# Supplementary material for: Global Identification and Systematic Analysis of Lysine Malonylation in Maize (Zea mays L.)
Source: Front Plant Sci. 2021 Aug 20;12:728338. doi: 10.3389/fpls.2021.728338 (PMC8417889; doi:10.3389/fpls.2021.728338)
Supplement: Supplementary file 2 [file Table_1.XLSX]

## Sheet: Table S1
Table S1 The identified peptides and residues in maize
Protein accession	Position	Amino acid	Protein description	Gene name	Localization probability	PEP	Score	Modified sequence	Charge	Mass error [ppm]	MS/MS Count
A0A096PRE6	234	K	Fibrillin1 OS=Zea mays OX=4577 GN=100282938 PE=4 SV=1	100282938	1	0.0109172	69.92	VK(1)QISQEIDSK	2	0.8838	1
A0A096QD74	59	K	1-(5-phosphoribosyl)-5-[(5-phosphoribosylamino)methylideneamino] imidazole-4-carboxamide isomerase chloroplastic OS=Zea mays OX=4577 GN=ZEAMMB73_Zm00001d029548 PE=4 SV=1	ZEAMMB73_Zm00001d029548	1	0.00864009	74.987	VK(1)QIVGSTLR	2	1.0685	1
A0A096QLU9	116	K	Heterogeneous nuclear ribonucleoprotein A3-like protein 2 OS=Zea mays OX=4577 GN=100284566 PE=4 SV=1	100284566	1	0.0202865	65.043	SK(1)GYGFVTFR	2	-0.61173	1
A0A096QXB7	199	K	Annexin OS=Zea mays OX=4577 GN=Ann7 PE=2 SV=1	Ann7	1	1.41577e-08	130.27	LAHSEAK(1)LLHEK	3	0.60595	3
A0A096RRR4	214	K	60S ribosomal protein L3-1 OS=Zea mays OX=4577 GN=103646454 PE=3 SV=1	103646454	1	0.00262649	58.172	K(1)VACIGAWHPAR	3	-0.56192	1
A0A096RYW9	278	K	Pentatricopeptide repeat-containing protein ELI1 chloroplastic OS=Zea mays OX=4577 GN=100193853 PE=4 SV=1	100193853	1	0.00513009	53.395	FAAESK(1)SIHESLR	3	0.15233	1
A0A096RZN2	124	K	Carbonic anhydrase1 OS=Zea mays OX=4577 GN=ZEAMMB73_Zm00001d044099 PE=4 SV=1	ZEAMMB73_Zm00001d044099	1	0.00288767	78.244	NIASMVPPYDK(1)IK	2	1.7604	2
A0A096RZN2	33	K	Carbonic anhydrase1 OS=Zea mays OX=4577 GN=ZEAMMB73_Zm00001d044099 PE=4 SV=1	ZEAMMB73_Zm00001d044099	1	1.67021e-27	130.33	EKPSTDTPTSSLLQNQK(1)PSQPPPPPSK	3	0.9984	3
A0A096RZN2	206	K	Carbonic anhydrase1 OS=Zea mays OX=4577 GN=ZEAMMB73_Zm00001d044099 PE=4 SV=1	ZEAMMB73_Zm00001d044099	0.999991	1.24048e-08	82.086	KEHASVPFDDQCSILEK(1)EAVNVSLQNLK	4	0.93767	1
A0A096RZN2	71	K	Carbonic anhydrase1 OS=Zea mays OX=4577 GN=ZEAMMB73_Zm00001d044099 PE=4 SV=1	ZEAMMB73_Zm00001d044099	1	2.12757e-05	97.095	K(1)PELFEPLK	2	-0.33295	6
A0A096RZN2	70	K	Carbonic anhydrase1 OS=Zea mays OX=4577 GN=ZEAMMB73_Zm00001d044099 PE=4 SV=1	ZEAMMB73_Zm00001d044099	0.954272	0.000181113	95.205	TEVYDK(0.954)K(0.046)PELFEPLK	2	0.0056222	5
A0A096RZN2	266	K	Carbonic anhydrase1 OS=Zea mays OX=4577 GN=ZEAMMB73_Zm00001d044099 PE=4 SV=1	ZEAMMB73_Zm00001d044099	1	2.02865e-16	162.77	LTSGFQQFK(1)VNVYDK	2	0.26815	1
A0A096RZN2	79	K	Carbonic anhydrase1 OS=Zea mays OX=4577 GN=ZEAMMB73_Zm00001d044099 PE=4 SV=1	ZEAMMB73_Zm00001d044099	1	7.40451e-12	133.52	KPELFEPLK(1)SGQSPR	3	-0.66152	4
A0A096RZN2	281	K	Carbonic anhydrase1 OS=Zea mays OX=4577 GN=ZEAMMB73_Zm00001d044099 PE=4 SV=1	ZEAMMB73_Zm00001d044099	1	0.000286393	98.175	KPELFGPLK(1)SGQAPK	2	0.30585	4
A0A096RZN2	18	K	Carbonic anhydrase1 OS=Zea mays OX=4577 GN=ZEAMMB73_Zm00001d044099 PE=4 SV=1	ZEAMMB73_Zm00001d044099	0.999995	6.39413e-05	58.47	EK(1)PSTDTPTSSLLQNQKPSQPPPPPSK	3	-0.096748	1
A0A096RZN2	419	K	Carbonic anhydrase1 OS=Zea mays OX=4577 GN=ZEAMMB73_Zm00001d044099 PE=4 SV=1	ZEAMMB73_Zm00001d044099	1	1.64936e-25	174.82	EAVNVSLENLK(1)TYPFVK	3	1.1893	2
A0A096RZN2	16	K	Carbonic anhydrase1 OS=Zea mays OX=4577 GN=ZEAMMB73_Zm00001d044099 PE=4 SV=1	ZEAMMB73_Zm00001d044099	0.923289	1.85306e-08	62.008	EGPAK(0.923)EK(0.077)PSTDTPTSSLLQNQKPSQPPPPPSK	4	0.32985	1
A0A096RZN2	272	K	Carbonic anhydrase1 OS=Zea mays OX=4577 GN=ZEAMMB73_Zm00001d044099 PE=4 SV=1	ZEAMMB73_Zm00001d044099	0.9427	0.000302438	75.548	VNVYDK(0.943)K(0.057)PELFGPLK	3	-2.0787	5
A0A096RZN2	190	K	Carbonic anhydrase1 OS=Zea mays OX=4577 GN=ZEAMMB73_Zm00001d044099 PE=4 SV=1	ZEAMMB73_Zm00001d044099	1	6.22552e-13	127.92	K(1)EHASVPFDDQCSILEK	3	-0.99596	2
A0A096RZN2	64	K	Carbonic anhydrase1 OS=Zea mays OX=4577 GN=ZEAMMB73_Zm00001d044099 PE=4 SV=1	ZEAMMB73_Zm00001d044099	1	1.52121e-05	111.27	FK(1)TEVYDK	2	-0.91707	3
A0A096RZN2	185	K	Carbonic anhydrase1 OS=Zea mays OX=4577 GN=ZEAMMB73_Zm00001d044099 PE=4 SV=1	ZEAMMB73_Zm00001d044099	1	0.0145244	91.867	IGSPAK(1)NK	2	0.67185	1
A0A096RZN2	57	K	Carbonic anhydrase1 OS=Zea mays OX=4577 GN=ZEAMMB73_Zm00001d044099 PE=4 SV=1	ZEAMMB73_Zm00001d044099	1	0.0292116	98.009	LK(1)SGFQK	2	0.019832	1
A0A096RZN2	326	K	Carbonic anhydrase1 OS=Zea mays OX=4577 GN=ZEAMMB73_Zm00001d044099 PE=4 SV=1	ZEAMMB73_Zm00001d044099	1	0.00112084	81.656	NIAAMVPGYDK(1)TK	2	0.44101	4
A0A096RZN2	273	K	Carbonic anhydrase1 OS=Zea mays OX=4577 GN=ZEAMMB73_Zm00001d044099 PE=4 SV=1	ZEAMMB73_Zm00001d044099	1	6.38511e-05	92.856	K(1)PELFGPLK	2	-0.10988	3
A0A096RZN2	9	K	Carbonic anhydrase1 OS=Zea mays OX=4577 GN=ZEAMMB73_Zm00001d044099 PE=4 SV=1	ZEAMMB73_Zm00001d044099	0.78537	0.00345043	80.245	SSCLCLPK(0.785)K(0.215)K	2	-1.005	1
A0A096RZN2	425	K	Carbonic anhydrase1 OS=Zea mays OX=4577 GN=ZEAMMB73_Zm00001d044099 PE=4 SV=1	ZEAMMB73_Zm00001d044099	1	1.09876e-06	112.91	TYPFVK(1)EGLANGTLK	2	3.5509	1
A0A096RZN2	47	K	Carbonic anhydrase1 OS=Zea mays OX=4577 GN=ZEAMMB73_Zm00001d044099 PE=4 SV=1	ZEAMMB73_Zm00001d044099	1	0.00228926	84.759	ASSK(1)GMDPTVER	2	1.0276	2
A0A096RZN2	43	K	Carbonic anhydrase1 OS=Zea mays OX=4577 GN=ZEAMMB73_Zm00001d044099 PE=4 SV=1	ZEAMMB73_Zm00001d044099	0.999944	8.04337e-11	74.377	EKPSTDTPTSSLLQNQKPSQPPPPPSK(1)ASSK	4	0.070542	2
A0A096RZN2	242	K	Carbonic anhydrase1 OS=Zea mays OX=4577 GN=ZEAMMB73_Zm00001d044099 PE=4 SV=1	ZEAMMB73_Zm00001d044099	1	5.28095e-07	74.321	LVGAHYDFVK(1)GQFVTWEPPQDAIER	3	-0.77591	1
A0A096S2Q4	115	K	ATP-dependent zinc metalloprotease FTSH 5 chloroplastic OS=Zea mays OX=4577 GN=ZEAMMB73_Zm00001d036371 PE=3 SV=1	ZEAMMB73_Zm00001d036371	1	0.00155081	99.539	YSEFLSAVK(1)R	2	0.86768	1
A0A096S2Q4	430	K	ATP-dependent zinc metalloprotease FTSH 5 chloroplastic OS=Zea mays OX=4577 GN=ZEAMMB73_Zm00001d036371 PE=3 SV=1	ZEAMMB73_Zm00001d036371	1	0.0334062	44.543	DVDFDK(1)IAR	2	-3.077	1
A0A096S3I6	226	K	Tubulin-folding cofactor B OS=Zea mays OX=4577 GN=ZEAMMB73_Zm00001d002942 PE=4 SV=1	ZEAMMB73_Zm00001d002942	1	0.011846	40.319	FFECPQGHGAIVRPEK(1)VK	4	-1.3872	1
A0A1D6DT48	43	K	Clathrin light chain 2 OS=Zea mays OX=4577 GN=ZEAMMB73_Zm00001d001814 PE=4 SV=1	ZEAMMB73_Zm00001d001814	1	0.000165584	70.837	SISDLIPHEIATIEK(1)R	3	-0.15208	1
A0A1D6DTB6	26	K	Pyruvate kinase OS=Zea mays OX=4577 GN=ZEAMMB73_Zm00001d001831 PE=3 SV=1	ZEAMMB73_Zm00001d001831	1	0.0200048	59.673	TK(1)LVCTLGPASR	2	0.10015	1
A0A1D6DVG9	77	K	Galactose mutarotase-like superfamily protein OS=Zea mays OX=4577 GN=100280296 PE=4 SV=1	100280296	1	0.000521797	64.705	IYLGTPSK(1)IAIIDHEK	3	1.7553	1
A0A1D6DVH6	378	K	Lipoxygenase OS=Zea mays OX=4577 GN=100037805 PE=3 SV=1	100037805	1	0.00683657	64.244	QMIAGANPVCIK(1)R	2	-0.53398	1
A0A1D6DVK6	385	K	Plasma membrane ATPase OS=Zea mays OX=4577 GN=ZEAMMB73_Zm00001d002006 PE=3 SV=1	ZEAMMB73_Zm00001d002006	0.999759	0.00872807	51.727	KVHSIIDK(1)YAER	3	0.65195	1
A0A1D6DVK6	378	K	Plasma membrane ATPase OS=Zea mays OX=4577 GN=ZEAMMB73_Zm00001d002006 PE=3 SV=1	ZEAMMB73_Zm00001d002006	1	0.0161552	80.245	K(1)VHSIIDK	2	-0.11238	1
A0A1D6DX18	147	K	UBP1-associated protein 2A OS=Zea mays OX=4577 GN=100274295 PE=4 SV=1	100274295	1	0.00663303	68.536	VISDK(1)QSGR	2	0.025723	1
A0A1D6DX18	303	K	UBP1-associated protein 2A OS=Zea mays OX=4577 GN=100274295 PE=4 SV=1	100274295	1	0.0135081	47.037	TLNVQK(1)AIDGR	2	3.8229	1
A0A1D6DYK6	162	K	Polyadenylate-binding protein RBP45C OS=Zea mays OX=4577 GN=100382170 PE=4 SV=1	100382170	1	0.0121235	42.618	QVFSPYGEVVHVK(1)IPVGK	3	-1.8899	1
A0A1D6DYK6	57	K	Polyadenylate-binding protein RBP45C OS=Zea mays OX=4577 GN=100382170 PE=4 SV=1	100382170	1	0.0141837	93.556	GAK(1)VVTDK	2	0.58798	1
A0A1D6DYK6	107	K	Polyadenylate-binding protein RBP45C OS=Zea mays OX=4577 GN=100382170 PE=4 SV=1	100382170	1	0.00101486	104.59	K(1)NTGGVVQER	2	0.3709	1
A0A1D6E3H9	4	K	Plasma membrane intrinsic protein1 OS=Zea mays OX=4577 GN=542434 PE=3 SV=1	542434	1	0.00623348	58.172	MEGK(1)EEDVR	2	-0.11393	1
A0A1D6E3H9	14	K	Plasma membrane intrinsic protein1 OS=Zea mays OX=4577 GN=542434 PE=3 SV=1	542434	1	0.000880896	117.14	LGANK(1)FSER	2	0.69253	1
A0A1D6E3S9	372	K	BEACH domain-containing protein C2 OS=Zea mays OX=4577 GN=ZEAMMB73_Zm00001d002715 PE=4 SV=1	ZEAMMB73_Zm00001d002715	1	3.07658e-07	106.57	IFK(1)GSAGSAEDYGFPR	2	0.36552	1
A0A1D6E412	116	K	Growth regulator like protein OS=Zea mays OX=4577 GN=ZEAMMB73_Zm00001d002742 PE=4 SV=1	ZEAMMB73_Zm00001d002742	1	0.036193	54.066	ERK(1)ELGEIRK	2	0.57652	1
A0A1D6E5I1	379	K	C2 calcium/lipid-binding plant phosphoribosyltransferase family protein OS=Zea mays OX=4577 GN=ZEAMMB73_Zm00001d002939 PE=4 SV=1	ZEAMMB73_Zm00001d002939	1	0.0238514	62.162	NDVAK(1)SVEAK	2	-1.0425	1
A0A1D6E6A8	53	K	Glutaredoxin homolog1 OS=Zea mays OX=4577 GN=100283339 PE=4 SV=1	100283339	1	0.0104591	70.373	QLFEK(1)LGASYK	2	-1.2433	1
A0A1D6E705	166	K	Eukaryotic translation initiation factor isoform 4G-2 OS=Zea mays OX=4577 GN=103646262 PE=4 SV=1	103646262	1	0.027401	65.241	QLDENTK(1)SR	2	-0.095033	1
A0A1D6E966	482	K	Tyrosine--tRNA ligase OS=Zea mays OX=4577 GN=ZEAMMB73_Zm00001d003430 PE=3 SV=1	ZEAMMB73_Zm00001d003430	1	0.0278258	59.198	VLLLSAGK(1)K	2	0.15408	1
A0A1D6E9S6	36	K	RmlC-like cupins superfamily protein OS=Zea mays OX=4577 GN=ZEAMMB73_Zm00001d003552 PE=4 SV=1	ZEAMMB73_Zm00001d003552	1	0.00555354	87.568	SK(1)FPWTYSAK	2	-2.5885	1
A0A1D6EAA2	211	K	Regulator of chromosome condensation2 OS=Zea mays OX=4577 GN=100273233 PE=4 SV=1	100273233	1	0.0273797	48.623	K(1)LESSTAAPFAAK	2	-0.39582	1
A0A1D6EAN9	140	K	Serine/threonine-protein kinase SRK2A OS=Zea mays OX=4577 GN=ZEAMMB73_Zm00001d003659 PE=3 SV=1	ZEAMMB73_Zm00001d003659	1	0.0214488	64.104	LK(1)ICDFGYSK	2	-1.3611	1
A0A1D6EAP7	122	K	Acetyltransferase OS=Zea mays OX=4577 GN=ZEAMMB73_Zm00001d003660 PE=4 SV=1	ZEAMMB73_Zm00001d003660	0.999787	0.00409058	52.009	ELVDKDQEPHPK(1)PSSM	3	0.33898	1
A0A1D6EC07	37	K	Protein PYRICULARIA ORYZAE RESISTANCE 21 species=Zea mays taxid=4577 gene=PI21_2(predicted) OS=Zea mays OX=4577 GN=ZEAMMB73_Zm00001d003866 PE=4 SV=1	ZEAMMB73_Zm00001d003866	0.994449	0.0378043	40.352	FDAEK(0.006)LCK(0.994)K	3	0.16592	1
A0A1D6EC18	119	K	Glycine--tRNA ligase mitochondrial 1 OS=Zea mays OX=4577 GN=100192538 PE=4 SV=1	100192538	1	0.0348292	66.056	LVITPSK(1)K	2	1.0055	1
A0A1D6EC18	161	K	Glycine--tRNA ligase mitochondrial 1 OS=Zea mays OX=4577 GN=100192538 PE=4 SV=1	100192538	1	0.0199061	59.709	GEVEFK(1)VCTLGK	2	0.42035	1
A0A1D6EC18	249	K	Glycine--tRNA ligase mitochondrial 1 OS=Zea mays OX=4577 GN=100192538 PE=4 SV=1	100192538	1	0.0209872	49.28	LEK(1)FEAVAK	2	-3.4299	1
A0A1D6EDJ9	136	K	Lactoylglutathione lyase OS=Zea mays OX=4577 GN=100280481 PE=3 SV=1	100280481	1	0.00449132	45.885	GFGHIGVTVDDVHK(1)ACER	4	0.039626	1
A0A1D6EDK4	178	K	Acetyl-CoA carboxylase2 OS=Zea mays OX=4577 GN=542319 PE=4 SV=1	542319	1	0.00129798	74.611	K(1)VHNDDEVR	3	-1.9981	3
A0A1D6EDK4	1346	K	Acetyl-CoA carboxylase2 OS=Zea mays OX=4577 GN=542319 PE=4 SV=1	542319	1	0.00405912	71.601	LK(1)LDCDGPASGTWR	2	-0.56406	1
A0A1D6EDK4	928	K	Acetyl-CoA carboxylase2 OS=Zea mays OX=4577 GN=542319 PE=4 SV=1	542319	1	0.0131134	52.579	FSSLNHK(1)R	3	-0.13352	1
A0A1D6EEW2	118	K	Natterin-4 OS=Zea mays OX=4577 GN=ZEAMMB73_Zm00001d004342 PE=4 SV=1	ZEAMMB73_Zm00001d004342	1	0.00155373	80.758	SNHLGK(1)FWR	3	-1.7904	4
A0A1D6EEW2	248	K	Natterin-4 OS=Zea mays OX=4577 GN=ZEAMMB73_Zm00001d004342 PE=4 SV=1	ZEAMMB73_Zm00001d004342	1	0.026297	56.258	GK(1)LWDSSK	2	-1.0065	1
A0A1D6EEW2	102	K	Natterin-4 OS=Zea mays OX=4577 GN=ZEAMMB73_Zm00001d004342 PE=4 SV=1	ZEAMMB73_Zm00001d004342	1	0.00393123	66.989	FITYNHK(1)VNGK	2	0.72335	1
A0A1D6EEW2	112	K	Natterin-4 OS=Zea mays OX=4577 GN=ZEAMMB73_Zm00001d004342 PE=4 SV=1	ZEAMMB73_Zm00001d004342	1	0.034029	73.841	FK(1)SNHLGK	2	-0.045243	1
A0A1D6EEW2	209	K	Natterin-4 OS=Zea mays OX=4577 GN=ZEAMMB73_Zm00001d004342 PE=4 SV=1	ZEAMMB73_Zm00001d004342	1	0.000679254	76.759	ISNIEYHLK(1)GAK	3	-0.22449	3
A0A1D6EEW2	191	K	Natterin-4 OS=Zea mays OX=4577 GN=ZEAMMB73_Zm00001d004342 PE=4 SV=1	ZEAMMB73_Zm00001d004342	0.932144	0.0127599	45.221	K(0.068)EAHIK(0.932)IEEAVLSR	3	0.36223	1
A0A1D6EEW2	200	K	Natterin-4 OS=Zea mays OX=4577 GN=ZEAMMB73_Zm00001d004342 PE=4 SV=1	ZEAMMB73_Zm00001d004342	1	0.00345875	84.297	K(1)ISNIEYHLK	2	-0.64452	2
A0A1D6EEW2	173	K	Natterin-4 OS=Zea mays OX=4577 GN=ZEAMMB73_Zm00001d004342 PE=4 SV=1	ZEAMMB73_Zm00001d004342	1	1.19783e-26	180.16	LTYDGK(1)ESCLNATIPTIR	2	0.073158	2
A0A1D6EEW2	344	K	Natterin-4 OS=Zea mays OX=4577 GN=ZEAMMB73_Zm00001d004342 PE=4 SV=1	ZEAMMB73_Zm00001d004342	1	0.000556871	113.61	VFK(1)FDDGIFR	2	-1.1113	2
A0A1D6EEX1	75	K	Natterin-4 OS=Zea mays OX=4577 GN=103646784 PE=4 SV=1	103646784	1	0.000893792	55.158	K(1)VEGHPYLQFASGDIGDPSVR	3	-1.3398	2
A0A1D6EGA6	9	K	Aconitate hydratase OS=Zea mays OX=4577 GN=103646899 PE=3 SV=1	103646899	1	0.00665536	59.709	AANSTATK(1)HAFK	2	-2.3244	1
A0A1D6EHF1	81	K	Disease resistance protein RPM1 species=Zea mays taxid=4577 gene=RPM1_23(predicted) OS=Zea mays OX=4577 GN=100383650 PE=3 SV=1	100383650	1	0.014395	67.704	K(1)VGGVYNK	2	0.075839	1
A0A1D6EIA5	535	K	Galactono lactone dehydrogenase1 OS=Zea mays OX=4577 GN=ZEAMMB73_Zm00001d004956 PE=4 SV=1	ZEAMMB73_Zm00001d004956	0.802957	0.000139832	74.029	IEVPK(0.197)DK(0.803)DELAELQAR	3	0.55465	1
A0A1D6EIA5	571	K	Galactono lactone dehydrogenase1 OS=Zea mays OX=4577 GN=ZEAMMB73_Zm00001d004956 PE=4 SV=1	ZEAMMB73_Zm00001d004956	1	0.0119026	67.385	VLSNAK(1)LEK	2	0.00094957	2
A0A1D6EIA5	533	K	Galactono lactone dehydrogenase1 OS=Zea mays OX=4577 GN=ZEAMMB73_Zm00001d004956 PE=4 SV=1	ZEAMMB73_Zm00001d004956	0.986811	0.000480331	67.928	IEVPK(0.987)DK(0.013)DELAELQAR	3	1.9338	1
A0A1D6EIA5	500	K	Galactono lactone dehydrogenase1 OS=Zea mays OX=4577 GN=ZEAMMB73_Zm00001d004956 PE=4 SV=1	ZEAMMB73_Zm00001d004956	1	9.69464e-05	118.08	K(1)EITEEFFSYR	2	0.99389	1
A0A1D6EJ54	625	K	Ubiquitin-activating enzyme E1 2 OS=Zea mays OX=4577 GN=100382860 PE=3 SV=1	100382860	1	0.0398169	83.775	K(1)LAEAVDK	2	-0.86662	1
A0A1D6EJG8	457	K	Clathrin heavy chain 2 OS=Zea mays OX=4577 GN=ZEAMMB73_Zm00001d005090 PE=4 SV=1	ZEAMMB73_Zm00001d005090	1	0.0196329	76.064	LVVNQNK(1)K	2	0.26103	1
A0A1D6EJG8	756	K	Clathrin heavy chain 2 OS=Zea mays OX=4577 GN=ZEAMMB73_Zm00001d005090 PE=4 SV=1	ZEAMMB73_Zm00001d005090	1	0.0119122	74.611	TGQIK(1)EVER	2	0.69169	1
A0A1D6EJG8	865	K	Clathrin heavy chain 2 OS=Zea mays OX=4577 GN=ZEAMMB73_Zm00001d005090 PE=4 SV=1	ZEAMMB73_Zm00001d005090	1	0.000166074	89.468	SLLPVEPLVDECEK(1)R	2	-0.79133	1
A0A1D6EJG8	102	K	Clathrin heavy chain 2 OS=Zea mays OX=4577 GN=ZEAMMB73_Zm00001d005090 PE=4 SV=1	ZEAMMB73_Zm00001d005090	1	0.00189601	51.473	AQIPGTTQDHLQIFNIEAK(1)TK	3	0.96725	1
A0A1D6EKS5	48	K	Spermidine synthase 2 OS=Zea mays OX=4577 GN=ZEAMMB73_Zm00001d005159 PE=4 SV=1	ZEAMMB73_Zm00001d005159	1	0.023773	67.385	VDK(1)VLFQGK	2	-0.066403	1
A0A1D6EKX9	172	K	Sterol 3-beta-glucosyltransferase UGT80A2 OS=Zea mays OX=4577 GN=103647205 PE=4 SV=1	103647205	0.905444	0.0328889	76.847	VNK(0.095)K(0.905)ILK	2	0.96849	1
A0A1D6ELG3	84	K	Polyadenylate-binding protein OS=Zea mays OX=4577 GN=ZEAMMB73_Zm00001d005276 PE=3 SV=1	ZEAMMB73_Zm00001d005276	1	0.00300013	94.692	K(1)VFVGPFVR	2	0.38842	1
A0A1D6ELG3	93	K	Polyadenylate-binding protein OS=Zea mays OX=4577 GN=ZEAMMB73_Zm00001d005276 PE=3 SV=1	ZEAMMB73_Zm00001d005276	1	5.18809e-05	101.04	K(1)QDRENVSSNIK	3	-0.54082	2
A0A1D6ELG3	174	K	Polyadenylate-binding protein OS=Zea mays OX=4577 GN=ZEAMMB73_Zm00001d005276 PE=3 SV=1	ZEAMMB73_Zm00001d005276	1	0.0125797	68.277	IFNDK(1)ELYVGR	2	-0.88163	1
A0A1D6ELG3	24	K	Polyadenylate-binding protein OS=Zea mays OX=4577 GN=ZEAMMB73_Zm00001d005276 PE=3 SV=1	ZEAMMB73_Zm00001d005276	1	0.00288737	132.44	NLDK(1)SIDNK	2	0.58009	1
A0A1D6ELG3	257	K	Polyadenylate-binding protein OS=Zea mays OX=4577 GN=ZEAMMB73_Zm00001d005276 PE=3 SV=1	ZEAMMB73_Zm00001d005276	1	3.24384e-06	112.01	GSGFVAFK(1)SAEDANR	2	-0.33416	1
A0A1D6EMF6	3	K	Aquaporin PIP2-2 OS=Zea mays OX=4577 GN=542644 PE=3 SV=1	542644	1	7.40065e-15	129.74	GK(1)DDVVQSGAGGGEFAAK	2	0.69944	2
A0A1D6EPA8	12	K	Voltage-dependent anion channel protein1a OS=Zea mays OX=4577 GN=ZEAMMB73_Zm00001d005649 PE=4 SV=1	ZEAMMB73_Zm00001d005649	1	0.00593222	69.258	VGPGLYTEIGK(1)K	2	-0.63754	1
A0A1D6EPA8	20	K	Voltage-dependent anion channel protein1a OS=Zea mays OX=4577 GN=ZEAMMB73_Zm00001d005649 PE=4 SV=1	ZEAMMB73_Zm00001d005649	1	3.3763e-05	102.52	DLLYK(1)DYQTDHK	3	-0.79155	1
A0A1D6ES19	548	K	Heat shock protein 90-2 OS=Zea mays OX=4577 GN=103647533 PE=3 SV=1	103647533	1	4.52984e-05	108.63	VIK(1)EVLGDKVEK	2	0.051488	3
A0A1D6ES19	545	K	Heat shock protein 90-2 OS=Zea mays OX=4577 GN=103647533 PE=3 SV=1	103647533	1	0.0134248	73.499	FEGLCK(1)VIK	2	-0.2509	1
A0A1D6ES19	554	K	Heat shock protein 90-2 OS=Zea mays OX=4577 GN=103647533 PE=3 SV=1	103647533	1	0.0106897	77.597	EVLGDK(1)VEK	2	1.496	1
A0A1D6ES19	379	K	Heat shock protein 90-2 OS=Zea mays OX=4577 GN=103647533 PE=3 SV=1	103647533	1	0.000424197	117.09	ETLQQNK(1)ILK	2	0.62943	1
A0A1D6ES19	539	K	Heat shock protein 90-2 OS=Zea mays OX=4577 GN=103647533 PE=3 SV=1	103647533	0.924584	0.00207728	68.41	KEELK(0.075)EK(0.925)FEGLCK	3	0.53486	1
A0A1D6ES19	55	K	Heat shock protein 90-2 OS=Zea mays OX=4577 GN=103647533 PE=3 SV=1	103647533	1	0.0292966	64.121	FESLTDK(1)SK	2	-0.49634	1
A0A1D6ETA4	411	K	3-hydroxy-3-methylglutaryl coenzyme A synthase OS=Zea mays OX=4577 GN=ZEAMMB73_Zm00001d006166 PE=3 SV=1	ZEAMMB73_Zm00001d006166	1	0.000890181	103.76	LSEETGGGK(1)TK	2	-0.013962	1
A0A1D6ETA4	253	K	3-hydroxy-3-methylglutaryl coenzyme A synthase OS=Zea mays OX=4577 GN=ZEAMMB73_Zm00001d006166 PE=3 SV=1	ZEAMMB73_Zm00001d006166	1	0.00284922	92.039	DLEK(1)ASQQVAK	2	0.1372	1
A0A1D6EU69	198	K	Serine/threonine protein phosphatase 2A regulatory subunit OS=Zea mays OX=4577 GN=103647628 PE=3 SV=1	103647628	1	0.00558727	78.548	LK(1)TVYHQLYSK	2	-0.71312	1
A0A1D6EUI2	62	K	Valine--tRNA ligase mitochondrial 1 OS=Zea mays OX=4577 GN=100383209 PE=3 SV=1	100383209	1	0.00883671	64.244	LQAQATSDGTK(1)K	2	-0.78846	1
A0A1D6EVE4	220	K	Molybdenum cofactor sulfurase family protein OS=Zea mays OX=4577 GN=ZEAMMB73_Zm00001d006341 PE=4 SV=1	ZEAMMB73_Zm00001d006341	1	0.00912659	51.03	SDQVLRPSHK(1)NK	3	0.2835	1
A0A1D6EVM9	88	K	C2 calcium/lipid-binding plant phosphoribosyltransferase family protein OS=Zea mays OX=4577 GN=103647671 PE=4 SV=1	103647671	1	0.0363736	56.659	SCLGK(1)VR	2	-2.6657	1
A0A1D6EVW0	512	K	Ribulose bisphosphate carboxylase large chain OS=Zea mays OX=4577 GN=ZEAMMB73_Zm00001d006402 PE=3 SV=1	ZEAMMB73_Zm00001d006402	1	0.00463174	86.114	K(1)EGIVCIFR	2	0.71384	1
A0A1D6EXC9	85	K	60S ribosomal protein L44 OS=Zea mays OX=4577 GN=103633242 PE=3 SV=1	103633242	1	9.74343e-05	113.69	HYSQHAIK(1)R	3	0.51585	1
A0A1D6EXC9	39	K	60S ribosomal protein L44 OS=Zea mays OX=4577 GN=103633242 PE=3 SV=1	103633242	1	0.00522481	83.862	DSLSAQGK(1)R	2	-0.66122	1
A0A1D6EXC9	31	K	60S ribosomal protein L44 OS=Zea mays OX=4577 GN=103633242 PE=3 SV=1	103633242	1	0.028176	60.157	GK(1)DSLSAQGK	2	-0.55642	1
A0A1D6EXF1	309	K	PDK regulatory protein1 OS=Zea mays OX=4577 GN=732785 PE=3 SV=1	732785	1	0.000892124	89.624	TPLSIYLAQK(1)GYK	2	-0.9739	1
A0A1D6EXF1	355	K	PDK regulatory protein1 OS=Zea mays OX=4577 GN=732785 PE=3 SV=1	732785	1	0.0114051	75.849	AK(1)TLGFDGR	2	0.67035	1
A0A1D6EZM3	188	K	Glycosyltransferase OS=Zea mays OX=4577 GN=ZEAMMB73_Zm00001d006684 PE=3 SV=1	ZEAMMB73_Zm00001d006684	1	0.000239146	68.074	SAVFEEPAERPAGVLPYEWDK(1)R	3	0.67172	1
A0A1D6F249	107	K	Adenylate kinase 4 OS=Zea mays OX=4577 GN=ZEAMMB73_Zm00001d006926 PE=3 SV=1	ZEAMMB73_Zm00001d006926	1	0.00167071	73.273	TYHSK(1)FAPPK	3	1.1049	1
A0A1D6F2G5	286	K	Tetratricopeptide repeat (TPR)-like superfamily protein OS=Zea mays OX=4577 GN=ZEAMMB73_Zm00001d007043 PE=4 SV=1	ZEAMMB73_Zm00001d007043	1	0.0366174	65.179	QATAEPSVEVK(1)R	2	1.2699	1
A0A1D6F342	42	K	Histone H2B OS=Zea mays OX=4577 GN=103647911 PE=3 SV=1	103647911	1	0.00593652	103.97	RLPAGK(1)SAGK	2	0.28201	3
A0A1D6F342	8	K	Histone H2B OS=Zea mays OX=4577 GN=103647911 PE=3 SV=1	103647911	0.78737	0.00689752	43.349	K(0.787)PAAK(0.163)K(0.05)PAEEEPAAPAEK	4	0.46819	1
A0A1D6F342	13	K	Histone H2B OS=Zea mays OX=4577 GN=103647911 PE=3 SV=1	103647911	1	6.41641e-06	114.52	K(1)PAEEEPAAPAEK	2	-0.33947	1
A0A1D6F342	12	K	Histone H2B OS=Zea mays OX=4577 GN=103647911 PE=3 SV=1	103647911	0.931351	1.01093e-11	120.33	K(0.007)PAAK(0.931)K(0.062)PAEEEPAAPAEK	3	0.0068655	2
A0A1D6F3N9	244	K	Elongation factor Ts, mitochondrial OS=Zea mays OX=4577 GN=100192861 PE=3 SV=1	100192861	1	0.00339699	89.231	SATATPK(1)SSPR	2	-0.11635	1
A0A1D6F3N9	804	K	Elongation factor Ts, mitochondrial OS=Zea mays OX=4577 GN=100192861 PE=3 SV=1	100192861	1	0.00010579	105.14	K(1)ALAESDGDLQK	2	0.04373	1
A0A1D6F4G1	172	K	Eukaryotic translation initiation factor 2 subunit beta OS=Zea mays OX=4577 GN=100193916 PE=4 SV=1	100193916	1	0.000954962	102.73	SPDTILSK(1)ENR	2	0.090529	1
A0A1D6F4G1	144	K	Eukaryotic translation initiation factor 2 subunit beta OS=Zea mays OX=4577 GN=100193916 PE=4 SV=1	100193916	1	0.0125797	68.277	FAPK(1)NFEAILR	2	-0.02992	1
A0A1D6F6I5	139	K	14-3-3-like protein OS=Zea mays OX=4577 GN=542285 PE=3 SV=1	542285	1	0.0162919	43.557	K(1)DAAESTMNAYK	2	-0.34075	1
A0A1D6F6I5	66	K	14-3-3-like protein OS=Zea mays OX=4577 GN=542285 PE=3 SV=1	542285	1	8.61218e-08	130.2	IISSIEQK(1)EEGR	2	-0.63864	3
A0A1D6F8J3	155	K	Eukaryotic aspartyl protease family protein OS=Zea mays OX=4577 GN=ZEAMMB73_Zm00001d007753 PE=4 SV=1	ZEAMMB73_Zm00001d007753	1	0.00645405	66.893	VADK(1)VALCLPSDGR	2	0.82278	1
A0A1D6F8K6	197	K	DEAD-box ATP-dependent RNA helicase 52 OS=Zea mays OX=4577 GN=ZEAMMB73_Zm00001d007757 PE=4 SV=1	ZEAMMB73_Zm00001d007757	1	0.0385597	60.118	YVK(1)PTPVQR	2	-2.8147	1
A0A1D6F8K6	276	K	DEAD-box ATP-dependent RNA helicase 52 OS=Zea mays OX=4577 GN=ZEAMMB73_Zm00001d007757 PE=4 SV=1	ZEAMMB73_Zm00001d007757	1	0.00472921	85.744	K(1)FAYQTGVR	2	-1.3273	1
A0A1D6F9C2	215	K	Oxygen-evolving enhancer protein 2-1 chloroplastic OS=Zea mays OX=4577 GN=107648855 PE=4 SV=1	107648855	1	2.43727e-26	147.11	TADGDEGGK(1)HQLITATVSDGK	3	0.92309	3
A0A1D6F9C2	232	K	Oxygen-evolving enhancer protein 2-1 chloroplastic OS=Zea mays OX=4577 GN=107648855 PE=4 SV=1	107648855	1	2.9927e-07	130.61	LYICK(1)AQAGDK	2	-0.26245	6
A0A1D6F9C2	227	K	Oxygen-evolving enhancer protein 2-1 chloroplastic OS=Zea mays OX=4577 GN=107648855 PE=4 SV=1	107648855	1	4.22137e-29	183.09	TADGDEGGKHQLITATVSDGK(1)LYICK	4	0.59514	5
A0A1D6F9C2	105	K	Oxygen-evolving enhancer protein 2-1 chloroplastic OS=Zea mays OX=4577 GN=107648855 PE=4 SV=1	107648855	1	0.0150782	65.809	LLIPSK(1)WNPSK	2	-0.62534	1
A0A1D6F9G8	87	K	MD-2-related lipid recognition domain-containing protein / ML domain-containing protein OS=Zea mays OX=4577 GN=ZEAMMB73_Zm00001d007884 PE=4 SV=1	ZEAMMB73_Zm00001d007884	1	0.00198603	96.464	ISASTDK(1)TIEK	2	0.77838	1
A0A1D6F9W8	74	K	D-lactate dehydrogenase [cytochrome] mitochondrial OS=Zea mays OX=4577 GN=100275430 PE=4 SV=1	100275430	1	0.00443532	75.316	YLEK(1)ELGIESLR	2	1.77	1
A0A1D6FAV8	212	K	Protoporphyrinogen oxidase OS=Zea mays OX=4577 GN=ZEAMMB73_Zm00001d008203 PE=3 SV=1	ZEAMMB73_Zm00001d008203	1	0.0168101	86.67	AAFGK(1)VWR	2	-0.0052051	1
A0A1D6FAW5	266	K	Peptidyl-prolyl cis-trans isomerase OS=Zea mays OX=4577 GN=ZEAMMB73_Zm00001d008209 PE=3 SV=1	ZEAMMB73_Zm00001d008209	1	0.000751988	115.23	SDTPK(1)QPCR	2	0.16834	1
A0A1D6FAW5	117	K	Peptidyl-prolyl cis-trans isomerase OS=Zea mays OX=4577 GN=ZEAMMB73_Zm00001d008209 PE=3 SV=1	ZEAMMB73_Zm00001d008209	1	0.000263073	91.62	ALCTGEK(1)GYGYK	2	-0.20265	3
A0A1D6FBI6	73	K	Translin family protein OS=Zea mays OX=4577 GN=100381878 PE=4 SV=1	100381878	1	0.0120432	68.626	DITMNSK(1)K	2	0.3597	4
A0A1D6FE19	72	K	Octicosapeptide/Phox/Bem1p family protein OS=Zea mays OX=4577 GN=100279440 PE=4 SV=1	100279440	1	0.020539	40.086	IVPRPTDK(1)SLCYLGGETR	3	-1.4054	1
A0A1D6FF00	36	K	Phospholipase D2 OS=Zea mays OX=4577 GN=100280155 PE=4 SV=1	100280155	1	0.00390417	67.645	K(1)LVEGIEDTVGIGK	2	0.5579	1
A0A1D6FF26	468	K	2-hydroxyacyl-CoA lyase OS=Zea mays OX=4577 GN=ZEAMMB73_Zm00001d008739 PE=3 SV=1	ZEAMMB73_Zm00001d008739	0.999989	0.000317312	74.793	KANDNVLK(1)MEAQLVK	3	0.26511	1
A0A1D6FF26	442	K	2-hydroxyacyl-CoA lyase OS=Zea mays OX=4577 GN=ZEAMMB73_Zm00001d008739 PE=3 SV=1	ZEAMMB73_Zm00001d008739	1	0.00281977	92.19	EIK(1)DNPFCLAR	2	-0.66838	1
A0A1D6FGA8	174	K	Glutaminyl-tRNA synthetase OS=Zea mays OX=4577 GN=100285944 PE=4 SV=1	100285944	0.999997	0.00456679	68.536	AIK(1)EEIDKR	3	0.68806	2
A0A1D6FHA4	23	K	Selenium-binding protein 3 OS=Zea mays OX=4577 GN=ZEAMMB73_Zm00001d009019 PE=4 SV=1	ZEAMMB73_Zm00001d009019	1	0.000130133	72.676	ACCHAAK(1)GPGYATPLEAMEK	3	1.0435	3
A0A1D6FHL7	17	K	Pseudouridine synthase and archaeosine transglycosylase (PUA) domain-containing protein OS=Zea mays OX=4577 GN=100281351 PE=4 SV=1	100281351	1	2.8526e-05	82.885	KFSSEDISGQNQVK(1)ASVQR	3	0.65745	1
A0A1D6FHT8	339	K	ATP-citrate synthase beta chain protein 2 OS=Zea mays OX=4577 GN=ZEAMMB73_Zm00001d009127 PE=4 SV=1	ZEAMMB73_Zm00001d009127	1	9.12473e-08	92.416	ISPVTEITPPLIPEDLK(1)TAIK	2	-0.82449	2
A0A1D6FHT8	477	K	ATP-citrate synthase beta chain protein 2 OS=Zea mays OX=4577 GN=ZEAMMB73_Zm00001d009127 PE=4 SV=1	ZEAMMB73_Zm00001d009127	1	0.00456643	48.899	SLTPYEFVEGMK(1)K	3	-0.40134	1
A0A1D6FJF8	227	K	DNAJ heat shock N-terminal domain-containing protein OS=Zea mays OX=4577 GN=100192576 PE=4 SV=1	100192576	1	0.00243463	94.309	K(1)LGTIFQGAK	2	-0.50053	1
A0A1D6FJH1	25	K	Double-stranded DNA-binding family protein OS=Zea mays OX=4577 GN=ZEAMMB73_Zm00001d009445 PE=4 SV=1	ZEAMMB73_Zm00001d009445	0.998737	0.0161063	47.712	IALVK(0.001)PDK(0.999)AR	3	0.60105	1
A0A1D6FJS9	104	K	Dynamin protein 1A OS=Zea mays OX=4577 GN=ZEAMMB73_Zm00001d009504 PE=4 SV=1	ZEAMMB73_Zm00001d009504	1	0.0148328	41.704	K(1)AINETHELK	3	-0.42463	1
A0A1D6FKW0	159	K	Malate dehydrogenase OS=Zea mays OX=4577 GN=ZEAMMB73_Zm00001d009640 PE=3 SV=1	ZEAMMB73_Zm00001d009640	1	0.0139017	82.954	K(1)AGTYDEK	2	0.47946	1
A0A1D6FLZ0	205	K	Translation initiation factor IF-2 OS=Zea mays OX=4577 GN=ZEAMMB73_Zm00001d009776 PE=4 SV=1	ZEAMMB73_Zm00001d009776	0.989342	0.0114429	43.297	PGIMDSK(0.011)AK(0.989)RR	3	-1.9663	2
A0A1D6FNA7	710	K	Heat shock 70 kDa protein 14 OS=Zea mays OX=4577 GN=ZEAMMB73_Zm00001d009948 PE=3 SV=1	ZEAMMB73_Zm00001d009948	1	0.00492287	47.548	HANPVLLAADLK(1)K	3	2.1251	1
A0A1D6FNA7	270	K	Heat shock 70 kDa protein 14 OS=Zea mays OX=4577 GN=ZEAMMB73_Zm00001d009948 PE=3 SV=1	ZEAMMB73_Zm00001d009948	0.977122	0.00916803	70.056	VACEK(0.977)LK(0.023)K	3	-0.033647	1
A0A1D6FNA7	44	K	Heat shock 70 kDa protein 14 OS=Zea mays OX=4577 GN=ZEAMMB73_Zm00001d009948 PE=3 SV=1	ZEAMMB73_Zm00001d009948	1	0.0057115	71.354	ETPAIVCFGDK(1)QR	2	0.2821	1
A0A1D6FNA7	520	K	Heat shock 70 kDa protein 14 OS=Zea mays OX=4577 GN=ZEAMMB73_Zm00001d009948 PE=3 SV=1	ZEAMMB73_Zm00001d009948	1	1.47035e-26	147.8	K(1)TTVPVHELVYGALAAADLQK	3	-0.072696	1
A0A1D6FNK4	66	K	60S ribosomal protein L11-1 OS=Zea mays OX=4577 GN=100193878 PE=4 SV=1	100193878	1	0.000788589	78.249	RNEK(1)IACYVTVR	3	-1.4379	2
A0A1D6FNL3	178	K	Replication protein A DNA-binding subunit species=Zea mays taxid=4577 gene=RpA-70(predicted) OS=Zea mays OX=4577 GN=ZEAMMB73_Zm00001d010019 PE=4 SV=1	ZEAMMB73_Zm00001d010019	1	0.00244175	57.434	DINYTIYIYK(1)YNNK	2	-0.051119	2
A0A1D6FNY8	86	K	Aldo-keto reductase family 4 member C9 OS=Zea mays OX=4577 GN=100194348 PE=4 SV=1	100194348	1	1.12009e-10	106.99	VPPAVNQVECHPVWQQDK(1)LR	3	-0.33002	1
A0A1D6FNY8	129	K	Aldo-keto reductase family 4 member C9 OS=Zea mays OX=4577 GN=100194348 PE=4 SV=1	100194348	1	0.0178991	58.814	NPIVVSVADK(1)LQK	2	0.31293	1
A0A1D6FP01	495	K	Proline responding1 OS=Zea mays OX=4577 GN=778431 PE=3 SV=1	778431	1	0.0084072	58.595	GSNK(1)LVSQIK	2	-1.6217	1
A0A1D6FP01	222	K	Proline responding1 OS=Zea mays OX=4577 GN=778431 PE=3 SV=1	778431	1	0.00730506	50.827	DK(1)HYSGITFGDK	3	-0.50654	1
A0A1D6FP42	393	K	HXXXD-type acyl-transferase family protein OS=Zea mays OX=4577 GN=ZEAMMB73_Zm00001d010079 PE=4 SV=1	ZEAMMB73_Zm00001d010079	1	0.0180007	40.798	LNATVASHK(1)DGAIR	3	0.28323	1
A0A1D6FQ38	248	K	Guanosine nucleotide diphosphate dissociation inhibitor OS=Zea mays OX=4577 GN=100501867 PE=3 SV=1	100501867	1	0.00221866	79.652	K(1)VVCDPSYLPNK	2	0.22162	1
A0A1D6FQ38	80	K	Guanosine nucleotide diphosphate dissociation inhibitor OS=Zea mays OX=4577 GN=100501867 PE=3 SV=1	100501867	1	0.0154411	62.357	AVDGSYVFSK(1)GK	2	1.0567	1
A0A1D6FQG9	656	K	Pyruvate orthophosphate dikinase2 OS=Zea mays OX=4577 GN=ZEAMMB73_Zm00001d010321 PE=4 SV=1	ZEAMMB73_Zm00001d010321	1	2.84496e-06	126.25	GVGELVK(1)LATER	2	0.99036	2
A0A1D6FQJ4	194	K	Peptide-methionine (R)-S-oxide reductase OS=Zea mays OX=4577 GN=ZEAMMB73_Zm00001d010336 PE=3 SV=1	ZEAMMB73_Zm00001d010336	1	0.0101484	70.68	GEGFK(1)TPTNER	2	-0.020003	1
A0A1D6FQY0	61	K	Coiled-coil domain-containing protein 25 OS=Zea mays OX=4577 GN=100283739 PE=4 SV=1	100283739	1	0.0109172	69.92	EAISAAEK(1)AER	2	1.3131	1
A0A1D6FRN0	24	K	60S ribosomal protein L36 OS=Zea mays OX=4577 GN=100283331 PE=3 SV=1	100283331	1	0.00614452	89.171	ITELLK(1)VGK	2	1.2776	1
A0A1D6FRQ8	450	K	Riboflavin biosynthesis protein ribAB OS=Zea mays OX=4577 GN=ZEAMMB73_Zm00001d010535 PE=3 SV=1	ZEAMMB73_Zm00001d010535	1	0.0269032	65.535	GIGLGQK(1)LR	2	3.0469	1
A0A1D6FSN1	116	K	Metacaspase type II OS=Zea mays OX=4577 GN=ZEAMMB73_Zm00001d010672 PE=4 SV=1	ZEAMMB73_Zm00001d010672	1	0.0191741	58.32	FAIGTEAVAK(1)K	2	0.82377	1
A0A1D6FUN7	32	K	Serine/threonine-protein phosphatase OS=Zea mays OX=4577 GN=100383776 PE=3 SV=1	100383776	1	3.09014e-10	118.48	ALSDAWALDTAQK(1)PYR	3	-1.8734	4
A0A1D6FXS3	238	K	Lycopene epsilon cyclase1 OS=Zea mays OX=4577 GN=100216601 PE=4 SV=1	100216601	1	0.033398	50.353	VVCCDK(1)GR	2	-0.9878	1
A0A1D6FYA6	210	K	Porin1 OS=Zea mays OX=4577 GN=ZEAMMB73_Zm00001d011242 PE=4 SV=1	ZEAMMB73_Zm00001d011242	1	0.00560529	82.417	VGLSLVLK(1)H	2	0.065591	1
A0A1D6G0W4	147	K	Polynucleotidyl transferase ribonuclease H-like superfamily protein OS=Zea mays OX=4577 GN=ZEAMMB73_Zm00001d011513 PE=3 SV=1	ZEAMMB73_Zm00001d011513	1	0.00553238	78.814	EAK(1)DLIEGLPK	2	0.13527	1
A0A1D6G0W4	171	K	Polynucleotidyl transferase ribonuclease H-like superfamily protein OS=Zea mays OX=4577 GN=ZEAMMB73_Zm00001d011513 PE=3 SV=1	ZEAMMB73_Zm00001d011513	1	0.0111867	71.153	K(1)QLEEVGAK	2	0.30976	1
A0A1D6G366	359	K	WD-40 repeat-containing protein MSI4 OS=Zea mays OX=4577 GN=541934 PE=4 SV=1	541934	1	0.00405419	84.507	AHLASCAPK(1)N	2	0.15976	1
A0A1D6G4E1	68	K	Villin-2 OS=Zea mays OX=4577 GN=ZEAMMB73_Zm00001d011854 PE=4 SV=1	ZEAMMB73_Zm00001d011854	1	0.000873026	89.911	VAALLK(1)QQGVDLK	2	0.35732	1
A0A1D6G4J2	27	K	Putative ADP-ribosylation factor GTPase-activating protein AGD11 OS=Zea mays OX=4577 GN=100274407 PE=3 SV=1	100274407	1	0.00064595	107.65	LGSFTLK(1)SGIK	2	-1.1175	1
A0A1D6G4J2	202	K	Putative ADP-ribosylation factor GTPase-activating protein AGD11 OS=Zea mays OX=4577 GN=100274407 PE=3 SV=1	100274407	1	0.00102289	84.859	K(1)VAVPGAAPVTPR	2	-1.7692	2
A0A1D6G4Q4	208	K	S-formylglutathione hydrolase OS=Zea mays OX=4577 GN=100282053 PE=3 SV=1	100282053	1	0.0102592	43.476	FLAEQQLLPHK(1)FEEACK	3	0.91421	1
A0A1D6G608	56	K	Transcription factor TFIIE alpha subunit OS=Zea mays OX=4577 GN=ZEAMMB73_Zm00001d012032 PE=4 SV=1	ZEAMMB73_Zm00001d012032	1	0.0157676	87.476	IESQK(1)LEK	2	1.0875	1
A0A1D6G945	239	K	Nucleic acid-binding OB-fold-like protein OS=Zea mays OX=4577 GN=100282083 PE=4 SV=1	100282083	0.997757	0.000815164	65.207	ISFAGFDGK(0.002)PEDVLNPK(0.998)K	3	-0.19388	1
A0A1D6G945	184	K	Nucleic acid-binding OB-fold-like protein OS=Zea mays OX=4577 GN=100282083 PE=4 SV=1	100282083	1	0.000220186	90.412	HVVLITNVK(1)PGK	2	1.8297	2
A0A1D6GEK0	23	K	40S ribosomal protein S23-2 OS=Zea mays OX=4577 GN=ZEAMMB73_Zm00001d012978 PE=3 SV=1	ZEAMMB73_Zm00001d012978	1	0.0138056	45.28	K(1)SHLGNEWK	3	-0.047462	1
A0A1D6GEW8	8	K	Magnesium-chelatase subunit ChlD chloroplastic OS=Zea mays OX=4577 GN=103625782 PE=4 SV=1	103625782	1	0.00832081	41.798	LEK(1)LPCGGGSPLAHGLSTAVR	3	0.9932	1
A0A1D6GF42	170	K	40S ribosomal protein S2-1 OS=Zea mays OX=4577 GN=103625791 PE=3 SV=1	103625791	1	0.00511107	80.853	VTGK(1)CGSVTVR	2	0.12402	1
A0A1D6GF42	166	K	40S ribosomal protein S2-1 OS=Zea mays OX=4577 GN=103625791 PE=3 SV=1	103625791	1	0.00508373	50.722	IGQPHTVPCK(1)VTGK	3	0.80898	1
A0A1D6GF42	97	K	40S ribosomal protein S2-1 OS=Zea mays OX=4577 GN=103625791 PE=3 SV=1	103625791	1	0.00489386	93.839	ITPVQK(1)QTR	2	0.45371	1
A0A1D6GF89	97	K	Serine/threonine-protein phosphatase OS=Zea mays OX=4577 GN=100282302 PE=3 SV=1	100282302	1	0.036496	58.23	K(1)YGNANVWK	2	-0.012406	1
A0A1D6GGL9	118	K	Retrovirus-related Pol polyprotein LINE-1 OS=Zea mays OX=4577 GN=ZEAMMB73_Zm00001d013223 PE=3 SV=1	ZEAMMB73_Zm00001d013223	1	0.00652853	40.28	K(1)YGPAAVASGAVVVDNSSAFR	3	0.89424	1
A0A1D6GHW4	13	K	Histone H2A OS=Zea mays OX=4577 GN=100216638 PE=3 SV=1	100216638	1	0.0150782	65.809	GLLAAK(1)TTAAK	2	0.7502	1
A0A1D6GIQ9	128	K	Adenylyl cyclase-associated protein OS=Zea mays OX=4577 GN=100279338 PE=3 SV=1	100279338	1	0.0395274	52.527	AGSFSFK(1)SGPPK	2	-1.6972	1
A0A1D6GIQ9	187	K	Adenylyl cyclase-associated protein OS=Zea mays OX=4577 GN=100279338 PE=3 SV=1	100279338	1	0.0275783	44.925	VNNITVDK(1)CTK	2	0.92108	1
A0A1D6GJ61	338	K	NADH dehydrogenase [ubiquinone] iron-sulfur protein 1 mitochondrial OS=Zea mays OX=4577 GN=100191453 PE=3 SV=1	100191453	1	0.0144564	82.287	FCYDGLK(1)R	2	-1.8843	1
A0A1D6GJ75	69	K	Phosphoglucomutase2 OS=Zea mays OX=4577 GN=ZEAMMB73_Zm00001d013428 PE=3 SV=1	ZEAMMB73_Zm00001d013428	1	0.0047	50.305	YFSK(1)DAVQIITK	2	0.32485	1
A0A1D6GJ75	18	K	Phosphoglucomutase2 OS=Zea mays OX=4577 GN=ZEAMMB73_Zm00001d013428 PE=3 SV=1	ZEAMMB73_Zm00001d013428	1	0.0197206	48.616	ATTPFDGQK(1)PGTSGLR	2	4.0789	1
A0A1D6GJ75	9	K	Phosphoglucomutase2 OS=Zea mays OX=4577 GN=ZEAMMB73_Zm00001d013428 PE=3 SV=1	ZEAMMB73_Zm00001d013428	0.999877	0.0184875	40.779	K(1)ATTPFDGQKPGTSGLR	3	0.41536	1
A0A1D6GJ75	275	K	Phosphoglucomutase2 OS=Zea mays OX=4577 GN=ZEAMMB73_Zm00001d013428 PE=3 SV=1	ZEAMMB73_Zm00001d013428	1	0.00229136	48.773	EDFGGGHPDPNLTYAK(1)ELVER	3	-0.5647	1
A0A1D6GK64	306	K	Heat shock 70 kDa protein 6 chloroplastic OS=Zea mays OX=4577 GN=103625973 PE=3 SV=1	103625973	1	0.00891988	81.92	LTEAAEK(1)AK	2	-1.2018	1
A0A1D6GK64	342	K	Heat shock 70 kDa protein 6 chloroplastic OS=Zea mays OX=4577 GN=103625973 PE=3 SV=1	103625973	1	7.64899e-09	139.49	AK(1)FEELCSDLLDR	3	-1.1496	2
A0A1D6GK64	143	K	Heat shock 70 kDa protein 6 chloroplastic OS=Zea mays OX=4577 GN=103625973 PE=3 SV=1	103625973	1	1.61425e-05	100.48	VIRDDNGNVK(1)LDCPAIGK	3	-1.3623	3
A0A1D6GK64	119	K	Heat shock 70 kDa protein 6 chloroplastic OS=Zea mays OX=4577 GN=103625973 PE=3 SV=1	103625973	1	0.018021	44.847	K(1)MNEVDEESK	2	-0.3463	1
A0A1D6GK64	98	K	Heat shock 70 kDa protein 6 chloroplastic OS=Zea mays OX=4577 GN=103625973 PE=3 SV=1	103625973	1	0.0116374	85.676	LVGQIAK(1)R	2	0.62738	1
A0A1D6GK64	586	K	Heat shock 70 kDa protein 6 chloroplastic OS=Zea mays OX=4577 GN=103625973 PE=3 SV=1	103625973	1	1.27189e-06	108.18	NQAESVIYQTEK(1)QLK	3	-0.90071	1
A0A1D6GK64	292	K	Heat shock 70 kDa protein 6 chloroplastic OS=Zea mays OX=4577 GN=103625973 PE=3 SV=1	103625973	1	0.0237319	59.709	NDEGIDLLK(1)DK	2	0.6375	1
A0A1D6GK64	113	K	Heat shock 70 kDa protein 6 chloroplastic OS=Zea mays OX=4577 GN=103625973 PE=3 SV=1	103625973	1	4.58859e-05	98.572	QAVVNPENTFFSVK(1)R	2	-1.4327	1
A0A1D6GK76	102	K	Expressed protein species=Oryza sativa subsp. japonica taxid=39947 gene=LOC_Os03g48626(predicted) OS=Zea mays OX=4577 GN=ZEAMMB73_Zm00001d013517 PE=4 SV=1	ZEAMMB73_Zm00001d013517	1	0.0026159	65.038	GAISDLSGVQAK(1)K	2	-0.88666	1
A0A1D6GPF3	57	K	Putative eukaryotic translation initiation factor 5-2 OS=Zea mays OX=4577 GN=ZEAMMB73_Zm00001d014019 PE=4 SV=1	ZEAMMB73_Zm00001d014019	1	0.000159795	72.916	PASYTTK(1)YFGCELGAQSK	3	-0.38506	1
A0A1D6GRA9	82	K	Alanine aminotransferase5 OS=Zea mays OX=4577 GN=100216685 PE=4 SV=1	100216685	1	0.000524699	67.11	EVLALCDHPCLLEK(1)EETK	3	-1.4152	1
A0A1D6GRR8	2025	K	Acetyl-CoA carboxylase 1 OS=Zea mays OX=4577 GN=ZEAMMB73_Zm00001d014294 PE=4 SV=1	ZEAMMB73_Zm00001d014294	1	6.96648e-05	79.461	GNVLEPEGLVEIK(1)FRPK	3	-1.5739	1
A0A1D6GU17	305	K	Phenolic glucoside malonyltransferase 1 OS=Zea mays OX=4577 GN=ZEAMMB73_Zm00001d014530 PE=4 SV=1	ZEAMMB73_Zm00001d014530	1	0.00394533	86.497	IK(1)DAVAEEAAR	2	-0.90964	1
A0A1D6GU53	147	K	Oxygen-evolving enhancer protein 1-1 chloroplastic OS=Zea mays OX=4577 GN=ZEAMMB73_Zm00001d014564 PE=4 SV=1	ZEAMMB73_Zm00001d014564	1	6.31685e-24	127.24	TYLEVK(1)GTGTANQCPTIDGGVDSFPFKPGK	3	0.022508	1
A0A1D6GU53	171	K	Oxygen-evolving enhancer protein 1-1 chloroplastic OS=Zea mays OX=4577 GN=ZEAMMB73_Zm00001d014564 PE=4 SV=1	ZEAMMB73_Zm00001d014564	0.920967	1.62553e-06	66.884	GTGTANQCPTIDGGVDSFPFK(0.079)PGK(0.921)YQMK	3	-0.77571	2
A0A1D6GU53	168	K	Oxygen-evolving enhancer protein 1-1 chloroplastic OS=Zea mays OX=4577 GN=ZEAMMB73_Zm00001d014564 PE=4 SV=1	ZEAMMB73_Zm00001d014564	1	6.34389e-13	107.75	GTGTANQCPTIDGGVDSFPFK(1)PGK	3	-0.49901	3
A0A1D6GWZ8	378	K	Sucrose synthase OS=Zea mays OX=4577 GN=542027 PE=3 SV=1	542027	1	0.0142504	77.662	TENGK(1)ELR	2	-0.1883	1
A0A1D6H1H5	170	K	Porphobilinogen deaminase chloroplastic OS=Zea mays OX=4577 GN=ZEAMMB73_Zm00001d015366 PE=3 SV=1	ZEAMMB73_Zm00001d015366	1	3.30598e-12	109.25	TTGDMILDKPLADIGGK(1)GLFTK	3	1.2087	2
A0A1D6H1H5	365	K	Porphobilinogen deaminase chloroplastic OS=Zea mays OX=4577 GN=ZEAMMB73_Zm00001d015366 PE=3 SV=1	ZEAMMB73_Zm00001d015366	1	0.0308824	63.184	DK(1)DGNCSFR	2	0.044567	2
A0A1D6H1J8	226	K	Glyceraldehyde-3-phosphate dehydrogenase OS=Zea mays OX=4577 GN=100282981 PE=3 SV=1	100282981	1	0.000537599	92.939	AVGK(1)VLPELNGK	2	1.2415	9
A0A1D6H2R4	261	K	Vacuolar H+-translocating inorganic pyrophosphatase OS=Zea mays OX=4577 GN=542328 PE=3 SV=1	542328	1	0.00216778	77.505	AADVGADLVGK(1)VER	2	-1.3638	1
A0A1D6H3Y9	79	K	Proteasome component4 OS=Zea mays OX=4577 GN=100282100 PE=4 SV=1	100282100	1	0.00550224	87.777	FIVK(1)ASSGPR	2	-1.1227	2
A0A1D6H5G3	223	K	Rhodanese-like domain-containing protein 4 chloroplastic OS=Zea mays OX=4577 GN=100192599 PE=4 SV=1	100192599	1	0.00914827	66.387	AAFAVK(1)DGAEGSR	2	-0.32393	1
A0A1D6H6Z2	243	K	Acetyltransferase component of pyruvate dehydrogenase complex OS=Zea mays OX=4577 GN=541781 PE=3 SV=1	541781	1	0.000487176	86.367	GELNPLQDASGGK(1)K	2	-1.3885	1
A0A1D6H6Z2	244	K	Acetyltransferase component of pyruvate dehydrogenase complex OS=Zea mays OX=4577 GN=541781 PE=3 SV=1	541781	1	0.03663	52.816	K(1)ISINDLVIK	2	1.3658	1
A0A1D6H6Z2	313	K	Acetyltransferase component of pyruvate dehydrogenase complex OS=Zea mays OX=4577 GN=541781 PE=3 SV=1	541781	1	9.71308e-09	125.5	GLGAIAEEVK(1)QLAQK	2	1.2526	1
A0A1D6H8U5	83	K	3-oxoacyl-[acyl-carrier-protein] reductase chloroplastic OS=Zea mays OX=4577 GN=100274506 PE=4 SV=1	100274506	1	0.0155038	62.287	GIGK(1)ATALALGK	2	-1.9929	1
A0A1D6H8U5	267	K	3-oxoacyl-[acyl-carrier-protein] reductase chloroplastic OS=Zea mays OX=4577 GN=100274506 PE=4 SV=1	100274506	1	0.00109727	103.46	K(1)ILSTIPLGR	2	-0.79247	2
A0A1D6H8U5	91	K	3-oxoacyl-[acyl-carrier-protein] reductase chloroplastic OS=Zea mays OX=4577 GN=100274506 PE=4 SV=1	100274506	1	0.0001265	107.65	ATALALGK(1)AGCK	2	-0.92367	1
A0A1D6HAR6	262	K	Monooxygenase 1 OS=Zea mays OX=4577 GN=103627302 PE=4 SV=1	103627302	1	0.0130581	99.136	HAVLQK(1)LR	2	0.50113	1
A0A1D6HBD7	206	K	Photosynthetic NDH subunit of lumenal location 2 chloroplastic OS=Zea mays OX=4577 GN=ZEAMMB73_Zm00001d016943 PE=4 SV=1	ZEAMMB73_Zm00001d016943	1	0.0204309	50.827	VYESYLFYEK(1)TLK	2	2.2763	1
A0A1D6HC33	182	K	Isocitrate dehydrogenase [NAD] regulatory subunit 3 mitochondrial OS=Zea mays OX=4577 GN=ZEAMMB73_Zm00001d017091 PE=4 SV=1	ZEAMMB73_Zm00001d017091	1	0.0114174	75.819	VITK(1)FCSER	2	0.026548	1
A0A1D6HC83	138	K	Rhodanese-like domain-containing protein 11 chloroplastic OS=Zea mays OX=4577 GN=ZEAMMB73_Zm00001d017097 PE=4 SV=1	ZEAMMB73_Zm00001d017097	1	0.00115456	87.083	DTDIMLVCQK(1)GLR	2	1.6532	1
A0A1D6HCE4	122	K	Protein HHL1 chloroplastic OS=Zea mays OX=4577 GN=ZEAMMB73_Zm00001d017118 PE=4 SV=1	ZEAMMB73_Zm00001d017118	1	0.00915906	81.335	YIYK(1)DTLAR	2	-0.26557	1
A0A1D6HE45	206	K	ATP-dependent Clp protease proteolytic subunit OS=Zea mays OX=4577 GN=ZEAMMB73_Zm00001d017330 PE=3 SV=1	ZEAMMB73_Zm00001d017330	1	0.0286256	64.42	LNK(1)IYQK	2	-0.73386	1
A0A1D6HEP1	158	K	Hsp70-Hsp90 organizing protein 3 OS=Zea mays OX=4577 GN=ZEAMMB73_Zm00001d017401 PE=4 SV=1	ZEAMMB73_Zm00001d017401	0.998224	0.0236061	40.432	TVELK(0.002)PDWAK(0.998)GYSR	3	0.10745	1
A0A1D6HEP1	524	K	Hsp70-Hsp90 organizing protein 3 OS=Zea mays OX=4577 GN=ZEAMMB73_Zm00001d017401 PE=4 SV=1	ZEAMMB73_Zm00001d017401	1	3.25891e-05	82.177	AACYTK(1)LGAMPEGLK	2	-2.7473	3
A0A1D6HEP1	411	K	Hsp70-Hsp90 organizing protein 3 OS=Zea mays OX=4577 GN=ZEAMMB73_Zm00001d017401 PE=4 SV=1	ZEAMMB73_Zm00001d017401	1	0.0317004	51.765	ADFK(1)MISR	2	-0.72811	1
A0A1D6HEP1	343	K	Hsp70-Hsp90 organizing protein 3 OS=Zea mays OX=4577 GN=ZEAMMB73_Zm00001d017401 PE=4 SV=1	ZEAMMB73_Zm00001d017401	1	0.0190742	66.023	EK(1)ELGNTAYK	2	-0.79568	1
A0A1D6HFD3	969	K	Tripeptidyl-peptidase 2 OS=Zea mays OX=4577 GN=103627523 PE=4 SV=1	103627523	0.7832	6.34121e-18	112.91	NAPPGAVLVGSITYGTVSTFNK(0.783)K(0.217)DEQNHR	4	-0.22827	2
A0A1D6HFD3	777	K	Tripeptidyl-peptidase 2 OS=Zea mays OX=4577 GN=103627523 PE=4 SV=1	103627523	1	0.00194684	86.772	LVPVGTLNK(1)IR	2	1.2866	2
A0A1D6HFD3	43	K	Tripeptidyl-peptidase 2 OS=Zea mays OX=4577 GN=103627523 PE=4 SV=1	103627523	1	0.0237859	87.806	K(1)EIGVDR	2	1.1773	1
A0A1D6HFD3	768	K	Tripeptidyl-peptidase 2 OS=Zea mays OX=4577 GN=103627523 PE=4 SV=1	103627523	1	6.4629e-29	184.83	SLLASEK(1)LVPVGTLNK	2	-1.1463	1
A0A1D6HI27	60	K	Protease Do-like 7 OS=Zea mays OX=4577 GN=ZEAMMB73_Zm00001d017818 PE=4 SV=1	ZEAMMB73_Zm00001d017818	1	0.000179976	70.704	K(1)DGYNDFNTFYMQAASGTK	3	-0.19855	1
A0A1D6HI27	354	K	Protease Do-like 7 OS=Zea mays OX=4577 GN=ZEAMMB73_Zm00001d017818 PE=4 SV=1	ZEAMMB73_Zm00001d017818	1	0.00064595	107.65	VPLEYVK(1)YTDR	2	1.0755	3
A0A1D6HI57	71	K	Pyrophosphate--fructose 6-phosphate 1-phosphotransferase subunit alpha 2 OS=Zea mays OX=4577 GN=ZEAMMB73_Zm00001d017830 PE=4 SV=1	ZEAMMB73_Zm00001d017830	1	0.0284912	58.996	K(1)TAVVPDAK	2	-0.41693	1
A0A1D6HIZ9	94	K	Retrotransposon protein Ty1-copia subclass OS=Zea mays OX=4577 GN=100192732 PE=4 SV=1	100192732	1	0.0112502	76.228	LLAAAIK(1)AR	2	-1.6673	1
A0A1D6HKA8	83	K	Arsenical pump-driving ATPase OS=Zea mays OX=4577 GN=ZEAMMB73_Zm00001d018036 PE=4 SV=1	ZEAMMB73_Zm00001d018036	1	0.000971494	80.585	GGVGK(1)TSCAASLAVR	2	-0.83013	1
A0A1D6HKL3	196	K	ATP synthase chloroplast subunit1 OS=Zea mays OX=4577 GN=103627748 PE=3 SV=1	103627748	1	0.0151806	66.568	MTGAK(1)NVR	2	0.19677	1
A0A1D6HKP7	194	K	Annexin OS=Zea mays OX=4577 GN=ZEAMMB73_Zm00001d018090 PE=3 SV=1	ZEAMMB73_Zm00001d018090	1	0.000840984	99.941	DAVLANEEAK(1)K	2	-0.3558	1
A0A1D6HKP7	270	K	Annexin OS=Zea mays OX=4577 GN=ZEAMMB73_Zm00001d018090 PE=3 SV=1	ZEAMMB73_Zm00001d018090	1	0.000988945	54.167	YDGPEVNTSLAHSEAK(1)ILHEK	4	-2.0018	1
A0A1D6HL18	97	K	ER6 protein OS=Zea mays OX=4577 GN=ZEAMMB73_Zm00001d018135 PE=4 SV=1	ZEAMMB73_Zm00001d018135	1	0.00242173	99.5	ICSDK(1)NVEVK	2	0.74806	1
A0A1D6HLB6	116	K	Flavonol synthase1 OS=Zea mays OX=4577 GN=ZEAMMB73_Zm00001d018184 PE=3 SV=1	ZEAMMB73_Zm00001d018184	1	0.000420873	121.02	IEGYGTK(1)LQR	2	-1.9933	1
A0A1D6HMF3	109	K	MSS1-like protein OS=Zea mays OX=4577 GN=100274064 PE=4 SV=1	100274064	1	0.031075	59.418	YVINVK(1)QIAK	2	0.32432	1
A0A1D6HMF3	39	K	MSS1-like protein OS=Zea mays OX=4577 GN=100274064 PE=4 SV=1	100274064	1	0.00890218	60.489	TYGLGPYSTSIK(1)K	2	-0.77201	1
A0A1D6HNF7	342	K	Aspartate aminotransferase chloroplastic OS=Zea mays OX=4577 GN=ZEAMMB73_Zm00001d018386 PE=4 SV=1	ZEAMMB73_Zm00001d018386	1	0.0093506	73.881	LYDSLSAK(1)DK	2	0.25795	1
A0A1D6HNF7	213	K	Aspartate aminotransferase chloroplastic OS=Zea mays OX=4577 GN=ZEAMMB73_Zm00001d018386 PE=4 SV=1	ZEAMMB73_Zm00001d018386	1	0.00273525	96.229	IADVIQEK(1)K	2	-0.080079	1
A0A1D6HNF7	143	K	Aspartate aminotransferase chloroplastic OS=Zea mays OX=4577 GN=ZEAMMB73_Zm00001d018386 PE=4 SV=1	ZEAMMB73_Zm00001d018386	1	0.00299584	51.827	VLISSPTWGNHK(1)NIFNDAR	3	0.24255	1
A0A1D6HP39	281	K	Glutathione reductase cytosolic OS=Zea mays OX=4577 GN=100273659 PE=4 SV=1	100273659	1	0.0151108	60.064	RQEK(1)TIMK	2	0.54558	1
A0A1D6HP39	29	K	Glutathione reductase cytosolic OS=Zea mays OX=4577 GN=100273659 PE=4 SV=1	100273659	1	0.00163278	65.339	YTAK(1)HILIATGSR	3	0.91834	1
A0A1D6HPL5	49	K	3-ketoacyl-CoA thiolase 2 peroxisomal OS=Zea mays OX=4577 GN=100192501 PE=4 SV=1	100192501	1	0.000214345	65.836	SK(1)VNVNGGAIALGHPLGATGAR	3	0.66006	1
A0A1D6HQR2	189	K	Photosynthetic NDH subunit of lumenal location 3 chloroplastic OS=Zea mays OX=4577 GN=ZEAMMB73_Zm00001d018623 PE=4 SV=1	ZEAMMB73_Zm00001d018623	1	0.00577402	77.644	DASNYVNK(1)YLR	2	3.3489	1
A0A1D6HS38	272	K	Oxygen-evolving enhancer protein 2-1 chloroplastic OS=Zea mays OX=4577 GN=100273117 PE=4 SV=2	100273117	1	3.61928e-15	138.66	HQLIAATVSDGK(1)LYICK	3	0.54311	6
A0A1D6HS38	260	K	Oxygen-evolving enhancer protein 2-1 chloroplastic OS=Zea mays OX=4577 GN=100273117 PE=4 SV=2	100273117	1	1.51051e-15	121.94	TADGDEGGK(1)HQLIAATVSDGK	3	0.15109	2
A0A1D6HS38	295	K	Oxygen-evolving enhancer protein 2-1 chloroplastic OS=Zea mays OX=4577 GN=100273117 PE=4 SV=2	100273117	0.887562	0.00273584	91.616	K(0.112)GVEK(0.888)AASSFSVA	2	-0.92804	2
A0A1D6HS38	277	K	Oxygen-evolving enhancer protein 2-1 chloroplastic OS=Zea mays OX=4577 GN=100273117 PE=4 SV=2	100273117	1	2.9927e-07	130.61	LYICK(1)AQAGDK	2	-0.26245	6
A0A1D6HSJ1	402	K	Glycolate oxidase1 OS=Zea mays OX=4577 GN=ZEAMMB73_Zm00001d018810 PE=3 SV=1	ZEAMMB73_Zm00001d018810	1	0.0090875	73.082	K(1)HIITESDK	2	-0.5512	2
A0A1D6HSJ1	170	K	Glycolate oxidase1 OS=Zea mays OX=4577 GN=ZEAMMB73_Zm00001d018810 PE=3 SV=1	ZEAMMB73_Zm00001d018810	1	0.023381	104.44	EADIK(1)NR	2	-0.20345	1
A0A1D6HSJ1	136	K	Glycolate oxidase1 OS=Zea mays OX=4577 GN=ZEAMMB73_Zm00001d018810 PE=3 SV=1	ZEAMMB73_Zm00001d018810	1	0.00968992	89.171	K(1)VVEQLVR	2	0.67523	1
A0A1D6HT76	271	K	Protein containing PDZ domain a K-box domain and a TPR region OS=Zea mays OX=4577 GN=103631990 PE=4 SV=1	103631990	1	1.58381e-30	131.27	FESVLGSKPEPSEAAIASYNVACSYSK(1)LGR	3	1.0107	1
A0A1D6HTG4	337	K	Putative ribose-5-phosphate isomerase 3 chloroplastic OS=Zea mays OX=4577 GN=ZEAMMB73_Zm00001d018936 PE=3 SV=1	ZEAMMB73_Zm00001d018936	0.999988	0.000317312	74.793	LQELFKEEGVEAK(1)LR	3	0.53423	1
A0A1D6HTG4	230	K	Putative ribose-5-phosphate isomerase 3 chloroplastic OS=Zea mays OX=4577 GN=ZEAMMB73_Zm00001d018936 PE=3 SV=1	ZEAMMB73_Zm00001d018936	1	0.00505482	84.507	IVGVPTSK(1)R	2	-0.057519	1
A0A1D6HTG4	222	K	Putative ribose-5-phosphate isomerase 3 chloroplastic OS=Zea mays OX=4577 GN=ZEAMMB73_Zm00001d018936 PE=3 SV=1	ZEAMMB73_Zm00001d018936	1	0.0314677	57.288	LEK(1)IVGVPTSK	2	-0.066068	1
A0A1D6HV13	26	K	Proline-rich family protein OS=Zea mays OX=4577 GN=ZEAMMB73_Zm00001d019087 PE=4 SV=1	ZEAMMB73_Zm00001d019087	0.918948	0.0363819	43.808	ELK(0.919)RNK(0.081)K	2	-0.23327	1
A0A1D6HWI7	67	K	Proteasome subunit beta type OS=Zea mays OX=4577 GN=100216834 PE=4 SV=1	100216834	1	1.04377e-05	110.56	ATEGPIVADK(1)NCEK	2	-0.9382	1
A0A1D6HWL3	68	K	Cytidine/deoxycytidylate deaminase family protein OS=Zea mays OX=4577 GN=100280947 PE=4 SV=1	100280947	1	7.48396e-05	96.379	K(1)DADPSAHAEVTAIR	2	0.58914	1
A0A1D6HXK1	181	K	PGR5-like protein 1B chloroplastic OS=Zea mays OX=4577 GN=ZEAMMB73_Zm00001d019454 PE=4 SV=1	ZEAMMB73_Zm00001d019454	1	0.00354777	62.055	K(1)EGSDIVQEGPR	2	-1.4823	2
A0A1D6HY75	64	K	Photosystem I reaction center subunit IV A OS=Zea mays OX=4577 GN=ZEAMMB73_Zm00001d019518 PE=1 SV=1	ZEAMMB73_Zm00001d019518	1	4.56308e-33	128.89	ADNEAAAAEAAEGEGAVATK(1)PK	2	3.3914	3
A0A1D6HY75	76	K	Photosystem I reaction center subunit IV A OS=Zea mays OX=4577 GN=ZEAMMB73_Zm00001d019518 PE=1 SV=1	ZEAMMB73_Zm00001d019518	1	0.00122397	77.279	AEKPPPIGPK(1)R	3	-0.47402	4
A0A1D6HYR6	225	K	Aquaporin PIP2-1 OS=Zea mays OX=4577 GN=541888 PE=3 SV=1	541888	1	0.000954962	102.73	AGAIK(1)ALGSFR	2	-2.3457	1
A0A1D6HYR6	3	K	Aquaporin PIP2-1 OS=Zea mays OX=4577 GN=541888 PE=3 SV=1	541888	1	2.53423e-15	133.68	GK(1)DDVIESGAGGGEFAAK	2	-1.5391	3
A0A1D6HYS5	45	K	Phosphoglucosamine mutase family protein OS=Zea mays OX=4577 GN=ZEAMMB73_Zm00001d019568 PE=4 SV=1	ZEAMMB73_Zm00001d019568	0.999805	3.42725e-32	165.1	FFTSDGGLNK(1)ADIKDILER	3	0.8357	1
A0A1D6HYS5	329	K	Phosphoglucosamine mutase family protein OS=Zea mays OX=4577 GN=ZEAMMB73_Zm00001d019568 PE=4 SV=1	ZEAMMB73_Zm00001d019568	1	0.00280571	63.944	LK(1)IDQNHADLK	3	0.36123	1
A0A1D6HZI0	264	K	RNA-binding protein CP31B chloroplastic OS=Zea mays OX=4577 GN=ZEAMMB73_Zm00001d019648 PE=4 SV=1	ZEAMMB73_Zm00001d019648	1	0.000426083	114.86	LLTVNK(1)AAPR	2	0.57366	1
A0A1D6I0G9	84	K	Polyadenylate-binding protein OS=Zea mays OX=4577 GN=100381531 PE=3 SV=1	100381531	1	0.0147075	82.417	K(1)VYVGPFVR	2	1.7151	1
A0A1D6I0G9	93	K	Polyadenylate-binding protein OS=Zea mays OX=4577 GN=100381531 PE=3 SV=1	100381531	1	0.00742627	54.004	K(1)QDRENVSNNIK	3	0.25006	2
A0A1D6I0G9	24	K	Polyadenylate-binding protein OS=Zea mays OX=4577 GN=100381531 PE=3 SV=1	100381531	1	0.00288737	132.44	NLDK(1)SIDNK	2	0.58009	1
A0A1D6I0G9	20	K	Polyadenylate-binding protein OS=Zea mays OX=4577 GN=100381531 PE=3 SV=1	100381531	1	0.000292573	98.633	SGAGNIFIK(1)NLDK	2	-1.4803	1
A0A1D6I369	325	K	Zinc finger CCCH domain-containing protein 64 OS=Zea mays OX=4577 GN=ZEAMMB73_Zm00001d020242 PE=4 SV=1	ZEAMMB73_Zm00001d020242	0.999779	0.00126489	76.332	NCK(1)ISKEEEIK	3	0.23802	1
A0A1D6I3L6	269	K	Putative acyl-activating enzyme 17 peroxisomal OS=Zea mays OX=4577 GN=ZEAMMB73_Zm00001d020343 PE=4 SV=1	ZEAMMB73_Zm00001d020343	1	0.00269106	92.792	K(1)EFSQAAQAK	2	0.17821	1
A0A1D6I3W6	103	K	Annexin D5 OS=Zea mays OX=4577 GN=100193535 PE=4 SV=1	100193535	1	0.00228368	52.465	YEGPEVDPTIVTHDAK(1)DLYK	3	-0.8227	1
A0A1D6I5B4	171	K	Cysteine proteinase 2 OS=Zea mays OX=4577 GN=542451 PE=3 SV=1	542451	1	0.0234973	67.548	FK(1)NENVGVK	2	0.9221	1
A0A1D6I5L0	281	K	Formate tetrahyrofolate ligase OS=Zea mays OX=4577 GN=541944 PE=3 SV=1	541944	1	0.0198201	69.721	LCPANK(1)EGK	2	-0.20741	3
A0A1D6I5L0	351	K	Formate tetrahyrofolate ligase OS=Zea mays OX=4577 GN=541944 PE=3 SV=1	541944	0.999997	0.00159049	62.556	KITVGQGPEEK(1)GMVR	3	-0.19182	1
A0A1D6I5L0	270	K	Formate tetrahyrofolate ligase OS=Zea mays OX=4577 GN=541944 PE=3 SV=1	541944	1	3.32904e-17	162.81	IFHENSQSDK(1)ALFNR	3	-0.96903	3
A0A1D6I845	46	K	Proteasome subunit beta type OS=Zea mays OX=4577 GN=103632974 PE=3 SV=1	103632974	1	0.00275547	80.387	DHSK(1)ICDLADK	2	-0.11505	2
A0A1D6I845	70	K	Proteasome subunit beta type OS=Zea mays OX=4577 GN=103632974 PE=3 SV=1	103632974	1	0.00430344	66.056	ALHK(1)NLAAR	3	-0.77288	1
A0A1D6IAR9	195	K	Nudix hydrolase 23 chloroplastic OS=Zea mays OX=4577 GN=ZEAMMB73_Zm00001d021420 PE=4 SV=1	ZEAMMB73_Zm00001d021420	1	0.00965011	50.353	FHYCTINK(1)R	3	1.1272	1
A0A1D6IAS8	128	K	UTP--glucose-1-phosphate uridylyltransferase OS=Zea mays OX=4577 GN=100191846 PE=3 SV=1	100191846	1	6.20893e-31	143.38	K(1)YGCNVPLLLMNSFNTHDDTQK	3	-0.57855	1
A0A1D6IAS8	349	K	UTP--glucose-1-phosphate uridylyltransferase OS=Zea mays OX=4577 GN=100191846 PE=3 SV=1	100191846	1	0.0125517	65.565	FFDK(1)AIGINVPR	2	-0.2896	1
A0A1D6IAS8	326	K	UTP--glucose-1-phosphate uridylyltransferase OS=Zea mays OX=4577 GN=100191846 PE=3 SV=1	100191846	1	0.0176941	48.677	MEIIPNPK(1)EVDGVK	2	1.3509	1
A0A1D6IAS8	260	K	UTP--glucose-1-phosphate uridylyltransferase OS=Zea mays OX=4577 GN=100191846 PE=3 SV=1	100191846	1	1.36577e-15	141.07	TLADVK(1)GGTLISYEGR	3	1.6215	3
A0A1D6IAS8	405	K	UTP--glucose-1-phosphate uridylyltransferase OS=Zea mays OX=4577 GN=100191846 PE=3 SV=1	100191846	1	1.80458e-10	119.38	ANPANPSIELGPEFK(1)K	3	-0.5937	4
A0A1D6IAS8	288	K	UTP--glucose-1-phosphate uridylyltransferase OS=Zea mays OX=4577 GN=100191846 PE=3 SV=1	100191846	1	2.94768e-24	136.3	VQLLEIAQVPDEHVNEFK(1)SIEK	3	1.0224	1
A0A1D6IAS8	406	K	UTP--glucose-1-phosphate uridylyltransferase OS=Zea mays OX=4577 GN=100191846 PE=3 SV=1	100191846	1	0.0080485	78.098	K(1)VANFLAR	2	0.035428	2
A0A1D6IDV8	185	K	Pyruvate phosphate dikinase regulatory protein 2 OS=Zea mays OX=4577 GN=100279565 PE=3 SV=1	100279565	1	0.0113188	72.29	LLEVIK(1)QAAK	2	-2.5028	1
A0A1D6IF54	92	K	Protein THYLAKOID FORMATION 1 chloroplastic OS=Zea mays OX=4577 GN=100193314 PE=4 SV=1	100193314	1	0.00376148	94.402	NILSK(1)LVQAK	2	-0.77675	2
A0A1D6IF54	97	K	Protein THYLAKOID FORMATION 1 chloroplastic OS=Zea mays OX=4577 GN=100193314 PE=4 SV=1	100193314	1	0.023773	67.385	LVQAK(1)ELLK	2	-0.81658	1
A0A1D6IF54	76	K	Protein THYLAKOID FORMATION 1 chloroplastic OS=Zea mays OX=4577 GN=100193314 PE=4 SV=1	100193314	1	0.00251406	93.839	LCAALNVSK(1)R	2	0.81961	1
A0A1D6IGS3	298	K	Elongation initiation factor2 OS=Zea mays OX=4577 GN=ZEAMMB73_Zm00001d021815 PE=4 SV=1	ZEAMMB73_Zm00001d021815	1	0.0109529	52.79	VLAVK(1)NDLAK	2	-3.017	1
A0A1D6IGY6	407	K	Sodium/hydrogen exchanger 2 OS=Zea mays OX=4577 GN=ZEAMMB73_Zm00001d021844 PE=4 SV=1	ZEAMMB73_Zm00001d021844	1	0.0159853	41.448	WK(1)IVGQTYR	3	-3.5572	1
A0A1D6IH65	173	K	Insulin-degrading enzyme-like 1 peroxisomal OS=Zea mays OX=4577 GN=103633315 PE=3 SV=1	103633315	1	1.38072e-25	178.71	AVDSENQK(1)NLLSDPWR	3	3.6733	2
A0A1D6IH65	289	K	Insulin-degrading enzyme-like 1 peroxisomal OS=Zea mays OX=4577 GN=103633315 PE=3 SV=1	103633315	1	0.000249802	98.902	AVPIK(1)QGHTLR	3	0.23022	1
A0A1D6IHW2	104	K	Geranylgeranyl pyrophosphate synthase2 OS=Zea mays OX=4577 GN=ZEAMMB73_Zm00001d021929 PE=3 SV=1	ZEAMMB73_Zm00001d021929	1	0.0195959	63.426	YALLAGGK(1)R	2	1.2112	1
A0A1D6IIU2	258	K	Saccharopine dehydrogenase OS=Zea mays OX=4577 GN=100282082 PE=4 SV=1	100282082	1	0.0207582	57.034	LPSADTVVVK(1)R	2	1.7675	1
A0A1D6IKT9	100	K	Putative plant SNARE 13 OS=Zea mays OX=4577 GN=100285150 PE=4 SV=1	100285150	1	0.000554952	134.18	K(1)TYQSSLGNK	2	0.3203	1
A0A1D6IL23	127	K	Proteasome subunit alpha type OS=Zea mays OX=4577 GN=ZEAMMB73_Zm00001d022316 PE=3 SV=1	ZEAMMB73_Zm00001d022316	0.999701	0.00164951	58.938	TKSEAASYEK(1)VYGEPISVK	3	0.65699	1
A0A1D6IL23	206	K	Proteasome subunit alpha type OS=Zea mays OX=4577 GN=ZEAMMB73_Zm00001d022316 PE=3 SV=1	ZEAMMB73_Zm00001d022316	1	0.0145805	72.817	LK(1)LSELTCR	2	-0.45801	1
A0A1D6IL76	952	K	Phosphatidylinositol 3-and 4-kinase family protein with FAT domain OS=Zea mays OX=4577 GN=ZEAMMB73_Zm00001d022338 PE=4 SV=1	ZEAMMB73_Zm00001d022338	1	0.00550024	61.78	TK(1)TQLLAEK	3	-0.75827	1
A0A1D6IM28	1464	K	Ferredoxin-dependent glutamate synthase, chloroplastic OS=Zea mays OX=4577 GN=ZEAMMB73_Zm00001d022388 PE=4 SV=1	ZEAMMB73_Zm00001d022388	1	0.00298538	77.746	VLAK(1)QATTQLSAK	2	1.8116	1
A0A1D6INZ6	307	K	Calmodulin-related protein species=Triticum urartu taxid=4572 gene=TRIUR3_01436(predicted) OS=Zea mays OX=4577 GN=ZEAMMB73_Zm00001d022546 PE=4 SV=1	ZEAMMB73_Zm00001d022546	1	0.00512114	55.66	SVHFIGEK(1)DWLK	3	0.1244	1
A0A1D6IPZ1	62	K	Proteasome subunit alpha type OS=Zea mays OX=4577 GN=100191224 PE=3 SV=1	100191224	1	4.9472e-05	75.911	K(1)IACLDTHIALACAGLK	3	0.33274	1
A0A1D6ISX4	174	K	Elongation factor P OS=Zea mays OX=4577 GN=ZEAMMB73_Zm00001d023340 PE=3 SV=1	ZEAMMB73_Zm00001d023340	1	4.50487e-06	120.7	NYVTGNTVEK(1)TFR	2	-0.30122	1
A0A1D6IU03	587	K	Long chain acyl-CoA synthetase 9 chloroplastic OS=Zea mays OX=4577 GN=103640823 PE=4 SV=1	103640823	1	0.00999931	79.283	LEK(1)FEIPVK	2	0.61124	1
A0A1D6IUC6	353	K	Dihydrolipoamide acetyltransferase component of pyruvate dehydrogenase complex OS=Zea mays OX=4577 GN=100274483 PE=3 SV=1	100274483	0.884493	0.00572538	78.513	K(0.116)WK(0.884)ELVDK	3	0.75699	1
A0A1D6IUC6	221	K	Dihydrolipoamide acetyltransferase component of pyruvate dehydrogenase complex OS=Zea mays OX=4577 GN=100274483 PE=3 SV=1	100274483	1	0.00406605	74.987	DVEAALAAPK(1)K	2	-0.79132	1
A0A1D6IUC6	186	K	Dihydrolipoamide acetyltransferase component of pyruvate dehydrogenase complex OS=Zea mays OX=4577 GN=100274483 PE=3 SV=1	100274483	1	0.00633134	79.659	VVASPYAK(1)K	2	0.098743	1
A0A1D6IUK0	507	K	Ubiquitin carboxyl-terminal hydrolase 13 OS=Zea mays OX=4577 GN=100383306 PE=3 SV=1	100383306	1	0.00432882	57.414	EVSNK(1)AHNAELK	3	-0.60535	1
A0A1D6IUW7	148	K	Glycine cleavage system H protein OS=Zea mays OX=4577 GN=ZEAMMB73_Zm00001d023699 PE=3 SV=1	ZEAMMB73_Zm00001d023699	1	0.0124897	46.159	YTK(1)HCEEEDAH	3	0.12049	1
A0A1D6IVA8	205	K	Alanine--tRNA ligase OS=Zea mays OX=4577 GN=103640907 PE=4 SV=1	103640907	1	0.000597385	57.171	FDFSHGK(1)PVQPEDLR	3	-1.2303	1
A0A1D6IVA8	49	K	Alanine--tRNA ligase OS=Zea mays OX=4577 GN=103640907 PE=4 SV=1	103640907	1	0.00916208	63.682	K(1)LGLASTDDSPK	2	-0.026739	1
A0A1D6IXG8	69	K	Argininosuccinate synthase chloroplastic OS=Zea mays OX=4577 GN=100274106 PE=4 SV=1	100274106	1	0.0243461	60.255	EDAIEYAK(1)K	2	0.59585	1
A0A1D6IXG8	29	K	Argininosuccinate synthase chloroplastic OS=Zea mays OX=4577 GN=100274106 PE=4 SV=1	100274106	1	6.34744e-09	100.85	EVGADAVAHGCTGK(1)GNDQVR	3	0.070705	1
A0A1D6IZK4	319	K	Valine--tRNA ligase mitochondrial 1 OS=Zea mays OX=4577 GN=ZEAMMB73_Zm00001d024493 PE=4 SV=1	ZEAMMB73_Zm00001d024493	0.891489	0.00301295	61.161	LRK(0.891)K(0.891)K(0.217)DEIQK	3	-0.90248	1
A0A1D6IZK4	318	K	Valine--tRNA ligase mitochondrial 1 OS=Zea mays OX=4577 GN=ZEAMMB73_Zm00001d024493 PE=4 SV=1	ZEAMMB73_Zm00001d024493	0.891489	0.00301295	61.161	LRK(0.891)K(0.891)K(0.217)DEIQK	3	-0.90248	1
A0A1D6IZQ8	52	K	Acyl-CoA-binding protein1 OS=Zea mays OX=4577 GN=ZEAMMB73_Zm00001d024518 PE=4 SV=1	ZEAMMB73_Zm00001d024518	1	1.98883e-19	132.36	QATVGDVNTDRPGIFYQK(1)DR	3	-0.5055	2
A0A1D6IZQ8	26	K	Acyl-CoA-binding protein1 OS=Zea mays OX=4577 GN=ZEAMMB73_Zm00001d024518 PE=4 SV=1	ZEAMMB73_Zm00001d024518	1	2.13163e-13	114.87	TLPESTSNENK(1)LILYGLYK	2	-0.67515	1
A0A1D6IZQ8	15	K	Acyl-CoA-binding protein1 OS=Zea mays OX=4577 GN=ZEAMMB73_Zm00001d024518 PE=4 SV=1	ZEAMMB73_Zm00001d024518	1	7.82746e-06	115.09	AK(1)TLPESTSNENK	2	0.98617	1
A0A1D6J0P9	144	K	Tyrosyl-tRNA synthetase OS=Zea mays OX=4577 GN=100282839 PE=3 SV=1	100282839	1	0.0345155	81.381	K(1)VNVLAR	2	-1.6863	1
A0A1D6J0P9	299	K	Tyrosyl-tRNA synthetase OS=Zea mays OX=4577 GN=100282839 PE=3 SV=1	100282839	1	0.019399	76.345	VLLNTVK(1)K	2	0.12546	1
A0A1D6J0S0	183	K	Monodehydroascorbate reductase 5 mitochondrial OS=Zea mays OX=4577 GN=100272772 PE=4 SV=1	100272772	1	0.00571618	54.343	IGGK(1)LPGVHYIR	3	0.34478	1
A0A1D6J4R4	85	K	Translation elongation factor EF1A/initiation factor IF2gamma family protein OS=Zea mays OX=4577 GN=100384492 PE=4 SV=1	100384492	1	0.0258581	71.451	SSGYNVK(1)K	2	0.19197	1
A0A1D6J4R4	40	K	Translation elongation factor EF1A/initiation factor IF2gamma family protein OS=Zea mays OX=4577 GN=100384492 PE=4 SV=1	100384492	1	0.000442111	79.337	EHVLLAK(1)TLGVAK	3	-0.53616	1
A0A1D6J4R4	78	K	Translation elongation factor EF1A/initiation factor IF2gamma family protein OS=Zea mays OX=4577 GN=100384492 PE=4 SV=1	100384492	1	0.0211709	56.514	MVPFLK(1)SSGYNVK	2	-0.14211	2
A0A1D6J5X9	264	K	Dihydrolipoyllysine-residue succinyltransferase component of 2-oxoglutarate dehydrogenase complex OS=Zea mays OX=4577 GN=ZEAMMB73_Zm00001d025258 PE=4 SV=1	ZEAMMB73_Zm00001d025258	1	0.0168354	79.427	GINNLAK(1)K	2	0.012171	1
A0A1D6J617	615	K	Double Clp-N motif-containing P-loop nucleoside triphosphate hydrolase superfamily protein OS=Zea mays OX=4577 GN=103641592 PE=3 SV=1	103641592	1	0.0156868	59.728	IIGQDEAVK(1)AISR	2	-0.54693	1
A0A1D6J617	682	K	Double Clp-N motif-containing P-loop nucleoside triphosphate hydrolase superfamily protein OS=Zea mays OX=4577 GN=103641592 PE=3 SV=1	103641592	1	3.08892e-14	105.03	HTVSK(1)LIGSPPGYVGYTEGGQLTEAVR	3	0.47216	1
A0A1D6J617	413	K	Double Clp-N motif-containing P-loop nucleoside triphosphate hydrolase superfamily protein OS=Zea mays OX=4577 GN=103641592 PE=3 SV=1	103641592	0.978729	0.0107411	51.073	K(0.979)HIEK(0.021)DPALER	3	-0.46576	1
A0A1D6J617	154	K	Double Clp-N motif-containing P-loop nucleoside triphosphate hydrolase superfamily protein OS=Zea mays OX=4577 GN=103641592 PE=3 SV=1	103641592	1	0.0103848	78.342	VEVEK(1)IIGR	2	0.28192	1
A0A1D6J617	786	K	Double Clp-N motif-containing P-loop nucleoside triphosphate hydrolase superfamily protein OS=Zea mays OX=4577 GN=103641592 PE=3 SV=1	103641592	1	0.0212992	64.224	IK(1)SLVTEELK	2	-1.5057	1
A0A1D6J617	292	K	Double Clp-N motif-containing P-loop nucleoside triphosphate hydrolase superfamily protein OS=Zea mays OX=4577 GN=103641592 PE=3 SV=1	103641592	1	1.6841e-15	152.83	TK(1)NNPCLIGEPGVGK	2	-1.265	1
A0A1D6J617	146	K	Double Clp-N motif-containing P-loop nucleoside triphosphate hydrolase superfamily protein OS=Zea mays OX=4577 GN=103641592 PE=3 SV=1	103641592	1	0.0127064	61.11	SMGINLK(1)DAR	2	0.084656	1
A0A1D6J6E8	123	K	Calnexin homolog2 OS=Zea mays OX=4577 GN=542421 PE=3 SV=1	542421	1	0.00820555	62.542	TK(1)IIDVIEK	2	-2.5054	1
A0A1D6JGC6	246	K	Plasma membrane ATPase OS=Zea mays OX=4577 GN=542052 PE=3 SV=1	542052	0.999645	8.95048e-21	137.52	NLVEVFCK(1)GVDKDHVLLLAAR	4	0.49771	2
A0A1D6JGC6	238	K	Plasma membrane ATPase OS=Zea mays OX=4577 GN=542052 PE=3 SV=1	542052	1	7.358e-05	106.6	LSVDK(1)NLVEVFCK	2	0.33364	1
A0A1D6JGC6	207	K	Plasma membrane ATPase OS=Zea mays OX=4577 GN=542052 PE=3 SV=1	542052	1	0.00680079	72.891	LSQQGAITK(1)R	2	-0.26755	1
A0A1D6JGC6	331	K	Plasma membrane ATPase OS=Zea mays OX=4577 GN=542052 PE=3 SV=1	542052	1	3.36225e-05	79.467	GAPEQILDLCHCK(1)EDLRR	3	-1.0975	4
A0A1D6JH29	152	K	Protein RCC2 OS=Zea mays OX=4577 GN=100193728 PE=4 SV=1	100193728	1	0.0105712	40.197	SLSFGHNK(1)HGQLGTGSLR	4	-0.19994	1
A0A1D6JIH8	162	K	Opaque endosperm7 OS=Zea mays OX=4577 GN=ZEAMMB73_Zm00001d026649 PE=4 SV=1	ZEAMMB73_Zm00001d026649	1	0.0346783	58.433	IK(1)ELINR	2	2.5779	1
A0A1D6JJP0	291	K	GroES-like zinc-binding alcohol dehydrogenase family protein OS=Zea mays OX=4577 GN=103630457 PE=4 SV=2	103630457	1	6.92269e-05	62.765	GFLVSFGQSSGK(1)PDPIPTSDLASK	3	-0.00028642	1
A0A1D6JMZ9	556	K	Aconitate hydratase OS=Zea mays OX=4577 GN=100304277 PE=3 SV=1	100304277	0.999984	0.00281143	58.98	KACELGLEVK(1)PWIK	3	0.92691	1
A0A1D6JNB6	359	K	Glutamate--tRNA ligase cytoplasmic OS=Zea mays OX=4577 GN=100383320 PE=3 SV=1	100383320	1	3.98413e-08	105.79	LDMQDPNK(1)SLRDPVYYR	3	0.14804	2
A0A1D6JNB6	306	K	Glutamate--tRNA ligase cytoplasmic OS=Zea mays OX=4577 GN=100383320 PE=3 SV=1	100383320	1	8.12469e-09	140.82	AYIDDTPK(1)EQMR	2	0.14666	3
A0A1D6JNB6	186	K	Glutamate--tRNA ligase cytoplasmic OS=Zea mays OX=4577 GN=100383320 PE=3 SV=1	100383320	0.981976	0.00358159	46.145	EK(0.982)VHDSK(0.018)DPSAPEVDLPGAK	4	-0.20558	1
A0A1D6JNB6	508	K	Glutamate--tRNA ligase cytoplasmic OS=Zea mays OX=4577 GN=100383320 PE=3 SV=1	100383320	1	0.00520218	83.948	K(1)IIDPVCAR	2	-1.5066	1
A0A1D6JNX3	500	K	Cell division control protein 48 homolog D OS=Zea mays OX=4577 GN=100278319 PE=3 SV=1	100278319	1	0.0046653	94.692	LQIFK(1)ACLR	2	0.70746	1
A0A1D6JR67	169	K	Alcohol dehydrogenase-like 2 OS=Zea mays OX=4577 GN=100273217 PE=4 SV=1	100273217	1	0.0169377	67.749	GK(1)TIVLGLGR	2	1.4441	1
A0A1D6JR83	188	K	Calmodulin-binding transcription activator 2 OS=Zea mays OX=4577 GN=103631862 PE=4 SV=1	103631862	1	0.0131484	44.753	FLNSAELK(1)R	2	-0.34173	1
A0A1D6JSF3	127	K	30S ribosomal protein S10 chloroplastic OS=Zea mays OX=4577 GN=103632450 PE=3 SV=1	103632450	1	0.00942542	50.108	TMGPVPLPTK(1)R	2	-0.22441	1
A0A1D6JSF3	141	K	30S ribosomal protein S10 chloroplastic OS=Zea mays OX=4577 GN=103632450 PE=3 SV=1	103632450	1	0.00308294	53.554	VYCVLNSPHVHK(1)DSR	3	-0.15053	1
A0A1D6JT96	236	K	Methionine--tRNA ligase cytoplasmic OS=Zea mays OX=4577 GN=ZEAMMB73_Zm00001d028218 PE=3 SV=1	ZEAMMB73_Zm00001d028218	1	0.0233983	62.528	GTK(1)LSDGGTK	2	-0.5284	1
A0A1D6JW41	74	K	40S ribosomal protein S20-1 OS=Zea mays OX=4577 GN=103633583 PE=3 SV=1	103633583	1	0.00514547	68.044	K(1)SPCGEGTNTWDR	2	0.075712	1
A0A1D6JW41	66	K	40S ribosomal protein S20-1 OS=Zea mays OX=4577 GN=103633583 PE=3 SV=1	103633583	1	0.00307128	62.357	IPTK(1)VLHITTR	2	-0.48539	2
A0A1D6JW41	13	K	40S ribosomal protein S20-1 OS=Zea mays OX=4577 GN=103633583 PE=3 SV=1	103633583	1	5.90347e-15	144.68	GK(1)LGVEDAPELQLNR	2	0.13568	2
A0A1D6JW41	41	K	40S ribosomal protein S20-1 OS=Zea mays OX=4577 GN=103633583 PE=3 SV=1	103633583	1	0.0310665	57.414	NLEK(1)VCADLVK	2	-1.6152	2
A0A1D6JW70	217	K	V-type proton ATPase subunit a OS=Zea mays OX=4577 GN=100381766 PE=3 SV=1	100381766	1	0.0086281	69.92	ILK(1)ICDAFNANR	2	-0.97106	1
A0A1D6JWG6	188	K	Rho GTPase activation protein (RhoGAP) with PH domain OS=Zea mays OX=4577 GN=100501537 PE=4 SV=1	100501537	0.999518	0.0018474	58.758	SNDKGDLVVTK(1)GDQYDVR	3	0.77142	1
A0A1D6JWH4	455	K	Phosphoenolpyruvate carboxykinase1 OS=Zea mays OX=4577 GN=541622 PE=3 SV=1	541622	1	0.00954736	40.626	AAYPIEYIPNAK(1)IPCVGPHPK	3	-2.0054	1
A0A1D6JWH4	620	K	Phosphoenolpyruvate carboxykinase1 OS=Zea mays OX=4577 GN=541622 PE=3 SV=1	541622	1	0.00426897	96.171	AAYK(1)ENLLR	2	0.065712	1
A0A1D6JWH4	570	K	Phosphoenolpyruvate carboxykinase1 OS=Zea mays OX=4577 GN=541622 PE=3 SV=1	541622	1	2.88965e-05	79.69	K(1)IIDAIHSGELLTANYQK	3	0.057746	1
A0A1D6JWH4	54	K	Phosphoenolpyruvate carboxykinase1 OS=Zea mays OX=4577 GN=541622 PE=3 SV=1	541622	1	7.27471e-05	62.116	SAPTTPIK(1)GGAHSPFAVAISEEER	3	-1.0182	1
A0A1D6JWL2	192	K	Chorismate synthase OS=Zea mays OX=4577 GN=ZEAMMB73_Zm00001d028477 PE=3 SV=1	ZEAMMB73_Zm00001d028477	1	0.0165883	66.19	VAAGALAK(1)K	2	-0.015562	1
A0A1D6JWL2	343	K	Chorismate synthase OS=Zea mays OX=4577 GN=ZEAMMB73_Zm00001d028477 PE=3 SV=1	ZEAMMB73_Zm00001d028477	1	0.0221739	60.196	VAFK(1)PTATIGK	2	2.0151	1
A0A1D6JXJ7	319	K	Fructose-1,6-bisphosphatase OS=Zea mays OX=4577 GN=ZEAMMB73_Zm00001d028562 PE=3 SV=1	ZEAMMB73_Zm00001d028562	0.999718	0.000220146	72.399	LYMDSLKEPGDSGK(1)PYSAR	3	-0.53202	2
A0A1D6JXJ7	312	K	Fructose-1,6-bisphosphatase OS=Zea mays OX=4577 GN=ZEAMMB73_Zm00001d028562 PE=3 SV=1	ZEAMMB73_Zm00001d028562	0.999994	3.62485e-05	82.877	LYMDSLK(1)EPGDSGKPYSAR	3	1.5736	2
A0A1D6JXJ7	153	K	Fructose-1,6-bisphosphatase OS=Zea mays OX=4577 GN=ZEAMMB73_Zm00001d028562 PE=3 SV=1	ZEAMMB73_Zm00001d028562	1	4.93264e-25	143.47	KLDVVSNEVFSNCLK(1)SSGR	3	1.3692	1
A0A1D6JXW0	273	K	Protein TOC75-3 chloroplastic OS=Zea mays OX=4577 GN=100382028 PE=4 SV=1	100382028	1	0.00223179	100.22	TFK(1)TSCFNTR	2	-0.069179	1
A0A1D6JXW0	423	K	Protein TOC75-3 chloroplastic OS=Zea mays OX=4577 GN=100382028 PE=4 SV=1	100382028	1	0.0305151	63.401	FINLNK(1)QEK	2	-1.6337	1
A0A1D6JYA8	25	K	THO complex subunit 4B OS=Zea mays OX=4577 GN=100279524 PE=4 SV=1	100279524	1	0.0192802	61.657	SK(1)GTAEVVFAR	2	1.2632	1
A0A1D6JYG6	112	K	Photosynthetic NDH subunit of lumenal location 1 chloroplastic OS=Zea mays OX=4577 GN=PNSL1 PE=4 SV=1	PNSL1	1	0.000170368	84.653	DFDFLGHDSAFK(1)DR	3	-1.7768	1
A0A1D6JZD8	350	K	Asparagine synthetase3 OS=Zea mays OX=4577 GN=100192350 PE=4 SV=1	100192350	1	0.0134115	45.614	VK(1)ALHQYDCLR	3	-0.38889	1
A0A1D6JZD8	82	K	Asparagine synthetase3 OS=Zea mays OX=4577 GN=100192350 PE=4 SV=1	100192350	1	0.000624233	62.617	TVVVVANGEIYNHK(1)NVR	3	1.3226	1
A0A1D6JZE7	96	K	Ran-binding protein 1 homolog a OS=Zea mays OX=4577 GN=100193549 PE=4 SV=1	100193549	1	0.0077203	45.618	TLK(1)ICANHLVVATTK	3	-0.068639	1
A0A1D6K1B9	315	K	Hydroxyproline-rich glycoprotein family protein OS=Zea mays OX=4577 GN=ZEAMMB73_Zm00001d028998 PE=4 SV=1	ZEAMMB73_Zm00001d028998	1	1.44632e-05	77.939	MVNNIYLNFDAFHGDK(1)DHGGVR	4	0.17789	1
A0A1D6K1B9	240	K	Hydroxyproline-rich glycoprotein family protein OS=Zea mays OX=4577 GN=ZEAMMB73_Zm00001d028998 PE=4 SV=1	ZEAMMB73_Zm00001d028998	1	0.0128278	41.446	HSNSVK(1)DEEGYPAFALVNR	3	-0.50235	1
A0A1D6K1B9	260	K	Hydroxyproline-rich glycoprotein family protein OS=Zea mays OX=4577 GN=ZEAMMB73_Zm00001d028998 PE=4 SV=1	ZEAMMB73_Zm00001d028998	1	0.00464866	46.953	VTGEAIK(1)HSQGEGHPVK	3	-0.20283	1
A0A1D6K1B9	86	K	Hydroxyproline-rich glycoprotein family protein OS=Zea mays OX=4577 GN=ZEAMMB73_Zm00001d028998 PE=4 SV=1	ZEAMMB73_Zm00001d028998	1	6.43473e-06	90.464	ATGLAIK(1)HSLGQSHPVK	3	-1.2154	2
A0A1D6K1B9	79	K	Hydroxyproline-rich glycoprotein family protein OS=Zea mays OX=4577 GN=ZEAMMB73_Zm00001d028998 PE=4 SV=1	ZEAMMB73_Zm00001d028998	1	4.84546e-05	85.376	DEEGNPAFALVNK(1)ATGLAIK	2	-0.40988	2
A0A1D6K1X1	71	K	ABC transporter E family member 2 OS=Zea mays OX=4577 GN=103634615 PE=4 SV=1	103634615	1	0.0083117	76.326	ISPK(1)FQNTVR	2	0.16996	1
A0A1D6K4K7	21	K	SAP domain-containing protein OS=Zea mays OX=4577 GN=103635858 PE=4 SV=1	103635858	1	0.00472607	94.465	VTDLK(1)DELR	2	1.3968	1
A0A1D6K504	3	K	Ribosomal protein L37 OS=Zea mays OX=4577 GN=103626516 PE=3 SV=1	103626516	1	0.0391654	60	GK(1)GTGSFGK	2	-0.34148	1
A0A1D6K504	10	K	Ribosomal protein L37 OS=Zea mays OX=4577 GN=103626516 PE=3 SV=1	103626516	1	0.00941827	91.265	GTGSFGK(1)R	2	-0.068971	1
A0A1D6K504	31	K	Ribosomal protein L37 OS=Zea mays OX=4577 GN=103626516 PE=3 SV=1	103626516	1	0.000819909	62.412	SFHLQK(1)STCSSCGYPAAR	3	0.56225	1
A0A1D6K504	14	K	Ribosomal protein L37 OS=Zea mays OX=4577 GN=103626516 PE=3 SV=1	103626516	1	0.00173041	78.149	NK(1)THTLCIR	2	-0.74832	2
A0A1D6K641	151	K	3-oxo-Delta(45)-steroid 5-beta-reductase OS=Zea mays OX=4577 GN=ZEAMMB73_Zm00001d029582 PE=4 SV=1	ZEAMMB73_Zm00001d029582	1	0.0045322	51.771	K(1)HYVGPFEAIGK	3	-0.37353	1
A0A1D6K836	175	K	Branched-chain-amino-acid aminotransferase OS=Zea mays OX=4577 GN=100191754 PE=3 SV=1	100191754	1	0.0275362	70.441	QTVLANK(1)R	2	-0.82346	1
A0A1D6K8P1	237	K	Peptide methionine sulfoxide reductase OS=Zea mays OX=4577 GN=100285733 PE=3 SV=1	100285733	1	0.00176222	60.307	AEEYHQQYLEK(1)GGR	3	-0.46049	1
A0A1D6K8P1	222	K	Peptide methionine sulfoxide reductase OS=Zea mays OX=4577 GN=100285733 PE=3 SV=1	100285733	1	0.0387423	51.979	IVTEIVPAK(1)R	2	-0.69682	1
A0A1D6KB96	29	K	Peptidyl-prolyl cis-trans isomerase species=Zea mays taxid=4577 gene=ZEAMMB73_Zm00001d005267(predicted) OS=Zea mays OX=4577 GN=ZEAMMB73_Zm00001d030255 PE=4 SV=1	ZEAMMB73_Zm00001d030255	1	0.00550736	91.549	FADENFK(1)LR	2	2.0801	1
A0A1D6KDX1	56	K	Diaminopimelate epimerase chloroplastic OS=Zea mays OX=4577 GN=100191234 PE=3 SV=1	100191234	1	0.012723	65.374	VTPEEAAK(1)LCDR	2	0.54781	1
A0A1D6KFX3	373	K	Methylcrotonoyl-CoA carboxylase subunit alpha OS=Zea mays OX=4577 GN=100280665 PE=4 SV=1	100280665	1	0.010612	50.978	EHITSK(1)ESLR	3	-0.043459	1
A0A1D6KFX3	380	K	Methylcrotonoyl-CoA carboxylase subunit alpha OS=Zea mays OX=4577 GN=100280665 PE=4 SV=1	100280665	1	0.000714837	66.989	ANK(1)SLSVWYNNPPFR	3	-4.3409	1
A0A1D6KGM2	718	K	5-methyltetrahydropteroyltriglutamate--homocysteine methyltransferase 1 OS=Zea mays OX=4577 GN=541942 PE=3 SV=1	541942	0.999988	2.59417e-05	86.357	K(1)YTEVKPALTNMVSAAK	3	-0.10622	2
A0A1D6KGM2	447	K	5-methyltetrahydropteroyltriglutamate--homocysteine methyltransferase 1 OS=Zea mays OX=4577 GN=541942 PE=3 SV=1	541942	1	3.65115e-05	84.107	KISEEEYVTAIK(1)EEINK	3	1.2264	1
A0A1D6KGM2	723	K	5-methyltetrahydropteroyltriglutamate--homocysteine methyltransferase 1 OS=Zea mays OX=4577 GN=541942 PE=3 SV=1	541942	0.897204	0.00592965	48.597	K(0.103)YTEVK(0.897)PALTNMVSAAK	3	0.54812	1
A0A1D6KGM2	596	K	5-methyltetrahydropteroyltriglutamate--homocysteine methyltransferase 1 OS=Zea mays OX=4577 GN=541942 PE=3 SV=1	541942	1	0.000257548	65.833	K(1)AEHAFYLDWAVHSFR	4	0.56589	1
A0A1D6KGM2	436	K	5-methyltetrahydropteroyltriglutamate--homocysteine methyltransferase 1 OS=Zea mays OX=4577 GN=541942 PE=3 SV=1	541942	1	8.9415e-29	188.26	K(1)ISEEEYVTAIKEEINK	3	1.2469	4
A0A1D6KGM2	28	K	5-methyltetrahydropteroyltriglutamate--homocysteine methyltransferase 1 OS=Zea mays OX=4577 GN=541942 PE=3 SV=1	541942	1	0.000792578	62.847	FALESFWDGK(1)STAEDLEK	3	-0.67338	1
A0A1D6KGM2	379	K	5-methyltetrahydropteroyltriglutamate--homocysteine methyltransferase 1 OS=Zea mays OX=4577 GN=541942 PE=3 SV=1	541942	1	7.26489e-09	127.3	VTNEEVQK(1)AAAALK	2	1.363	1
A0A1D6KGN4	51	K	Copper transport protein ATX1 OS=Zea mays OX=4577 GN=100282864 PE=4 SV=1	100282864	1	4.74551e-05	88.071	GNVTPDAVLQTVSK(1)TGK	2	0.33297	1
A0A1D6KGY2	123	K	Thiolase1 OS=Zea mays OX=4577 GN=101202696 PE=3 SV=1	101202696	0.999272	9.9092e-06	73.168	DESLDK(0.001)FDPAK(0.999)LK	3	-0.53093	2
A0A1D6KGY2	118	K	Thiolase1 OS=Zea mays OX=4577 GN=101202696 PE=3 SV=1	101202696	0.977069	0.00455625	44.213	GKPPVLIEK(0.023)DESLDK(0.977)FDPAK	4	-0.2815	1
A0A1D6KGY2	105	K	Thiolase1 OS=Zea mays OX=4577 GN=101202696 PE=3 SV=1	101202696	0.999645	0.00388468	51.876	GK(1)PPVLIEKDESLDKFDPAK	3	-0.30895	1
A0A1D6KIF8	57	K	Chaperone protein dnaJ 3 OS=Zea mays OX=4577 GN=ZEAMMB73_Zm00001d031357 PE=4 SV=1	ZEAMMB73_Zm00001d031357	1	0.0109172	69.92	GSGETISDK(1)DR	2	0.68933	1
A0A1D6KIH4	225	K	Serine--glyoxylate aminotransferase OS=Zea mays OX=4577 GN=ZEAMMB73_Zm00001d031379 PE=3 SV=1	ZEAMMB73_Zm00001d031379	1	0.0044309	78.342	ALEASK(1)TAR	2	1.5939	2
A0A1D6KJP4	407	K	Peptidylprolyl isomerase OS=Zea mays OX=4577 GN=FKBP70_0 PE=4 SV=1	FKBP70_0	0.808013	0.00228308	73.36	K(0.192)K(0.808)EEGNALFK	2	0.12241	2
A0A1D6KL30	332	K	Sorbitol dehydrogenase OS=Zea mays OX=4577 GN=100283066 PE=3 SV=1	100283066	1	0.0013848	76.073	VDVK(1)PLITHR	3	0.16233	1
A0A1D6KL30	51	K	Sorbitol dehydrogenase OS=Zea mays OX=4577 GN=100283066 PE=3 SV=1	100283066	1	0.000903362	65.175	MK(1)AVGICGSDVHYLR	3	-0.27896	1
A0A1D6KLG0	37	K	ATP synthase subunit d mitochondrial OS=Zea mays OX=4577 GN=ZEAMMB73_Zm00001d031825 PE=4 SV=1	ZEAMMB73_Zm00001d031825	1	0.0200845	95.358	K(1)EFAALR	2	1.3641	1
A0A1D6KLG0	15	K	ATP synthase subunit d mitochondrial OS=Zea mays OX=4577 GN=ZEAMMB73_Zm00001d031825 PE=4 SV=1	ZEAMMB73_Zm00001d031825	0.99991	0.00913176	53.479	KVVDAAVK(1)AGR	3	0.32437	1
A0A1D6KM09	351	K	Peptidase M1 family protein OS=Zea mays OX=4577 GN=ZEAMMB73_Zm00001d031891 PE=4 SV=1	ZEAMMB73_Zm00001d031891	1	0.0231478	81.771	IADVSK(1)LR	2	0.26806	1
A0A1D6KPL6	412	K	Retinol dehydrogenase 13 OS=Zea mays OX=4577 GN=103643310 PE=4 SV=1	103643310	0.848094	0.0203213	43.761	TTFAQK(0.152)MK(0.848)EAGSNR	2	-0.70612	1
A0A1D6KWH1	84	K	60S ribosomal protein L10-3 OS=Zea mays OX=4577 GN=ZEAMMB73_Zm00001d033128 PE=4 SV=1	ZEAMMB73_Zm00001d033128	1	0.0154411	62.357	GAFGK(1)PQGTCAR	2	0.3243	1
A0A1D6KWH1	64	K	60S ribosomal protein L10-3 OS=Zea mays OX=4577 GN=ZEAMMB73_Zm00001d033128 PE=4 SV=1	ZEAMMB73_Zm00001d033128	1	0.0012995	90.725	INK(1)MLSCAGADR	2	-0.13713	2
A0A1D6KWK0	127	K	60S ribosomal protein L24-2 OS=Zea mays OX=4577 GN=100193634 PE=4 SV=1	100193634	1	0.0116592	75.229	AQTK(1)GAVQK	2	0.86888	1
A0A1D6KWK0	95	K	60S ribosomal protein L24-2 OS=Zea mays OX=4577 GN=100193634 PE=4 SV=1	100193634	1	0.0016398	69.331	SIVGASLEVIQK(1)K	2	-0.21773	1
A0A1D6L0I4	205	K	Adenylosuccinate synthetase, chloroplastic OS=Zea mays OX=4577 GN=PURA2 PE=3 SV=1	PURA2	1	0.0309672	55.66	GIGPCYSNK(1)VTR	2	-0.48162	1
A0A1D6L0I4	195	K	Adenylosuccinate synthetase, chloroplastic OS=Zea mays OX=4577 GN=PURA2 PE=3 SV=1	PURA2	1	1.68465e-11	138.91	EAELGNSFIGTTK(1)R	2	-1.1864	1
A0A1D6L2U8	301	K	Tubulin alpha chain OS=Zea mays OX=4577 GN=100037751 PE=3 SV=1	100037751	1	0.00302406	81.526	DVNAAVATIK(1)TK	2	0.025843	1
A0A1D6L3U6	237	K	Aluminum induced protein with YGL and LRDR motifs OS=Zea mays OX=4577 GN=103643996 PE=4 SV=1	103643996	1	0.0155131	81.017	K(1)QDASIPR	2	-2.4084	1
A0A1D6L4E5	428	K	Exoglucanase1 OS=Zea mays OX=4577 GN=100191390 PE=4 SV=1	100191390	1	0.0269719	51.643	SSYAPLLPLPK(1)K	2	0.022894	1
A0A1D6L6A9	138	K	Malate dehydrogenase OS=Zea mays OX=4577 GN=ZEAMMB73_Zm00001d034241 PE=3 SV=1	ZEAMMB73_Zm00001d034241	1	1.62529e-05	116.51	DDLFNK(1)NAGIVR	2	1.0971	1
A0A1D6L6R8	94	K	Histidinol dehydrogenase chloroplastic OS=Zea mays OX=4577 GN=100284964 PE=3 SV=1	100284964	1	0.0195926	61.833	HYTEK(1)FDK	2	-0.20888	1
A0A1D6L6U6	182	K	Glutathione transferase5 OS=Zea mays OX=4577 GN=542734 PE=4 SV=1	542734	1	0.00107374	92.939	FGGVSVEK(1)ECPR	2	0.5379	1
A0A1D6L6U6	122	K	Glutathione transferase5 OS=Zea mays OX=4577 GN=542734 PE=4 SV=1	542734	1	0.00132033	140.24	LK(1)GDGQAQAR	2	-0.67194	1
A0A1D6L6U6	110	K	Glutathione transferase5 OS=Zea mays OX=4577 GN=542734 PE=4 SV=1	542734	1	0.0218097	73.885	K(1)LYDCGTR	2	0.88653	1
A0A1D6L6V9	68	K	Cullin-4 OS=Zea mays OX=4577 GN=ZEAMMB73_Zm00001d034361 PE=3 SV=1	ZEAMMB73_Zm00001d034361	1	0.0138841	66.989	TLQSLACGK(1)VR	2	0.16678	1
A0A1D6L7K8	95	K	PITH domain-containing protein OS=Zea mays OX=4577 GN=100282808 PE=4 SV=1	100282808	1	0.0137911	95.502	YVK(1)FQNVR	2	0.20427	2
A0A1D6L9A0	66	K	40S ribosomal protein S26 OS=Zea mays OX=4577 GN=100193263 PE=3 SV=1	100193263	1	0.00286919	52.359	DVQEACVHDGYVLPK(1)LYAK	3	0.24046	1
A0A1D6L9A0	19	K	40S ribosomal protein S26 OS=Zea mays OX=4577 GN=100193263 PE=3 SV=1	100193263	1	0.0355048	89.752	GHVK(1)YIR	2	-0.21626	1
A0A1D6L9Y9	205	K	NAD-dependent epimerase/dehydratase OS=Zea mays OX=4577 GN=At2g37660_0 PE=4 SV=1	At2g37660_0	1	1.1427e-10	108.5	ELLVGKDDELLQTDTK(1)SIPR	3	1.1706	2
A0A1D6LAC2	90	K	50S ribosomal protein L18 chloroplastic OS=Zea mays OX=4577 GN=ZEAMMB73_Zm00001d034724 PE=3 SV=1	ZEAMMB73_Zm00001d034724	1	1.47829e-18	122.79	HLYAQVIDDTK(1)QCTLASASTMHK	4	-0.75636	2
A0A1D6LAC2	144	K	50S ribosomal protein L18 chloroplastic OS=Zea mays OX=4577 GN=ZEAMMB73_Zm00001d034724 PE=3 SV=1	ZEAMMB73_Zm00001d034724	1	0.00353834	98.898	GITK(1)VVFDR	2	1.0166	1
A0A1D6LAC2	62	K	50S ribosomal protein L18 chloroplastic OS=Zea mays OX=4577 GN=ZEAMMB73_Zm00001d034724 PE=3 SV=1	ZEAMMB73_Zm00001d034724	1	0.0235761	42.336	K(1)VSGTTERPR	3	-0.59687	1
A0A1D6LBH9	114	K	Late embryogenesis abundant protein group 2 OS=Zea mays OX=4577 GN=100191638 PE=4 SV=1	100191638	1	0.0254148	102.51	VK(1)IPIQK	2	0.1951	1
A0A1D6LBH9	135	K	Late embryogenesis abundant protein group 2 OS=Zea mays OX=4577 GN=100191638 PE=4 SV=1	100191638	0.999629	0.0034113	53.998	DGEIPIPYKPDVDVEK(1)IK	3	0.59955	1
A0A1D6LBR4	193	K	Elongation factor G-1 mitochondrial OS=Zea mays OX=4577 GN=100381906 PE=4 SV=1	100381906	1	0.0069186	67.385	VAFINK(1)LDR	2	1.6897	1
A0A1D6LC16	301	K	Pentatricopeptide repeat-containing protein mitochondrial OS=Zea mays OX=4577 GN=ZEAMMB73_Zm00001d034865 PE=4 SV=1	ZEAMMB73_Zm00001d034865	1	0.00557704	49.298	NK(1)NTALHYAAGYGR	3	1.0084	1
A0A1D6LC84	88	K	Plastid-specific 30S ribosomal protein 1 OS=Zea mays OX=4577 GN=ZEAMMB73_Zm00001d034897 PE=3 SV=1	ZEAMMB73_Zm00001d034897	1	0.0181298	54.259	LK(1)EHIEDK	3	0.70368	1
A0A1D6LC84	94	K	Plastid-specific 30S ribosomal protein 1 OS=Zea mays OX=4577 GN=ZEAMMB73_Zm00001d034897 PE=3 SV=1	ZEAMMB73_Zm00001d034897	0.99996	0.00953459	55.335	LKEHIEDK(1)VGR	3	-0.76212	1
A0A1D6LC84	101	K	Plastid-specific 30S ribosomal protein 1 OS=Zea mays OX=4577 GN=ZEAMMB73_Zm00001d034897 PE=3 SV=1	ZEAMMB73_Zm00001d034897	1	0.000542632	96.229	AVSK(1)HCHLVR	3	0.24681	2
A0A1D6LC90	128	K	PGR5-like protein 1B chloroplastic OS=Zea mays OX=4577 GN=100273908 PE=4 SV=1	100273908	1	2.05077e-05	114.64	TDGSVIVK(1)EGPR	2	0.96239	1
A0A1D6LCE1	174	K	Protein EXPORTIN 1A OS=Zea mays OX=4577 GN=100384227 PE=4 SV=1	100384227	1	0.0141649	93.649	TSFVK(1)LLR	2	0.69672	1
A0A1D6LEQ8	53	K	H0103C06.5 protein species=Oryza sativa taxid=4530 gene=H0103C06.5(predicted) OS=Zea mays OX=4577 GN=ZEAMMB73_Zm00001d035153 PE=4 SV=1	ZEAMMB73_Zm00001d035153	1	0.025301	71.692	TRVLTK(1)QK	2	-0.31179	1
A0A1D6LFE6	44	K	40S ribosomal protein S29 OS=Zea mays OX=4577 GN=ZEAMMB73_Zm00001d035312 PE=4 SV=1	ZEAMMB73_Zm00001d035312	1	0.027682	43.594	SNAK(1)DIGFIK	2	-2.1692	1
A0A1D6LFE6	29	K	40S ribosomal protein S29 OS=Zea mays OX=4577 GN=ZEAMMB73_Zm00001d035312 PE=4 SV=1	ZEAMMB73_Zm00001d035312	1	0.0285023	46.406	K(1)YGLMCCR	2	0.2694	1
A0A1D6LGD1	24	K	26S proteasome non-ATPase regulatory subunit 14-like protein OS=Zea mays OX=4577 GN=ZEAMMB73_Zm00001d035432 PE=4 SV=1	ZEAMMB73_Zm00001d035432	1	0.0366868	43.308	GK(1)VVIDAFR	2	2.2283	1
A0A1D6LHJ0	157	K	Protein-tyrosine-phosphatase MKP1 OS=Zea mays OX=4577 GN=ZEAMMB73_Zm00001d035599 PE=4 SV=1	ZEAMMB73_Zm00001d035599	1	0.000455804	66.201	VADHVYLGGDAVAK(1)NR	3	-0.17091	1
A0A1D6LIK1	159	K	Peptidyl-prolyl cis-trans isomerase OS=Zea mays OX=4577 GN=ZEAMMB73_Zm00001d035761 PE=3 SV=1	ZEAMMB73_Zm00001d035761	1	6.55957e-05	107.35	GNGTGGK(1)SIYGR	2	-0.23584	1
A0A1D6LIK1	127	K	Peptidyl-prolyl cis-trans isomerase OS=Zea mays OX=4577 GN=ZEAMMB73_Zm00001d035761 PE=3 SV=1	ZEAMMB73_Zm00001d035761	1	0.000331053	100.22	ALCTGEK(1)GFGYK	2	1.9434	4
A0A1D6LIK1	132	K	Peptidyl-prolyl cis-trans isomerase OS=Zea mays OX=4577 GN=ZEAMMB73_Zm00001d035761 PE=3 SV=1	ZEAMMB73_Zm00001d035761	1	0.000820915	96.82	GFGYK(1)GSSFHR	2	-0.013585	6
A0A1D6LIK1	167	K	Peptidyl-prolyl cis-trans isomerase OS=Zea mays OX=4577 GN=ZEAMMB73_Zm00001d035761 PE=3 SV=1	ZEAMMB73_Zm00001d035761	1	0.0092069	107.21	TFK(1)DENFK	2	0.20785	1
A0A1D6LIV3	212	K	Phenylalanine--tRNA ligase beta subunit cytoplasmic OS=Zea mays OX=4577 GN=ZEAMMB73_Zm00001d035802 PE=4 SV=1	ZEAMMB73_Zm00001d035802	1	0.00120387	54.855	K(1)FLHIIENSPVYPVIYDSNR	3	0.29989	1
A0A1D6LKE3	105	K	Serine/threonine-protein phosphatase 2A 65 kDa regulatory subunit A beta isoform OS=Zea mays OX=4577 GN=732740 PE=4 SV=1	732740	1	0.00963625	80.17	DK(1)AVESLCR	2	1.8592	1
A0A1D6LKG8	94	K	Magnesium protoporphyrin IX methyltransferase chloroplastic OS=Zea mays OX=4577 GN=ZEAMMB73_Zm00001d036046 PE=4 SV=1	ZEAMMB73_Zm00001d036046	1	0.00122689	77.871	SQAEAAGGGDK(1)EAVR	2	0.087968	1
A0A1D6LLW6	360	K	Photosystem II1 OS=Zea mays OX=4577 GN=103629543 PE=4 SV=1	103629543	1	0.0157052	55.337	DK(1)AADNIAANLYSVK	2	1.5163	1
A0A1D6LR35	148	K	Nudix hydrolase 10 OS=Zea mays OX=4577 GN=100192595 PE=3 SV=1	100192595	1	5.02683e-06	77.509	GLGVWK(1)FPTGVVEPGEDINVGAIR	3	1.6353	1
A0A1D6LSF7	291	K	Argonaute10b OS=Zea mays OX=4577 GN=103629795 PE=4 SV=1	103629795	1	0.0193613	42.426	QITSLLK(1)VTCQRPR	2	-1.0316	1
A0A1D6LSN2	111	K	Glutathione transferase19 OS=Zea mays OX=4577 GN=ZEAMMB73_Zm00001d036951 PE=4 SV=1	ZEAMMB73_Zm00001d036951	1	4.2943e-06	111.11	FWAAYSDK(1)VYEAGTR	3	0.34453	2
A0A1D6LSP3	254	K	Elongation factor gamma1 OS=Zea mays OX=4577 GN=100192872 PE=3 SV=1	100192872	0.809333	9.55932e-05	77.871	VVEAPAEEEAPK(0.809)PK(0.191)PK	3	-0.3176	1
A0A1D6LSP3	217	K	Elongation factor gamma1 OS=Zea mays OX=4577 GN=100192872 PE=3 SV=1	100192872	1	0.00251023	86.699	QAESAPPIPK(1)K	2	0.29104	1
A0A1D6LSP3	256	K	Elongation factor gamma1 OS=Zea mays OX=4577 GN=100192872 PE=3 SV=1	100192872	0.814475	6.98367e-05	81.157	VVEAPAEEEAPK(0.186)PK(0.814)PK	3	-0.26695	2
A0A1D6LSP3	236	K	Elongation factor gamma1 OS=Zea mays OX=4577 GN=100192872 PE=3 SV=1	100192872	0.957965	0.00991255	55.261	EAPK(0.958)EAPK(0.042)PK	3	0.61145	1
A0A1D6LSP3	258	K	Elongation factor gamma1 OS=Zea mays OX=4577 GN=100192872 PE=3 SV=1	100192872	1	0.00245132	84.046	PK(1)NPLDLLPPSK	2	-0.70531	1
A0A1D6LW53	8	K	Phosphofructose kinase1 OS=Zea mays OX=4577 GN=100382182 PE=4 SV=1	100382182	1	0.00124556	107.53	DK(1)IETPEQFK	2	-0.18931	1
A0A1D6LXJ6	134	K	Proteasome activating protein 200 OS=Zea mays OX=4577 GN=ZEAMMB73_Zm00001d037401 PE=4 SV=1	ZEAMMB73_Zm00001d037401	1	0.00847516	67.879	NMGPEGWK(1)VR	2	-0.17316	2
A0A1D6LY77	95	K	60S ribosomal protein L23a-1 OS=Zea mays OX=4577 GN=100280771 PE=3 SV=1	100280771	1	0.0144377	46.796	K(1)VNTLIRPDGK	3	0.014279	1
A0A1D6LYF6	32	K	Uncharacterized mitochondrial protein OS=Zea mays OX=4577 GN=ZEAMMB73_Zm00001d037514 PE=4 SV=1	ZEAMMB73_Zm00001d037514	1	1.10568e-18	130.83	LTYYTPEYETK(1)DSDILAAFR	2	-1.4754	4
A0A1D6LYF6	21	K	Uncharacterized mitochondrial protein OS=Zea mays OX=4577 GN=ZEAMMB73_Zm00001d037514 PE=4 SV=1	ZEAMMB73_Zm00001d037514	1	9.54936e-11	131.45	DYK(1)LTYYTPEYETK	2	-0.95586	4
A0A1D6LZ57	114	K	USP family protein OS=Zea mays OX=4577 GN=ZEAMMB73_Zm00001d037573 PE=4 SV=1	ZEAMMB73_Zm00001d037573	1	1.51964e-15	127.16	EK(1)LCQVIHDTPLSCLVIGSR	3	-0.60281	1
A0A1D6LZQ6	166	K	Phosphotransferase OS=Zea mays OX=4577 GN=ZEAMMB73_Zm00001d037689 PE=3 SV=1	ZEAMMB73_Zm00001d037689	1	0.00161462	98.368	VVAEK(1)LADNLR	2	0.30913	2
A0A1D6LZY4	568	K	Heat shock protein 4 OS=Zea mays OX=4577 GN=100217188 PE=3 SV=1	100217188	1	2.05681e-33	164.13	K(1)ITVPVHELVYGALAAADLQK	3	0.090042	1
A0A1D6M063	108	K	Serine/threonine-protein phosphatase 5 OS=Zea mays OX=4577 GN=100283669 PE=4 SV=1	100283669	1	0.000254288	111.63	K(1)ICPNDPDATR	2	0.78593	1
A0A1D6M0R0	215	K	Phosphoribosylaminoimidazole carboxylase family protein / AIR carboxylase family protein OS=Zea mays OX=4577 GN=103630165 PE=3 SV=1	103630165	1	0.00521253	49.485	K(1)MGHITIVGPSK	3	0.89506	1
A0A1D6M1C2	467	K	Expressed protein species=Oryza sativa subsp. japonica taxid=39947 gene=LOC_Os03g47930(predicted) OS=Zea mays OX=4577 GN=103630192 PE=4 SV=1	103630192	1	0.0169082	43.548	HK(1)LVPYQIESK	3	-0.018248	1
A0A1D6M2N5	103	K	Ran-binding protein 1 homolog a OS=Zea mays OX=4577 GN=100282524 PE=4 SV=1	100282524	1	0.000242637	75.316	TLK(1)ICANHLVAPTTR	3	0.18603	1
A0A1D6M323	106	K	Ribosomal protein OS=Zea mays OX=4577 GN=100283907 PE=3 SV=1	100283907	1	0.0281169	85.212	AALLLK(1)R	2	-0.72364	1
A0A1D6M323	236	K	Ribosomal protein OS=Zea mays OX=4577 GN=100283907 PE=3 SV=1	100283907	1	0.00312723	90.614	VAGLGK(1)ILGPR	2	0.6485	1
A0A1D6M3E6	331	K	Decapping nuclease DXO homolog chloroplastic OS=Zea mays OX=4577 GN=103630321 PE=4 SV=1	103630321	1	0.0109193	50.806	LPERPK(1)SEVER	3	-0.13172	1
A0A1D6M411	718	K	Pyruvate, phosphate dikinase OS=Zea mays OX=4577 GN=ZEAMMB73_Zm00001d038163 PE=3 SV=1	ZEAMMB73_Zm00001d038163	1	1.10123e-15	155.1	IEK(1)LSEVNPMLGFR	3	0.66485	5
A0A1D6M411	892	K	Pyruvate, phosphate dikinase OS=Zea mays OX=4577 GN=ZEAMMB73_Zm00001d038163 PE=3 SV=1	ZEAMMB73_Zm00001d038163	1	2.99579e-36	145.26	ARPNLK(1)VGICGEHGGEPSSVAFFAK	4	-1.1783	9
A0A1D6M411	217	K	Pyruvate, phosphate dikinase OS=Zea mays OX=4577 GN=ZEAMMB73_Zm00001d038163 PE=3 SV=1	ZEAMMB73_Zm00001d038163	1	0.00268555	66.004	SLFEEK(1)LEHMK	3	0.77721	6
A0A1D6M411	225	K	Pyruvate, phosphate dikinase OS=Zea mays OX=4577 GN=ZEAMMB73_Zm00001d038163 PE=3 SV=1	ZEAMMB73_Zm00001d038163	0.941086	0.00220413	56.882	ESK(0.941)GLK(0.059)NDTDLTASDLK	3	0.406	1
A0A1D6M411	262	K	Pyruvate, phosphate dikinase OS=Zea mays OX=4577 GN=ZEAMMB73_Zm00001d038163 PE=3 SV=1	ZEAMMB73_Zm00001d038163	1	0.0141443	63.662	GEPFPSDPK(1)K	2	-0.34867	1
A0A1D6M411	116	K	Pyruvate, phosphate dikinase OS=Zea mays OX=4577 GN=ZEAMMB73_Zm00001d038163 PE=3 SV=1	ZEAMMB73_Zm00001d038163	1	0.00505073	79.286	TMK(1)ELLGGK	2	-1.6286	1
A0A1D6M411	526	K	Pyruvate, phosphate dikinase OS=Zea mays OX=4577 GN=ZEAMMB73_Zm00001d038163 PE=3 SV=1	ZEAMMB73_Zm00001d038163	1	0.00391651	64.454	GWGK(1)CCVSGCSGIR	3	-0.96269	2
A0A1D6M411	799	K	Pyruvate, phosphate dikinase OS=Zea mays OX=4577 GN=ZEAMMB73_Zm00001d038163 PE=3 SV=1	ZEAMMB73_Zm00001d038163	1	5.41147e-05	112.42	VFANVGK(1)TIGYK	2	-0.82303	2
A0A1D6M411	222	K	Pyruvate, phosphate dikinase OS=Zea mays OX=4577 GN=ZEAMMB73_Zm00001d038163 PE=3 SV=1	ZEAMMB73_Zm00001d038163	1	0.0225083	50.108	LEHMK(1)ESK	3	0.16485	1
A0A1D6M411	246	K	Pyruvate, phosphate dikinase OS=Zea mays OX=4577 GN=ZEAMMB73_Zm00001d038163 PE=3 SV=1	ZEAMMB73_Zm00001d038163	1	0.000337942	92.996	ELVGQYK(1)EVYLSAK	2	-0.45379	1
A0A1D6M411	542	K	Pyruvate, phosphate dikinase OS=Zea mays OX=4577 GN=ZEAMMB73_Zm00001d038163 PE=3 SV=1	ZEAMMB73_Zm00001d038163	1	8.2062e-08	101.54	VNDAEK(1)LVTIGGHVLR	3	-0.63569	6
A0A1D6M411	804	K	Pyruvate, phosphate dikinase OS=Zea mays OX=4577 GN=ZEAMMB73_Zm00001d038163 PE=3 SV=1	ZEAMMB73_Zm00001d038163	1	0.0143905	51.798	TIGYK(1)VGTMIEIPR	2	0.87689	1
A0A1D6M411	228	K	Pyruvate, phosphate dikinase OS=Zea mays OX=4577 GN=ZEAMMB73_Zm00001d038163 PE=3 SV=1	ZEAMMB73_Zm00001d038163	1	2.86957e-05	103.13	GLK(1)NDTDLTASDLK	2	0.82046	1
A0A1D6M411	253	K	Pyruvate, phosphate dikinase OS=Zea mays OX=4577 GN=ZEAMMB73_Zm00001d038163 PE=3 SV=1	ZEAMMB73_Zm00001d038163	1	2.13307e-14	131.57	EVYLSAK(1)GEPFPSDPK	2	-0.16336	2
A0A1D6M411	98	K	Pyruvate, phosphate dikinase OS=Zea mays OX=4577 GN=ZEAMMB73_Zm00001d038163 PE=3 SV=1	ZEAMMB73_Zm00001d038163	1	5.03024e-06	115.1	AVVDAAPIQTTK(1)K	2	0.20252	5
A0A1D6M411	596	K	Pyruvate, phosphate dikinase OS=Zea mays OX=4577 GN=ZEAMMB73_Zm00001d038163 PE=3 SV=1	ZEAMMB73_Zm00001d038163	1	1.36127e-25	176.1	LK(1)VLANADTPDDALTAR	2	1.4786	3
A0A1D6M411	409	K	Pyruvate, phosphate dikinase OS=Zea mays OX=4577 GN=ZEAMMB73_Zm00001d038163 PE=3 SV=1	ZEAMMB73_Zm00001d038163	1	0.0005875	66.893	SAVK(1)IAVDMVNEGLVEPR	3	0.39096	1
A0A1D6M411	792	K	Pyruvate, phosphate dikinase OS=Zea mays OX=4577 GN=ZEAMMB73_Zm00001d038163 PE=3 SV=1	ZEAMMB73_Zm00001d038163	1	0.000723813	96.371	QVAEK(1)VFANVGK	2	-1.0659	2
A0A1D6M411	113	K	Pyruvate, phosphate dikinase OS=Zea mays OX=4577 GN=ZEAMMB73_Zm00001d038163 PE=3 SV=1	ZEAMMB73_Zm00001d038163	1	0.0303179	76.228	SEGNK(1)TMK	2	0.017855	1
A0A1D6M4K9	36	K	Cytochrome c-2 OS=Zea mays OX=4577 GN=100383938 PE=3 SV=1	100383938	1	1.45709e-05	66.289	GAGHK(1)QGPNLNGLFGR	3	-2.4471	1
A0A1D6M5W1	370	K	Cysteine--tRNA ligase 1 cytoplasmic OS=Zea mays OX=4577 GN=100280495 PE=3 SV=1	100280495	1	0.00111755	120.63	LQQK(1)IEQQK	2	-0.54082	1
A0A1D6M5W1	49	K	Cysteine--tRNA ligase 1 cytoplasmic OS=Zea mays OX=4577 GN=100280495 PE=3 SV=1	100280495	1	0.0187695	62.162	NFTDIDDK(1)IIK	2	1.5787	1
A0A1D6M728	11	K	60S ribosomal protein L30-2 OS=Zea mays OX=4577 GN=100285769 PE=4 SV=1	100285769	1	0.032257	59.116	YTLGYK(1)TVLK	2	-0.41279	1
A0A1D6M7C2	92	K	Phosphoglycerate kinase OS=Zea mays OX=4577 GN=ZEAMMB73_Zm00001d038579 PE=3 SV=1	ZEAMMB73_Zm00001d038579	1	3.72212e-16	160.81	SVGELTEADLEGK(1)R	2	0.6473	2
A0A1D6M7C2	203	K	Phosphoglycerate kinase OS=Zea mays OX=4577 GN=ZEAMMB73_Zm00001d038579 PE=3 SV=1	ZEAMMB73_Zm00001d038579	1	8.23431e-11	136.43	FYKEEEK(1)NDPEFAQK	2	0.21685	4
A0A1D6M7C2	265	K	Phosphoglycerate kinase OS=Zea mays OX=4577 GN=ZEAMMB73_Zm00001d038579 PE=3 SV=1	ZEAMMB73_Zm00001d038579	1	6.06539e-19	124.82	ELDYLVGAVSSPK(1)RPFAAIVGGSK	3	-0.6624	1
A0A1D6M7C2	132	K	Phosphoglycerate kinase OS=Zea mays OX=4577 GN=ZEAMMB73_Zm00001d038579 PE=3 SV=1	ZEAMMB73_Zm00001d038579	1	2.13722e-05	111.83	GAK(1)VILSSHLGR	3	1.681	4
A0A1D6M7C2	199	K	Phosphoglycerate kinase OS=Zea mays OX=4577 GN=ZEAMMB73_Zm00001d038579 PE=3 SV=1	ZEAMMB73_Zm00001d038579	1	5.08173e-12	133.93	FYK(1)EEEKNDPEFAQK	3	0.29532	6
A0A1D6M7C2	423	K	Phosphoglycerate kinase OS=Zea mays OX=4577 GN=ZEAMMB73_Zm00001d038579 PE=3 SV=1	ZEAMMB73_Zm00001d038579	0.821986	0.00453529	43.055	K(0.178)LAELSGK(0.822)GVTTIIGGGDSVAAVEK	3	1.9816	1
A0A1D6M7C2	415	K	Phosphoglycerate kinase OS=Zea mays OX=4577 GN=ZEAMMB73_Zm00001d038579 PE=3 SV=1	ZEAMMB73_Zm00001d038579	1	0.0113218	66.004	FAVGTEAVAK(1)K	2	-0.47358	1
A0A1D6M7C2	143	K	Phosphoglycerate kinase OS=Zea mays OX=4577 GN=ZEAMMB73_Zm00001d038579 PE=3 SV=1	ZEAMMB73_Zm00001d038579	1	0.0320717	61.161	PK(1)GFTPK	2	-0.56761	1
A0A1D6M7I1	44	K	Protein translation factor SUI1 homolog 2 OS=Zea mays OX=4577 GN=100286322 PE=4 SV=1	100286322	1	0.00766424	71.806	K(1)SLTTVQGLK	2	0.14845	1
A0A1D6MBG4	44	K	60S ribosomal protein L28-1 OS=Zea mays OX=4577 GN=100284901 PE=4 SV=1	100284901	1	0.0106645	53.448	SLQVAK(1)SGVK	2	-0.89073	1
A0A1D6MBJ9	227	K	DNAJ heat shock N-terminal domain-containing protein OS=Zea mays OX=4577 GN=100273210 PE=4 SV=1	100273210	1	5.37883e-08	117.18	K(1)LGTIFQGAESMYR	2	-1.5578	2
A0A1D6MBX5	87	K	Syntaxin-72 OS=Zea mays OX=4577 GN=ZEAMMB73_Zm00001d038931 PE=4 SV=1	ZEAMMB73_Zm00001d038931	1	0.00251624	67.952	LLEEDLPK(1)LQR	2	3.3973	1
A0A1D6MDL2	88	K	40S ribosomal protein S12 OS=Zea mays OX=4577 GN=100281932 PE=3 SV=1	100281932	1	0.0165153	86.898	IDSEGK(1)AR	2	0.11178	1
A0A1D6MDL2	55	K	40S ribosomal protein S12 OS=Zea mays OX=4577 GN=100281932 PE=3 SV=1	100281932	1	0.00746052	40.952	LVK(1)ALCAEHNVHLVTVPSAK	4	-0.50533	1
A0A1D6MIA3	273	K	Phospholipase A1-Igamma1 chloroplastic OS=Zea mays OX=4577 GN=107303346 PE=4 SV=1	107303346	1	0.00706766	54.982	K(1)LVDLYHGR	3	0.40845	1
A0A1D6MID1	174	K	Glutamine--tRNA ligase cytoplasmic OS=Zea mays OX=4577 GN=100280365 PE=4 SV=1	100280365	0.999867	0.0221407	47.187	AVK(1)EEIDKR	3	-0.17297	1
A0A1D6MK12	158	K	NADH-cytochrome b5 reductase-like protein OS=Zea mays OX=4577 GN=103649684 PE=4 SV=1	103649684	0.999999	6.76697e-12	102.72	MSQYFASLKPGDVVEVK(1)GPIEK	3	0.17419	3
A0A1D6MK12	112	K	NADH-cytochrome b5 reductase-like protein OS=Zea mays OX=4577 GN=103649684 PE=4 SV=1	103649684	1	0.00385052	49.654	K(1)YVIRPYTPISDPDSK	3	-1.1622	1
A0A1D6MK12	163	K	NADH-cytochrome b5 reductase-like protein OS=Zea mays OX=4577 GN=103649684 PE=4 SV=1	103649684	1	0.0240196	103.83	GPIEK(1)LR	2	-0.58367	1
A0A1D6MLA7	353	K	Hydroxycinnamoyltransferase7 OS=Zea mays OX=4577 GN=103649769 PE=4 SV=1	103649769	1	1.56853e-34	195.92	SAIDYYEYETAEVNK(1)R	3	0.36785	2
A0A1D6MPD4	291	K	Cysteine synthase OS=Zea mays OX=4577 GN=100272829 PE=3 SV=1	100272829	1	0.00160212	53.481	VIGIEPSESNILSGGK(1)PGPHK	3	-0.96392	1
A0A1D6MPD4	352	K	Cysteine synthase OS=Zea mays OX=4577 GN=100272829 PE=3 SV=1	100272829	1	0.0226693	44.426	VAK(1)RPENAGK	3	-1.5269	1
A0A1D6MPH1	6	K	T-complex protein 1 subunit beta OS=Zea mays OX=4577 GN=ZEAMMB73_Zm00001d040257 PE=3 SV=1	ZEAMMB73_Zm00001d040257	1	0.0186165	66.393	VLK(1)DDAVEEK	2	-0.09118	1
A0A1D6MPP0	229	K	Importin subunit alpha OS=Zea mays OX=4577 GN=103649953 PE=4 SV=1	103649953	0.999995	0.00262793	55.688	GK(1)PQPSFDQTKPALPALAR	3	-0.20829	1
A0A1D6MRM3	348	K	ATP-citrate synthase beta chain protein 2 OS=Zea mays OX=4577 GN=ZEAMMB73_Zm00001d040603 PE=4 SV=1	ZEAMMB73_Zm00001d040603	1	3.32421e-05	77.939	ISPVTEITPPPIPEDLK(1)TAIK	2	-0.94875	2
A0A1D6MRM3	486	K	ATP-citrate synthase beta chain protein 2 OS=Zea mays OX=4577 GN=ZEAMMB73_Zm00001d040603 PE=4 SV=1	ZEAMMB73_Zm00001d040603	1	0.00180082	78.69	GLTPYEFVEGMK(1)K	2	0.10526	1
A0A1D6MRM3	19	K	ATP-citrate synthase beta chain protein 2 OS=Zea mays OX=4577 GN=ZEAMMB73_Zm00001d040603 PE=4 SV=1	ZEAMMB73_Zm00001d040603	1	4.14488e-61	241.87	TTQALFYNYK(1)QLPIQR	2	-0.15759	4
A0A1D6MS22	258	K	Dihydrolipoamide acetyltransferase component of pyruvate dehydrogenase complex OS=Zea mays OX=4577 GN=100283617 PE=3 SV=1	100283617	1	9.98251e-06	88	VLKEDVLNYAVSK(1)GVCK	3	1.1989	1
A0A1D6MSA6	104	K	PTI1-like tyrosine-protein kinase 3 OS=Zea mays OX=4577 GN=606408 PE=4 SV=1	606408	1	0.0159385	43.492	K(1)PVDHTLPR	3	-1.5076	1
A0A1D6MT55	241	K	NAD(P)-binding Rossmann-fold superfamily protein OS=Zea mays OX=4577 GN=100193101 PE=4 SV=1	100193101	1	7.33472e-15	145.86	FGGFTGTDGPLGK(1)R	2	0.7873	1
A0A1D6MT55	208	K	NAD(P)-binding Rossmann-fold superfamily protein OS=Zea mays OX=4577 GN=100193101 PE=4 SV=1	100193101	1	0.011136	67.136	IFLGCDNK(1)PLSR	2	0.71148	1
A0A1D6MUF1	280	K	Heat shock 70 kDa protein 6 chloroplastic OS=Zea mays OX=4577 GN=ZEAMMB73_Zm00001d041119 PE=3 SV=1	ZEAMMB73_Zm00001d041119	1	0.0283379	64.688	LTEASEK(1)AK	2	0.58605	1
A0A1D6MUF1	117	K	Heat shock 70 kDa protein 6 chloroplastic OS=Zea mays OX=4577 GN=ZEAMMB73_Zm00001d041119 PE=3 SV=1	ZEAMMB73_Zm00001d041119	1	1.61425e-05	100.48	DDNGNVK(1)LDCPAIGK	2	0.65397	2
A0A1D6MV37	312	K	Plasma membrane ATPase OS=Zea mays OX=4577 GN=100502231 PE=3 SV=1	100502231	1	0.00187026	53.444	GAPEQILHLAHNK(1)SDIER	3	0.96852	2
A0A1D6MWZ7	64	K	Expressed protein species=Oryza sativa subsp. japonica taxid=39947 gene=LOC_Os12g37650(predicted) OS=Zea mays OX=4577 GN=103650536 PE=4 SV=1	103650536	1	0.0179975	46.352	K(1)VDHYFAK	3	0.2372	1
A0A1D6MY43	170	K	Beta-glucosidase 17 OS=Zea mays OX=4577 GN=103650610 PE=3 SV=1	103650610	1	4.78048e-11	125.23	GTLEGGINHK(1)GIEYYK	3	-0.57142	6
A0A1D6MY43	303	K	Beta-glucosidase 17 OS=Zea mays OX=4577 GN=103650610 PE=3 SV=1	103650610	1	0.00333963	49.573	GNK(1)EGHIGMAFDVMGR	3	-0.19913	1
A0A1D6MY43	390	K	Beta-glucosidase 17 OS=Zea mays OX=4577 GN=103650610 PE=3 SV=1	103650610	1	2.60346e-11	100.69	FSK(1)HVDISTGYTPVLNTDDAYATQETK	3	0.25106	1
A0A1D6MY43	52	K	Beta-glucosidase 17 OS=Zea mays OX=4577 GN=103650610 PE=3 SV=1	103650610	1	0.000436602	66.636	AEK(1)TTTGGGGHVVSEK	3	0.18895	1
A0A1D6MY43	560	K	Beta-glucosidase 17 OS=Zea mays OX=4577 GN=103650610 PE=3 SV=1	103650610	1	0.00195693	80.128	DK(1)TGIIPPPSAY	2	0.096151	3
A0A1D6MY43	177	K	Beta-glucosidase 17 OS=Zea mays OX=4577 GN=103650610 PE=3 SV=1	103650610	1	0.0205164	126.62	K(1)LINLLK	2	-0.15441	5
A0A1D6MY43	65	K	Beta-glucosidase 17 OS=Zea mays OX=4577 GN=103650610 PE=3 SV=1	103650610	1	1.10292e-15	123.64	TTTGGGGHVVSEK(1)LSPWQIPR	3	-1.4129	1
A0A1D6MY43	297	K	Beta-glucosidase 17 OS=Zea mays OX=4577 GN=103650610 PE=3 SV=1	103650610	1	1.30001e-96	280.62	AHAETVHQYNK(1)YYR	2	-0.014202	23
A0A1D6MY43	223	K	Beta-glucosidase 17 OS=Zea mays OX=4577 GN=103650610 PE=3 SV=1	103650610	1	0.0121849	42.58	DYTDFAK(1)VCFVHFGDVVK	3	0.062384	1
A0A1D6MY43	473	K	Beta-glucosidase 17 OS=Zea mays OX=4577 GN=103650610 PE=3 SV=1	103650610	1	1.06788e-17	172.96	EKPLPVK(1)DALNDHAR	2	-1.5745	5
A0A1D6MY60	205	K	Coatomer subunit delta OS=Zea mays OX=4577 GN=541810 PE=3 SV=1	541810	1	3.16213e-14	118.76	DPNRPFPSGQNETPLVK(1)WR	3	0.66032	1
A0A1D6MZI1	180	K	Nucleolar protein 6 isoform X2 species=Panicum miliaceum taxid=4540 gene=C2845_PM06G11520(predicted) OS=Zea mays OX=4577 GN=ZEAMMB73_Zm00001d041900 PE=3 SV=1	ZEAMMB73_Zm00001d041900	1	0.0208345	70.908	INLK(1)GNSK	2	-0.4186	1
A0A1D6N0E8	359	K	Antiporter/ drug transporter/ transporter OS=Zea mays OX=4577 GN=ZEAMMB73_Zm00001d041988 PE=4 SV=1	ZEAMMB73_Zm00001d041988	1	0.0182809	85.533	ETK(1)TNFSR	2	1.3118	1
A0A1D6N0J3	108	K	Thioredoxin Y1 chloroplastic OS=Zea mays OX=4577 GN=100382686 PE=4 SV=1	100382686	1	0.0166314	67.997	IQVVK(1)IDTEK	2	1.1749	1
A0A1D6N0R5	141	K	Protein RETICULATA-RELATED 4 chloroplastic OS=Zea mays OX=4577 GN=ZEAMMB73_Zm00001d042050 PE=4 SV=1	ZEAMMB73_Zm00001d042050	1	8.27676e-15	130.83	K(1)LDSLPSDLAAAVDSGR	2	-0.38204	1
A0A1D6N0U0	115	K	NADPH:quinone oxidoreductase OS=Zea mays OX=4577 GN=100282318 PE=4 SV=1	100282318	0.998535	1.87524e-05	77.51	GK(0.999)NCWADK(0.001)PAAIVSAGGGFGGGR	3	1.4145	2
A0A1D6N1D4	150	K	Flowering time control protein FY OS=Zea mays OX=4577 GN=100381986 PE=4 SV=1	100381986	1	0.0127217	47.724	FVHSSINK(1)NR	3	0.59944	1
A0A1D6N1Z8	38	K	6-phosphogluconate dehydrogenase, decarboxylating OS=Zea mays OX=4577 GN=541699 PE=3 SV=1	541699	1	8.24601e-06	136.3	TTSK(1)VDETVQR	2	0.28026	3
A0A1D6N1Z8	366	K	6-phosphogluconate dehydrogenase, decarboxylating OS=Zea mays OX=4577 GN=541699 PE=3 SV=1	541699	1	0.0320975	62.466	IWK(1)GGCIIR	2	-0.53983	1
A0A1D6N430	9	K	Aldolase1 OS=Zea mays OX=4577 GN=542261 PE=4 SV=1	542261	1	0.0227695	58.313	MVTPGSDSK(1)K	2	0.2752	1
A0A1D6N4Q7	37	K	Ribonuclease 2 OS=Zea mays OX=4577 GN=ZEAMMB73_Zm00001d042512 PE=3 SV=1	ZEAMMB73_Zm00001d042512	1	5.63079e-05	95.264	HAFGGSPQIVCK(1)R	3	-1.8568	1
A0A1D6N4X3	42	K	60S ribosomal protein L5-1 homolog a OS=Zea mays OX=4577 GN=103650892 PE=3 SV=1	103650892	1	0.034029	73.841	LINQDK(1)NK	2	0.01317	1
A0A1D6N4X3	49	K	60S ribosomal protein L5-1 homolog a OS=Zea mays OX=4577 GN=103650892 PE=3 SV=1	103650892	1	0.000802927	114.5	YNTPK(1)YR	2	3.895	1
A0A1D6N617	440	K	Amidophosphoribosyltransferase OS=Zea mays OX=4577 GN=ZEAMMB73_Zm00001d042673 PE=3 SV=1	ZEAMMB73_Zm00001d042673	1	0.0161885	54.259	GTTSSK(1)IVR	2	-0.94665	1
A0A1D6N617	142	K	Amidophosphoribosyltransferase OS=Zea mays OX=4577 GN=ZEAMMB73_Zm00001d042673 PE=3 SV=1	ZEAMMB73_Zm00001d042673	1	3.42703e-05	96.551	LAK(1)LPGNAAIGHVR	3	-0.98547	1
A0A1D6N672	180	K	Photosystem II subunit PsbS1 OS=Zea mays OX=4577 GN=542126 PE=4 SV=1	542126	1	0.00749393	79.659	AVIQPGK(1)GFR	2	-0.67501	2
A0A1D6N672	173	K	Photosystem II subunit PsbS1 OS=Zea mays OX=4577 GN=542126 PE=4 SV=1	542126	1	7.42131e-24	123.61	FVDEEVTGLDK(1)AVIQPGK	2	0.36786	2
A0A1D6N6G5	235	K	Fructose-16-bisphosphatase cytosolic OS=Zea mays OX=4577 GN=ZEAMMB73_Zm00001d042727 PE=3 SV=1	ZEAMMB73_Zm00001d042727	1	0.0117686	74.962	YPK(1)DGSPPR	2	-0.51424	2
A0A1D6N713	302	K	Sedoheptulose-17-bisphosphatase chloroplastic OS=Zea mays OX=4577 GN=ZEAMMB73_Zm00001d042840 PE=4 SV=1	ZEAMMB73_Zm00001d042840	1	0.000387208	91.657	GIFTNVTSPTAK(1)AK	2	0.38943	2
A0A1D6N713	80	K	Sedoheptulose-17-bisphosphatase chloroplastic OS=Zea mays OX=4577 GN=ZEAMMB73_Zm00001d042840 PE=4 SV=1	ZEAMMB73_Zm00001d042840	1	0.00871641	82.417	ATPDK(1)NLIR	2	-0.65491	1
A0A1D6N713	290	K	Sedoheptulose-17-bisphosphatase chloroplastic OS=Zea mays OX=4577 GN=ZEAMMB73_Zm00001d042840 PE=4 SV=1	ZEAMMB73_Zm00001d042840	1	4.49797e-11	136.88	EK(1)GIFTNVTSPTAK	2	-1.0207	1
A0A1D6N717	599	K	Alpha-1,4 glucan phosphorylase OS=Zea mays OX=4577 GN=100285259 PE=3 SV=1	100285259	1	0.0104637	78.149	FEEAK(1)QFIR	2	0.34269	3
A0A1D6N8I8	163	K	23-bisphosphoglycerate-independent phosphoglycerate mutase 1 OS=Zea mays OX=4577 GN=100381658 PE=4 SV=1	100381658	1	0.0017088	103.44	SALEAVK(1)TLR	2	-1.1189	1
A0A1D6N8I8	401	K	23-bisphosphoglycerate-independent phosphoglycerate mutase 1 OS=Zea mays OX=4577 GN=100381658 PE=4 SV=1	100381658	0.821209	0.026262	40.496	NK(0.821)SGK(0.179)PLLDK	3	-0.38947	1
A0A1D6N8I8	266	K	23-bisphosphoglycerate-independent phosphoglycerate mutase 1 OS=Zea mays OX=4577 GN=100381658 PE=4 SV=1	100381658	1	0.00399353	56.286	TSGEYLVK(1)NGIR	2	0.16025	1
A0A1D6N8X8	138	K	Cytochrome b5 reductase OS=Zea mays OX=4577 GN=ZEAMMB73_Zm00001d043098 PE=4 SV=1	ZEAMMB73_Zm00001d043098	1	0.0186423	62.287	VGDYLSVK(1)GPK	2	0.1564	1
A0A1D6N9F5	139	K	Cytidine methyl kinase1 OS=Zea mays OX=4577 GN=100282760 PE=4 SV=1	100282760	1	0.00594918	89.9	FSLSPSK(1)SR	2	-0.80222	1
A0A1D6NCX6	55	K	Putative 3-hydroxyisobutyrate dehydrogenase-like 1 mitochondrial OS=Zea mays OX=4577 GN=ZEAMMB73_Zm00001d043514 PE=4 SV=1	ZEAMMB73_Zm00001d043514	1	0.00531321	79.875	TASK(1)TQGLVSR	2	-0.20545	1
A0A1D6ND82	306	K	Protein farnesyltransferase subunit beta OS=Zea mays OX=4577 GN=100272584 PE=4 SV=1	100272584	1	0.0100116	68.856	K(1)SSSAVDYAK	2	-0.42215	1
A0A1D6ND82	305	K	Protein farnesyltransferase subunit beta OS=Zea mays OX=4577 GN=100272584 PE=4 SV=1	100272584	1	0.000717737	65.677	RPSGEDACSTSSYGCTAK(1)K	3	0.15063	1
A0A1D6NDP5	53	K	Hyaluronan / mRNA binding family OS=Zea mays OX=4577 GN=100282553 PE=4 SV=1	100282553	0.996582	0.00136514	54.66	AAQPAATTK(0.997)FPTK(0.003)PAPPSQTVR	3	1.0337	1
A0A1D6NFC1	284	K	ATP synthase subunit beta OS=Zea mays OX=4577 GN=103651342 PE=3 SV=1	103651342	1	0.0254597	75.474	LDDK(1)QSESK	2	0.69561	1
A0A1D6NFC1	451	K	ATP synthase subunit beta OS=Zea mays OX=4577 GN=103651342 PE=3 SV=1	103651342	1	0.000416062	126.71	GVQK(1)VLQNYK	2	-0.31995	1
A0A1D6NG32	84	K	Ubiquitin-conjugating enzyme E2 36 OS=Zea mays OX=4577 GN=103651370 PE=3 SV=1	103651370	1	0.000878661	79.875	IYHPNIDK(1)LGR	3	0.56597	1
A0A1D6NG32	12	K	Ubiquitin-conjugating enzyme E2 36 OS=Zea mays OX=4577 GN=103651370 PE=3 SV=1	103651370	1	0.0127416	120.65	RIIK(1)ETQR	2	0.60298	2
A0A1D6NHR3	73	K	Rubisco methyltransferase family protein OS=Zea mays OX=4577 GN=ZEAMMB73_Zm00001d044101 PE=4 SV=1	ZEAMMB73_Zm00001d044101	1	0.0306101	53.565	DSFWYPYIK(1)ELDR	2	0.3594	1
A0A1D6NI42	365	K	CTD-phosphatase-like protein OS=Zea mays OX=4577 GN=100283041 PE=4 SV=1	100283041	1	0.0234748	62.466	PIISK(1)AFHDK	2	2.0392	2
A0A1D6NJK9	63	K	Phosphoglucomutase chloroplastic OS=Zea mays OX=4577 GN=ZEAMMB73_Zm00001d044211 PE=4 SV=1	ZEAMMB73_Zm00001d044211	0.999972	8.81393e-06	86.08	ISSIPTKPVEGQK(1)TGTSGLR	3	-0.94995	1
A0A1D6NJW7	11	K	Histone H2A OS=Zea mays OX=4577 GN=103504712 PE=3 SV=1	103504712	1	3.72178e-05	98.676	MDATGTGAGGK(1)AK	2	0.33343	2
A0A1D6NQQ1	65	K	Non-specific lipid-transfer protein OS=Zea mays OX=4577 GN=ZEAMMB73_Zm00001d044686 PE=3 SV=1	ZEAMMB73_Zm00001d044686	1	7.25585e-11	167.69	NLK(1)SAASTAADRR	2	-0.54923	7
A0A1D6NQQ1	82	K	Non-specific lipid-transfer protein OS=Zea mays OX=4577 GN=ZEAMMB73_Zm00001d044686 PE=3 SV=1	ZEAMMB73_Zm00001d044686	1	8.0274e-06	111.63	AACNCLK(1)NAAR	2	-0.67466	4
A0A1D6NS47	473	K	Kinesin-like protein KCA2 OS=Zea mays OX=4577 GN=100384406 PE=4 SV=1	100384406	1	0.00802172	48.568	SALESVDHK(1)R	3	-0.61619	1
A0A1D6NT50	205	K	Sucrose synthase OS=Zea mays OX=4577 GN=542365 PE=3 SV=1	542365	1	1.23944e-06	77.221	LEK(1)VIGTEHTDIIR	3	-1.5106	1
A0A1D6NV50	338	K	HXXXD-type acyl-transferase family protein OS=Zea mays OX=4577 GN=ZEAMMB73_Zm00001d045304 PE=4 SV=1	ZEAMMB73_Zm00001d045304	0.811261	0.00415435	59.728	K(0.811)SK(0.189)QAVDDEYVR	3	0.64715	1
A0A1D6NV50	340	K	HXXXD-type acyl-transferase family protein OS=Zea mays OX=4577 GN=ZEAMMB73_Zm00001d045304 PE=4 SV=1	ZEAMMB73_Zm00001d045304	1	0.0128155	68.044	SK(1)QAVDDEYVR	2	0.071949	1
A0A1D6NVZ7	123	K	Transketolase 1 OS=Zea mays OX=4577 GN=ZEAMMB73_Zm00001d045451 PE=4 SV=1	ZEAMMB73_Zm00001d045451	1	0.0028087	92.247	YNPK(1)NPYWFNR	2	-0.5348	1
A0A1D6NVZ7	307	K	Transketolase 1 OS=Zea mays OX=4577 GN=ZEAMMB73_Zm00001d045451 PE=4 SV=1	ZEAMMB73_Zm00001d045451	1	0.00666101	83.54	EAK(1)AVTDKPTLIK	2	-0.55464	2
A0A1D6NVZ7	79	K	Transketolase 1 OS=Zea mays OX=4577 GN=ZEAMMB73_Zm00001d045451 PE=4 SV=1	ZEAMMB73_Zm00001d045451	1	4.33884e-06	100.77	AATGELLEK(1)SVNTIR	3	1.4853	1
A0A1D6NVZ7	702	K	Transketolase 1 OS=Zea mays OX=4577 GN=ZEAMMB73_Zm00001d045451 PE=4 SV=1	ZEAMMB73_Zm00001d045451	1	0.00977762	65.477	YVGAQGK(1)AIGIDK	2	-0.64485	1
A0A1D6NVZ7	596	K	Transketolase 1 OS=Zea mays OX=4577 GN=ZEAMMB73_Zm00001d045451 PE=4 SV=1	ZEAMMB73_Zm00001d045451	1	9.2008e-05	75.215	QK(1)LPHLPGTSIEGVEK	3	-1.8925	1
A0A1D6NVZ7	312	K	Transketolase 1 OS=Zea mays OX=4577 GN=ZEAMMB73_Zm00001d045451 PE=4 SV=1	ZEAMMB73_Zm00001d045451	1	0.0284774	60.08	AVTDK(1)PTLIK	2	1.27	1
A0A1D6NVZ7	393	K	Transketolase 1 OS=Zea mays OX=4577 GN=ZEAMMB73_Zm00001d045451 PE=4 SV=1	ZEAMMB73_Zm00001d045451	1	0.00877384	70.412	K(1)YADDAATLK	2	0.14882	2
A0A1D6NVZ7	708	K	Transketolase 1 OS=Zea mays OX=4577 GN=ZEAMMB73_Zm00001d045451 PE=4 SV=1	ZEAMMB73_Zm00001d045451	1	4.6596e-11	118.46	AIGIDK(1)FGASAPAGTIYK	2	-0.42986	1
A0A1D6NVZ7	329	K	Transketolase 1 OS=Zea mays OX=4577 GN=ZEAMMB73_Zm00001d045451 PE=4 SV=1	ZEAMMB73_Zm00001d045451	1	6.76976e-07	73.761	VTTTIGFGSPNK(1)ANSYSVHGSALGAK	3	1.2914	1
A0A1D6NVZ7	343	K	Transketolase 1 OS=Zea mays OX=4577 GN=ZEAMMB73_Zm00001d045451 PE=4 SV=1	ZEAMMB73_Zm00001d045451	1	2.02993e-12	114.62	ANSYSVHGSALGAK(1)EVEATR	3	-0.033258	1
A0A1D6NW51	372	K	Cell cycle regulated microtubule associated protein OS=Zea mays OX=4577 GN=ZEAMMB73_Zm00001d045480 PE=4 SV=1	ZEAMMB73_Zm00001d045480	1	0.0249219	43.308	PLDRK(1)MLENK	2	-0.37919	1
A0A1D6NZQ3	70	K	Retrovirus-related Pol polyprotein LINE-1 OS=Zea mays OX=4577 GN=ZEAMMB73_Zm00001d045893 PE=4 SV=1	ZEAMMB73_Zm00001d045893	1	0.00165954	84.508	LEALEGK(1)DAVLLR	2	-1.3981	1
A0A1D6NZQ3	82	K	Retrovirus-related Pol polyprotein LINE-1 OS=Zea mays OX=4577 GN=ZEAMMB73_Zm00001d045893 PE=4 SV=1	ZEAMMB73_Zm00001d045893	1	0.000533692	129.82	AYVGDK(1)PTWR	2	-0.41587	1
A0A1D6P0Z6	15	K	Protein DJ-1 homolog B OS=Zea mays OX=4577 GN=ZEAMMB73_Zm00001d046135 PE=4 SV=1	ZEAMMB73_Zm00001d046135	1	0.0338026	59.35	VLEK(1)MVK	2	0.7179	1
A0A1D6P1A0	61	K	Serine--tRNA ligase cytoplasmic species=Zea mays taxid=4577 gene=103642167(predicted) OS=Zea mays OX=4577 GN=ZEAMMB73_Zm00001d046200 PE=4 SV=1	ZEAMMB73_Zm00001d046200	1	0.000623107	113.22	QELNATSK(1)K	2	0.2118	1
A0A1D6P1F2	163	K	ATP/GTP-binding protein family OS=Zea mays OX=4577 GN=ZEAMMB73_Zm00001d046221 PE=4 SV=1	ZEAMMB73_Zm00001d046221	1	0.0146755	69.578	GK(1)SLDADQLK	2	1.6414	1
A0A1D6P3C9	38	K	Fructose-bisphosphate aldolase 7 cytosolic OS=Zea mays OX=4577 GN=100284148 PE=4 SV=1	100284148	1	0.00341666	71.888	TAK(1)CLATPGK	2	-0.28575	2
A0A1D6P3C9	59	K	Fructose-bisphosphate aldolase 7 cytosolic OS=Zea mays OX=4577 GN=100284148 PE=4 SV=1	100284148	1	4.1421e-22	185.14	GILASDESTGTIGK(1)R	2	-0.18847	2
A0A1D6P3C9	127	K	Fructose-bisphosphate aldolase 7 cytosolic OS=Zea mays OX=4577 GN=100284148 PE=4 SV=1	100284148	1	1.66953e-26	128.71	VDK(1)GTVEIAGTDGETTTQGLDSLGAR	2	0.23845	3
A0A1D6P3C9	169	K	Fructose-bisphosphate aldolase 7 cytosolic OS=Zea mays OX=4577 GN=100284148 PE=4 SV=1	100284148	1	8.71139e-10	109.32	AVLK(1)VGPAGQGQPSELAVR	2	0.93083	2
A0A1D6P3C9	321	K	Fructose-bisphosphate aldolase 7 cytosolic OS=Zea mays OX=4577 GN=100284148 PE=4 SV=1	100284148	1	0.0243461	60.255	ALQQSTLK(1)K	2	-0.13054	1
A0A1D6P5R0	277	K	Filamentation temperature-sensitive H 2A isoform 1 OS=Zea mays OX=4577 GN=ZEAMMB73_Zm00001d046971 PE=4 SV=1	ZEAMMB73_Zm00001d046971	1	5.13545e-08	61.96	SLVAYHEVGHAICGTLTPGHDPVQK(1)VTLIPR	4	1.3869	1
A0A1D6P848	243	K	Sucrose synthase OS=Zea mays OX=4577 GN=542247 PE=3 SV=1	542247	1	0.0140431	56.347	FQELGLEK(1)GWGDCAK	2	-1.3377	1
A0A1D6P848	304	K	Sucrose synthase OS=Zea mays OX=4577 GN=542247 PE=3 SV=1	542247	1	0.0020802	95.981	IK(1)QCGLDITPK	2	-0.74788	4
A0A1D6P848	156	K	Sucrose synthase OS=Zea mays OX=4577 GN=542247 PE=3 SV=1	542247	1	1.69294e-05	95.954	PSLSK(1)SIGNGVQFLNR	2	1.2743	1
A0A1D6P848	335	K	Sucrose synthase OS=Zea mays OX=4577 GN=542247 PE=3 SV=1	542247	1	5.28534e-05	93.495	LEK(1)VLGTEHCHILR	4	0.01496	2
A0A1D6P8F7	10	K	40S ribosomal protein S19-3 OS=Zea mays OX=4577 GN=103639054 PE=4 SV=1	103639054	1	0.0111438	46.069	TVK(1)DVNPHEFVK	3	-1.5607	1
A0A1D6P9J3	42	K	Glutathione peroxidase OS=Zea mays OX=4577 GN=100283257 PE=3 SV=1	100283257	1	0.00537172	88.275	FK(1)AEYPVFQK	2	0.71021	1
A0A1D6PBP6	42	K	Glucose-6-phosphate 1-dehydrogenase 4 chloroplastic OS=Zea mays OX=4577 GN=100217305 PE=4 SV=1	100217305	1	0.0284621	77.662	DMSGK(1)VDR	2	-0.50981	1
A0A1D6PD72	48	K	Ypt/Rab-GAP domain of gyp1p superfamily protein OS=Zea mays OX=4577 GN=ZEAMMB73_Zm00001d047762 PE=4 SV=1	ZEAMMB73_Zm00001d047762	1	0.0295965	45.368	PIK(1)VESQWR	2	3.6001	1
A0A1D6PEH8	92	K	Protein CHAPERONE-LIKE PROTEIN OF POR1 chloroplastic OS=Zea mays OX=4577 GN=100276880 PE=4 SV=1	100276880	1	0.00506904	63.32	IHVK(1)DPYQR	3	1.0761	1
A0A1D6PH56	99	K	ATP synthase subunit gamma OS=Zea mays OX=4577 GN=100274172 PE=3 SV=1	100274172	1	0.00418022	59.225	ALHK(1)LTSGPEK	3	-0.18902	1
A0A1D6PHI2	442	K	Peptidase beta subunit OS=Zea mays OX=4577 GN=ZEAMMB73_Zm00001d048102 PE=3 SV=1	ZEAMMB73_Zm00001d048102	1	0.00704704	70.889	IDAVDASTVK(1)R	2	0.54035	1
A0A1D6PHK8	454	K	40S ribosomal protein S23-2 OS=Zea mays OX=4577 GN=ZEAMMB73_Zm00001d048114 PE=4 SV=1	ZEAMMB73_Zm00001d048114	0.800864	0.0162422	45.829	VQLVK(0.801)DGK(0.199)K	3	-0.50789	1
A0A1D6PLH1	140	K	Brown midrib4 OS=Zea mays OX=4577 GN=ZEAMMB73_Zm00001d048514 PE=4 SV=1	ZEAMMB73_Zm00001d048514	1	0.0127296	47.712	VIHVAGTK(1)GK	3	0.39353	1
A0A1D6PLH1	100	K	Brown midrib4 OS=Zea mays OX=4577 GN=ZEAMMB73_Zm00001d048514 PE=4 SV=1	ZEAMMB73_Zm00001d048514	1	0.000419769	122.33	LSSLITQK(1)VR	2	-0.79058	1
A0A1D6PLL5	51	K	CemA-like proton extrusion protein-related OS=Zea mays OX=4577 GN=100193975 PE=4 SV=1	100193975	1	0.00921426	92.838	IVSPGAK(1)R	2	-0.51458	1
A0A1D6PT20	142	K	Putative bifunctional methylthioribulose-1-phosphate dehydratase/enolase-phosphatase E1 Methylthioribulose-1-phosphate dehydratase Enolase-phosphatase E1 OS=Zea mays OX=4577 GN=100282341 PE=4 SV=1	100282341	1	6.76409e-09	119.08	K(1)FLCGYFDTTTGNKR	3	1.0829	1
A0A1D6PUK0	41	K	Putative glyoxalase family protein OS=Zea mays OX=4577 GN=ZEAMMB73_Zm00001d049404 PE=4 SV=2	ZEAMMB73_Zm00001d049404	1	0.0287757	84.817	K(1)DVPDYK	2	0.088397	1
A0A1D6PUL3	462	K	Aconitate hydratase OS=Zea mays OX=4577 GN=100216599 PE=3 SV=1	100216599	1	7.3048e-09	123.63	K(1)ACELGLEVKPWVK	3	-0.58182	1
A0A1D6PUL3	806	K	Aconitate hydratase OS=Zea mays OX=4577 GN=100216599 PE=3 SV=1	100216599	1	0.00614452	89.171	AVIAK(1)SFER	2	-1.2344	1
A0A1D6PUL3	471	K	Aconitate hydratase OS=Zea mays OX=4577 GN=100216599 PE=3 SV=1	100216599	0.99987	0.0132632	44.998	KACELGLEVK(1)PWVK	3	0.76941	1
A0A1D6PUL3	695	K	Aconitate hydratase OS=Zea mays OX=4577 GN=100216599 PE=3 SV=1	100216599	1	0.000448065	44.251	DAYCLLNFGDSITTDHISPAGSIHK(1)DSPAAK	4	-0.022692	1
A0A1D6PW12	24	K	60S ribosomal protein L34-3 OS=Zea mays OX=4577 GN=ZEAMMB73_Zm00001d049552 PE=4 SV=1	ZEAMMB73_Zm00001d049552	1	0.00310075	58.32	K(1)IQGIPHLRPAEYK	3	0.40579	2
A0A1D6PW12	37	K	60S ribosomal protein L34-3 OS=Zea mays OX=4577 GN=ZEAMMB73_Zm00001d049552 PE=4 SV=1	ZEAMMB73_Zm00001d049552	1	0.0031426	53.255	IQGIPHLRPAEYK(1)R	4	-0.94096	1
A0A1D6PW12	10	K	60S ribosomal protein L34-3 OS=Zea mays OX=4577 GN=ZEAMMB73_Zm00001d049552 PE=4 SV=1	ZEAMMB73_Zm00001d049552	1	0.036884	64.82	LVYQYTK(1)K	2	0.62636	1
A0A1D6PWC2	410	K	External alternative NAD(P)H-ubiquinone oxidoreductase B4 mitochondrial OS=Zea mays OX=4577 GN=ZEAMMB73_Zm00001d049597 PE=4 SV=1	ZEAMMB73_Zm00001d049597	1	0.0247544	48.899	SK(1)QMNGIADLVR	2	-0.13324	1
A0A1D6PX25	189	K	Ribosome-recycling factor chloroplastic OS=Zea mays OX=4577 GN=ZEAMMB73_Zm00001d049694 PE=3 SV=1	ZEAMMB73_Zm00001d049694	1	0.0102721	54.343	LAEDGK(1)VAIR	2	0.65466	1
A0A1D6Q0D1	36	K	Galactose mutarotase-like superfamily protein OS=Zea mays OX=4577 GN=100282752 PE=4 SV=1	100282752	1	0.00853798	44.238	VYLAAPSK(1)IAIIDHEK	3	1.7557	1
A0A1D6Q0H2	130	K	Thioredoxin domain-containing protein 9-like protein OS=Zea mays OX=4577 GN=ZEAMMB73_Zm00001d050225 PE=4 SV=1	ZEAMMB73_Zm00001d050225	1	0.00347508	95.483	APFLTEK(1)LR	2	2.2492	1
A0A1D6Q0H7	379	K	Mitochondrial transcription termination factor family protein OS=Zea mays OX=4577 GN=100285792 PE=4 SV=1	100285792	0.970911	0.020689	52.579	K(0.971)FK(0.029)ERYVDK	3	1.8062	1
A0A1D6Q2Q6	317	K	26S protease regulatory subunit 6B OS=Zea mays OX=4577 GN=542160 PE=3 SV=1	542160	1	0.000189412	110.53	K(1)IEFPLPDRR	3	-1.0295	4
A0A1D6Q2S6	41	K	SAM domain family protein OS=Zea mays OX=4577 GN=100280473 PE=4 SV=1	100280473	1	0.0031815	92.866	VK(1)AIEAGFR	2	0.83269	1
A0A1D6Q2W3	212	K	ATP synthase subunit beta chloroplastic OS=Zea mays OX=4577 GN=ZEAMMB73_Zm00001d050687 PE=4 SV=1	ZEAMMB73_Zm00001d050687	1	0.00531321	79.875	AEGTK(1)ELVEAK	2	-0.63704	2
A0A1D6Q5M1	92	K	Proteasome subunit alpha type OS=Zea mays OX=4577 GN=103653823 PE=3 SV=1	103653823	1	0.00881918	128.28	K(1)QAQQYYR	2	0.10907	3
A0A1D6Q6G8	85	K	Peroxisome biogenesis protein 19-1 OS=Zea mays OX=4577 GN=ZEAMMB73_Zm00001d051374 PE=4 SV=1	ZEAMMB73_Zm00001d051374	1	0.00176032	83.54	GACAK(1)EALEELTR	3	1.3213	2
A0A1D6Q759	146	K	Uncharacterized mitochondrial protein OS=Zea mays OX=4577 GN=ZEAMMB73_Zm00001d051485 PE=4 SV=1	ZEAMMB73_Zm00001d051485	1	0.00022799	71.376	IPPTYSK(1)TFQGPPHGIQVER	3	0.32442	2
A0A1D6QC30	319	K	Plasma membrane ATPase OS=Zea mays OX=4577 GN=ZEAMMB73_Zm00001d052022 PE=3 SV=1	ZEAMMB73_Zm00001d052022	1	2.53134e-05	80.752	K(1)HICGMTGDGVNDAPALK	3	0.6156	1
A0A1D6QCG6	413	K	T-complex protein 1 subunit alpha OS=Zea mays OX=4577 GN=100283716 PE=3 SV=1	100283716	1	0.000781038	111.63	DATELVAK(1)LR	2	1.3531	3
A0A1D6QCG6	196	K	T-complex protein 1 subunit alpha OS=Zea mays OX=4577 GN=100283716 PE=3 SV=1	100283716	1	0.00312607	96.82	YPIK(1)SINILK	2	-0.11045	1
A0A1D6QCG6	347	K	T-complex protein 1 subunit alpha OS=Zea mays OX=4577 GN=100283716 PE=3 SV=1	100283716	1	0.00170641	65.234	SLHDALCIVK(1)R	3	0.23655	1
A0A1D6QD94	69	K	4-coumarate--CoA ligase-like 7 species=Zea mays taxid=4577 gene=ZEAMMB73_Zm00001d032107(predicted) OS=Zea mays OX=4577 GN=ZEAMMB73_Zm00001d052096 PE=4 SV=1	ZEAMMB73_Zm00001d052096	0.999712	0.0262574	48.981	LKELIK(1)YK	3	-0.39435	1
A0A1D6QDP6	273	K	Nitrate reductase OS=Zea mays OX=4577 GN=ZEAMMB73_Zm00001d052139 PE=4 SV=1	ZEAMMB73_Zm00001d052139	1	0.0230423	46.663	MVK(1)WLRR	2	0.4711	1
A0A1D6QE95	33	K	Polyadenylate-binding protein 2 OS=Zea mays OX=4577 GN=100282115 PE=4 SV=1	100282115	1	0.00253193	83.692	VTILTDK(1)FGQPK	2	1.4174	1
A0A1D6QGU4	651	K	Disease resistance protein RPM1 OS=Zea mays OX=4577 GN=ZEAMMB73_Zm00001d052389 PE=3 SV=1	ZEAMMB73_Zm00001d052389	1	0.0198713	55.314	IK(1)ELPNEIGNK	2	-1.1187	1
A0A1D6QHF4	212	K	2-isopropylmalate synthase B OS=Zea mays OX=4577 GN=ZEAMMB73_Zm00001d052472 PE=3 SV=1	ZEAMMB73_Zm00001d052472	1	0.00792154	68.536	K(1)TPDQVVAVAR	2	-0.37843	1
A0A1D6QKN2	71	K	40S ribosomal protein S15a-1 OS=Zea mays OX=4577 GN=100217251 PE=4 SV=1	100217251	1	0.00177303	102.87	LNK(1)CGVISPR	2	-0.52816	1
A0A1D6QMY6	27	K	ATP/GTP binding protein-like OS=Zea mays OX=4577 GN=ZEAMMB73_Zm00001d053235 PE=4 SV=1	ZEAMMB73_Zm00001d053235	1	0.00244914	94.09	TK(1)IFTLGCTQR	2	1.1791	1
A0A1D6QNT1	296	K	Peroxisomal fatty acid beta-oxidation multifunctional protein species=Zea mays taxid=4577(predicted) OS=Zea mays OX=4577 GN=ZEAMMB73_Zm00001d053308 PE=3 SV=1	ZEAMMB73_Zm00001d053308	1	7.58716e-05	80.387	STTK(1)VPGVTDVQLKPR	3	1.9639	1
A0A1D6QQ10	14	K	60S ribosomal protein L35-1 OS=Zea mays OX=4577 GN=ZEAMMB73_Zm00001d004349 PE=3 SV=2	ZEAMMB73_Zm00001d004349	1	0.0151072	69.229	SK(1)TDLQAQLK	2	1.0275	1
A0A1D6QQ17	338	K	T-complex protein 1 subunit gamma OS=Zea mays OX=4577 GN=103654781 PE=3 SV=1	103654781	1	0.00378204	78.191	GASK(1)DVLNEVER	2	0.59103	1
A0A1D6QQ56	127	K	KH domain-containing protein OS=Zea mays OX=4577 GN=100279814 PE=4 SV=1	100279814	1	0.00915275	53.448	IFNAAEAK(1)RPR	3	0.91306	1
A0A1D6QQM9	3	K	Coatomer subunit beta' OS=Zea mays OX=4577 GN=103654814 PE=3 SV=1	103654814	1	0.0263934	45.68	MRK(1)LAQR	2	1.4351	1
A0A1D6QRH7	401	K	Citrate synthase OS=Zea mays OX=4577 GN=ZEAMMB73_Zm00001d053684 PE=3 SV=1	ZEAMMB73_Zm00001d053684	1	3.53354e-14	108.49	VK(1)NPWPNVDAHSGLLLNHFGLSETR	4	1.546	1
A0A1D6QRJ0	27	K	Citrate synthase OS=Zea mays OX=4577 GN=100194338 PE=3 SV=1	100194338	1	0.0161504	59.116	AYDNGLPK(1)SK	2	-0.80589	1
A0A1D6QRJ0	187	K	Citrate synthase OS=Zea mays OX=4577 GN=100194338 PE=3 SV=1	100194338	1	7.5584e-14	101.34	VK(1)NPWPNVDAHSGVLLNHFGLSEAR	4	-1.0886	1
A0A1D6QRX2	9	K	Ubiquitin receptor RAD23b OS=Zea mays OX=4577 GN=100282427 PE=4 SV=1	100282427	1	0.00368788	63.415	TLK(1)GTHFEIR	3	1.1863	1
A0A1D6QSF0	65	K	Cullin-associated NEDD8-dissociated protein 1 OS=Zea mays OX=4577 GN=100383873 PE=4 SV=1	100383873	0.99529	0.015111	45.614	TISHK(0.005)PK(0.995)GDAVK	3	-0.97471	1
A0A1D6QT53	99	K	L-arabinokinase OS=Zea mays OX=4577 GN=103654924 PE=4 SV=1	103654924	1	0.0138527	41.988	LASLEK(1)YHQTAVVPR	3	0.50036	1
A0A1D6QTB3	116	K	Bifunctional protein FolD 4 chloroplastic OS=Zea mays OX=4577 GN=542656 PE=3 SV=1	542656	1	0.0358108	65.465	K(1)DSQTYVR	2	0.5759	1
A0A1D6QTB5	365	K	Glutamate--tRNA ligase chloroplastic/mitochondrial OS=Zea mays OX=4577 GN=ZEAMMB73_Zm00001d053901 PE=3 SV=1	ZEAMMB73_Zm00001d053901	1	0.00245836	57.288	VNK(1)SGAVFDATK	2	-0.2059	1
A0A1D6QTI4	122	K	Formate dehydrogenase chloroplastic/mitochondrial OS=Zea mays OX=4577 GN=ZEAMMB73_Zm00001d053924 PE=3 SV=1	ZEAMMB73_Zm00001d053924	1	0.000135043	90.759	LK(1)PFNCNLLYHDR	3	1.2794	1
A0A1D6QU18	7	K	Putative ATP synthase 24 kDa subunit mitochondrial OS=Zea mays OX=4577 GN=ZEAMMB73_Zm00001d053983 PE=4 SV=1	ZEAMMB73_Zm00001d053983	1	0.00706888	73.722	EK(1)ADLLSDSQR	2	0.73503	1
A0A1D6QU23	365	K	Anthranilate phosphoribosyltransferase OS=Zea mays OX=4577 GN=103654959 PE=4 SV=1	103654959	1	0.00181848	74.78	K(1)RPPLATSEK	3	-0.13842	1
A0A1D6QUJ0	107	K	Mevalonate kinase OS=Zea mays OX=4577 GN=ZEAMMB73_Zm00001d054008 PE=3 SV=1	ZEAMMB73_Zm00001d054008	1	0.00336496	80.026	NTK(1)ALVAGVSER	2	0.10858	1
A0A1D6QUY1	139	K	Putative jumonji-like transcription factor family protein OS=Zea mays OX=4577 GN=103654986 PE=4 SV=1	103654986	1	0.0402228	49.595	ILSTK(1)EASGGLQR	2	0.65918	1
A0A1D6QVH1	193	K	FAM10 family protein OS=Zea mays OX=4577 GN=100283738 PE=4 SV=1	100283738	1	2.11147e-10	116.39	DANAALEINPDSAK(1)GYK	2	2.2859	1
A0A1D6QVH1	277	K	FAM10 family protein OS=Zea mays OX=4577 GN=100283738 PE=4 SV=1	100283738	1	0.0195312	61.409	AEAQAAYDK(1)AK	2	0.59795	1
A0A1Q0ZFB6	119	K	Alba DNA/RNA-binding protein OS=Zea mays OX=4577 GN=ZEAMMB73_Zm00001d013329 PE=4 SV=1	ZEAMMB73_Zm00001d013329	1	5.4335e-08	98.3	ELDK(1)HTPGYQAPVYIEQPR	3	0.40295	1
A0A1X7YF30	75	K	3-beta hydroxysteroid dehydrogenase/isomerase family protein species=Zea mays taxid=4577(predicted) OS=Zea mays OX=4577 GN=100274377 PE=4 SV=1	100274377	1	0.00231401	76.586	AAVSK(1)GIEVVSFSR	2	-2.2274	1
A0A1X7YHG9	11	K	ATP synthase subunit alpha OS=Zea mays OX=4577 GN=100280996 PE=3 SV=1	100280996	1	0.000855466	113.93	VDEINK(1)ILR	2	-0.41377	4
A0A1X7YHG9	466	K	ATP synthase subunit alpha OS=Zea mays OX=4577 GN=100280996 PE=3 SV=1	100280996	0.999973	6.62956e-21	153.83	HLK(1)DTKPQFQEIISSSK	3	0.3751	9
A0A1X7YHG9	455	K	ATP synthase subunit alpha OS=Zea mays OX=4577 GN=100280996 PE=3 SV=1	100280996	1	1.86906e-09	141	GYLDSLEIEQVK(1)K	2	0.91307	2
A0A1X7YHG9	114	K	ATP synthase subunit alpha OS=Zea mays OX=4577 GN=100280996 PE=3 SV=1	100280996	1	0.00510211	73.834	VINALAK(1)PIDGR	2	-0.32674	2
A0A1X7YHG9	176	K	ATP synthase subunit alpha OS=Zea mays OX=4577 GN=100280996 PE=3 SV=1	100280996	1	1.6181e-23	164.97	QTGK(1)TAVATDTILNQK	2	0.22171	2
A0A1X7YHG9	469	K	ATP synthase subunit alpha OS=Zea mays OX=4577 GN=100280996 PE=3 SV=1	100280996	1	1.77021e-17	106.86	DTK(1)PQFQEIISSSK	2	0.70234	3
A0A1X7YHG9	377	K	ATP synthase subunit alpha OS=Zea mays OX=4577 GN=100280996 PE=3 SV=1	100280996	1	0.0167575	85.67	AMK(1)QVAGK	2	-0.1898	3
A0A1X7YHG9	456	K	ATP synthase subunit alpha OS=Zea mays OX=4577 GN=100280996 PE=3 SV=1	100280996	1	0.0113568	117.93	K(1)FLDELRK	2	-1.4264	2
A0A1X7YHG9	23	K	ATP synthase subunit alpha OS=Zea mays OX=4577 GN=100280996 PE=3 SV=1	100280996	1	0.00469823	85.862	K(1)VGIENIGR	2	-0.14596	5
A0A1X7YIM9	306	K	RuBisCO large subunit-binding protein subunit alpha, chloroplastic species=Zea mays taxid=4577 gene=RUBA_1(predicted) OS=Zea mays OX=4577 PE=3 SV=1		1	6.1088e-05	91.589	GILNVAAIK(1)APSFGER	2	-0.88883	1
A0A1X7YIM9	255	K	RuBisCO large subunit-binding protein subunit alpha, chloroplastic species=Zea mays taxid=4577 gene=RUBA_1(predicted) OS=Zea mays OX=4577 PE=3 SV=1		1	0.00118869	91.812	VLITDQK(1)ITSIK	2	2.3385	1
A0A1X7YIM9	41	K	RuBisCO large subunit-binding protein subunit alpha, chloroplastic species=Zea mays taxid=4577 gene=RUBA_1(predicted) OS=Zea mays OX=4577 PE=3 SV=1		1	0.0266336	65.695	DIAFDQK(1)SR	2	1.0792	1
A0A1X8DQ99	27	K	Actin-interacting protein 1-2 (Fragment) species=Zea mays taxid=4577 gene=ZEAMMB73_Zm00001d014053(predicted) OS=Zea mays OX=4577 PE=4 SV=1		1	0.000506262	80.632	VLSCDFK(1)PTRPFR	3	0.16457	1
A5GZ73	94	K	Glucose-1-phosphate adenylyltransferase OS=Zea mays OX=4577 GN=100101531 PE=2 SV=1	100101531	1	0.0322357	55.196	AK(1)PAVPIGGAYR	2	1.3793	1
B1P123	332	K	TRIBOA-glucoside O-methyltransferase BX7 OS=Zea mays OX=4577 GN=BX7 PE=1 SV=1	BX7	1	5.0879e-06	128.21	ADDDDDDK(1)TCR	2	4.1941	2
B4F7V1	59	K	2-dehydro-3-deoxyphosphooctonate aldolase 2 OS=Zea mays OX=4577 GN=100191165 PE=2 SV=1	100191165	1	0.0182809	85.533	SSFDK(1)ANR	2	0.24369	1
B4F7Y1	99	K	60S ribosomal protein L7a-1 OS=Zea mays OX=4577 GN=100191190 PE=2 SV=1	100191190	1	0.00238899	75.819	YRPEDK(1)AAK	3	-0.62229	1
B4F7Y1	203	K	60S ribosomal protein L7a-1 OS=Zea mays OX=4577 GN=100191190 PE=2 SV=1	100191190	1	0.0101709	78.864	NEDK(1)LEFSK	2	0.68836	2
B4F7Y1	214	K	60S ribosomal protein L7a-1 OS=Zea mays OX=4577 GN=100191190 PE=2 SV=1	100191190	1	5.93603e-08	101.38	ILEAIK(1)ANFNDKFDEVR	3	0.0041252	1
B4F7Y1	122	K	60S ribosomal protein L7a-1 OS=Zea mays OX=4577 GN=100191190 PE=2 SV=1	100191190	0.975002	0.0026262	106.32	TVESK(0.975)K(0.025)PIVVK	2	-0.83606	1
B4F7Y1	117	K	60S ribosomal protein L7a-1 OS=Zea mays OX=4577 GN=100191190 PE=2 SV=1	100191190	1	4.79244e-05	109.79	AQAENEGK(1)TVESK	2	-0.62125	1
B4F848	56	K	20 kDa chaperonin chloroplastic OS=Zea mays OX=4577 GN=100191248 PE=2 SV=1	100191248	1	0.00376148	94.402	YTSLK(1)PLGDR	2	-3.0008	1
B4F8K1	103	K	60S ribosomal protein L7-2 OS=Zea mays OX=4577 GN=100191368 PE=2 SV=1	100191368	1	0.032726	82.452	K(1)ILQLLR	2	-0.12751	1
B4F8K1	68	K	60S ribosomal protein L7-2 OS=Zea mays OX=4577 GN=100191368 PE=2 SV=1	100191368	1	0.0154463	103.83	ELVQLK(1)R	2	-0.23884	1
B4F8K5	97	K	NAD(P)-binding Rossmann-fold superfamily protein OS=Zea mays OX=4577 GN=100135421 PE=2 SV=1	100135421	1	0.0158077	55.097	YK(1)NTTEAAVDAAR	2	0.56395	1
B4F8L7	137	K	Glyceraldehyde-3-phosphate dehydrogenase OS=Zea mays OX=4577 GN=542290 PE=2 SV=1	542290	1	0.00407574	54.237	YDSMLGTFK(1)ADVK	2	2.6479	1
B4F8L7	128	K	Glyceraldehyde-3-phosphate dehydrogenase OS=Zea mays OX=4577 GN=542290 PE=2 SV=1	542290	1	7.03648e-09	113.73	NASHLLK(1)YDSMLGTFK	3	-1.2234	1
B4F8L7	84	K	Glyceraldehyde-3-phosphate dehydrogenase OS=Zea mays OX=4577 GN=542290 PE=2 SV=1	542290	1	0.000398621	111.5	LK(1)VAINGFGR	2	-2.5282	5
B4F8L7	308	K	Glyceraldehyde-3-phosphate dehydrogenase OS=Zea mays OX=4577 GN=542290 PE=2 SV=1	542290	1	0.00237891	84.365	AVALVLPQLK(1)GK	2	0.97768	6
B4F8L7	310	K	Glyceraldehyde-3-phosphate dehydrogenase OS=Zea mays OX=4577 GN=542290 PE=2 SV=1	542290	1	0.00144375	101.38	GK(1)LNGIALR	2	0.041739	5
B4F8L7	256	K	Glyceraldehyde-3-phosphate dehydrogenase OS=Zea mays OX=4577 GN=542290 PE=2 SV=1	542290	1	1.49568e-18	117.57	ILDEEFGIVK(1)GTMTTTHSYTGDQR	3	0.023784	1
B4F8L7	199	K	Glyceraldehyde-3-phosphate dehydrogenase OS=Zea mays OX=4577 GN=542290 PE=2 SV=1	542290	1	0.0177122	66.267	K(1)VIITAPAK	2	-0.92396	3
B4F938	251	K	Necrotic4 OS=Zea mays OX=4577 GN=100500945 PE=2 SV=1	100500945	1	0.000418578	80.063	QACDK(1)FDPSFHPR	3	-0.27643	1
B4F989	63	K	Actin-7 OS=Zea mays OX=4577 GN=103635981 PE=2 SV=1	103635981	1	1.11549e-10	164.68	DAYVGDEAQSK(1)R	2	1.7005	3
B4F989	330	K	Actin-7 OS=Zea mays OX=4577 GN=103635981 PE=2 SV=1	103635981	1	0.00960563	80.245	IK(1)VVAPPER	2	0.15318	3
B4F989	328	K	Actin-7 OS=Zea mays OX=4577 GN=103635981 PE=2 SV=1	103635981	1	0.000377889	91.789	EITSLAPSSMK(1)IK	2	-1.3374	4
B4F989	115	K	Actin-7 OS=Zea mays OX=4577 GN=103635981 PE=2 SV=1	103635981	1	1.13237e-11	110.91	VAPEEHPVLLTEAPLNPK(1)ANR	3	1.464	6
B4F9A4	236	K	Deoxymugineic acid synthase 1 OS=Zea mays OX=4577 GN=DMAS1 PE=1 SV=1	DMAS1	1	0.00276798	98.182	GK(1)TVAQVCLR	2	0.75638	1
B4F9G8	381	K	Pyruvate kinase OS=Zea mays OX=4577 GN=100191614 PE=2 SV=1	100191614	1	0.000173276	100.43	VFNQDLYFK(1)QTVK	2	0.93927	1
B4F9N4	131	K	Cytochrome b6-f complex iron-sulfur subunit OS=Zea mays OX=4577 GN=100273354 PE=2 SV=1	100273354	1	2.60945e-24	142.22	TLAQGLK(1)GDPTYLVVEQDK	2	-0.084337	2
B4F9N4	61	K	Cytochrome b6-f complex iron-sulfur subunit OS=Zea mays OX=4577 GN=100273354 PE=2 SV=1	100273354	1	0.0138262	72.23	VPDMEK(1)R	2	-0.15132	1
B4F9N4	184	K	Cytochrome b6-f complex iron-sulfur subunit OS=Zea mays OX=4577 GN=100273354 PE=2 SV=1	100273354	1	4.65689e-16	132.79	FICPCHGSQYNNQGK(1)VVR	3	0.20737	1
B4FAC5	99	K	Rubredoxin-like superfamily protein OS=Zea mays OX=4577 GN=100191834 PE=2 SV=1	100191834	1	7.80446e-12	120.41	FRPYEPAVSK(1)NANATDAR	3	0.97592	1
B4FAD1	160	K	S-adenosylmethionine synthase OS=Zea mays OX=4577 GN=100191838 PE=2 SV=1	100191838	1	0.0127212	43.03	K(1)NGTCPWLRPDGK	3	1.5496	2
B4FAE4	75	K	CHL-CPN10 OS=Zea mays OX=4577 GN=100381273 PE=2 SV=1	100381273	1	0.0127469	61.186	SAGGVLLPK(1)SAVK	2	1.5351	1
B4FAL9	84	K	Fructose-bisphosphate aldolase OS=Zea mays OX=4577 GN=542261 PE=2 SV=1	542261	0.985954	0.00328783	62.055	TK(0.986)DGK(0.014)PFVDVLK	3	0.58528	1
B4FAL9	128	K	Fructose-bisphosphate aldolase OS=Zea mays OX=4577 GN=542261 PE=2 SV=1	542261	1	2.71571e-39	165.47	GTIEVVGTDKETTTQGHDDLGK(1)R	4	-0.94417	9
B4FAL9	306	K	Fructose-bisphosphate aldolase OS=Zea mays OX=4577 GN=542261 PE=2 SV=1	542261	1	0.000639228	93.424	ALQASTLK(1)AWAGK	2	-1.609	2
B4FAL9	283	K	Fructose-bisphosphate aldolase OS=Zea mays OX=4577 GN=542261 PE=2 SV=1	542261	1	0.00439966	84.297	NLNAMNK(1)LSTK	2	1.8774	1
B4FAL9	7	K	Fructose-bisphosphate aldolase OS=Zea mays OX=4577 GN=542261 PE=2 SV=1	542261	0.99487	9.16662e-06	113.33	SAYCGK(0.995)YK(0.005)DELIK	2	0.6762	1
B4FAL9	9	K	Fructose-bisphosphate aldolase OS=Zea mays OX=4577 GN=542261 PE=2 SV=1	542261	1	0.0162501	85.744	YK(1)DELIK	2	-1.716	2
B4FAL9	14	K	Fructose-bisphosphate aldolase OS=Zea mays OX=4577 GN=542261 PE=2 SV=1	542261	0.999671	3.27283e-08	107.39	YKDELIK(1)NAAYIGTPGK	3	0.19993	1
B4FAL9	317	K	Fructose-bisphosphate aldolase OS=Zea mays OX=4577 GN=542261 PE=2 SV=1	542261	1	0.013402	97.431	VENLEK(1)AR	2	0.50526	1
B4FAL9	116	K	Fructose-bisphosphate aldolase OS=Zea mays OX=4577 GN=542261 PE=2 SV=1	542261	1	0.000138061	70.112	GTIEVVGTDK(1)ETTTQGHDDLGK	3	-0.27197	1
B4FAL9	106	K	Fructose-bisphosphate aldolase OS=Zea mays OX=4577 GN=542261 PE=2 SV=1	542261	1	2.34971e-45	159.89	VDK(1)GTIEVVGTDKETTTQGHDDLGK	3	-0.14086	4
B4FAL9	132	K	Fructose-bisphosphate aldolase OS=Zea mays OX=4577 GN=542261 PE=2 SV=1	542261	1	0.000860102	110.93	CAK(1)YYEAGAR	2	0.029579	2
B4FAL9	351	K	Fructose-bisphosphate aldolase OS=Zea mays OX=4577 GN=542261 PE=2 SV=1	542261	1	0.000682291	65.855	GDAAADTESLHVK(1)DYK	3	1.0583	3
B4FAL9	311	K	Fructose-bisphosphate aldolase OS=Zea mays OX=4577 GN=542261 PE=2 SV=1	542261	1	0.0059344	76.868	AWAGK(1)VENLEK	2	-1.0127	1
B4FAW3	124	K	Photosystem I reaction center subunit II OS=Zea mays OX=4577 GN=100191984 PE=1 SV=1	100191984	1	0.000273281	116.19	K(1)EQCLALGTR	2	0.94806	9
B4FAW3	191	K	Photosystem I reaction center subunit II OS=Zea mays OX=4577 GN=100191984 PE=1 SV=1	100191984	1	0.00832219	70.26	NVNPIDVK(1)FTGK	2	0.57193	1
B4FAW3	166	K	Photosystem I reaction center subunit II OS=Zea mays OX=4577 GN=100191984 PE=1 SV=1	100191984	1	0.00145192	89.231	DGVYPEK(1)VNPGR	2	0.060991	2
B4FAW3	120	K	Photosystem I reaction center subunit II OS=Zea mays OX=4577 GN=100191984 PE=1 SV=1	100191984	1	0.00571171	86.923	EGPNLLK(1)LAR	2	1.3241	3
B4FAW3	139	K	Photosystem I reaction center subunit II OS=Zea mays OX=4577 GN=100191984 PE=1 SV=1	100191984	1	0.00660742	87.568	YK(1)ITYQFYR	2	0.84066	1
B4FAW3	183	K	Photosystem I reaction center subunit II OS=Zea mays OX=4577 GN=100191984 PE=1 SV=1	100191984	1	0.000963871	94.017	SIGK(1)NVNPIDVK	2	0.3407	1
B4FB27	266	K	NAD(P)-binding Rossmann-fold superfamily protein OS=Zea mays OX=4577 GN=100192036 PE=2 SV=1	100192036	1	0.00273525	96.229	K(1)LMTFAGPR	2	1.5512	1
B4FB54	84	K	Non-specific lipid-transfer protein OS=Zea mays OX=4577 GN=100274469 PE=2 SV=1	100274469	1	0.00434294	92.19	CLK(1)SLANSVK	2	-2.9283	1
B4FB54	64	K	Non-specific lipid-transfer protein OS=Zea mays OX=4577 GN=100274469 PE=2 SV=1	100274469	1	0.000673848	61.039	ASALPASCCSGVK(1)SLNSAAR	3	1.0309	1
B4FB66	58	K	40S ribosomal protein S5-2 OS=Zea mays OX=4577 GN=100193240 PE=2 SV=1	100193240	1	0.00207922	100.04	K(1)AQCAIVER	2	0.16868	1
B4FBC2	315	K	GDP-mannose 35-epimerase OS=Zea mays OX=4577 GN=100192102 PE=2 SV=1	100192102	1	0.0166314	67.997	NSDNTLIK(1)EK	2	-0.17998	1
B4FBC2	191	K	GDP-mannose 35-epimerase OS=Zea mays OX=4577 GN=100192102 PE=2 SV=1	100192102	1	0.000442136	92.939	HYTK(1)DFGIECR	2	0.83279	2
B4FBC2	218	K	GDP-mannose 35-epimerase OS=Zea mays OX=4577 GN=100192102 PE=2 SV=1	100192102	1	0.00259259	103.18	EK(1)APAAFCR	2	0.16525	1
B4FBF6	158	K	Mitochondrial dicarboxylate/tricarboxylate transporter DTC OS=Zea mays OX=4577 GN=100274318 PE=2 SV=1	100274318	1	0.00227525	67.113	NYK(1)NAFHALYR	3	1.1068	1
B4FBH0	52	K	Peroxidase OS=Zea mays OX=4577 GN=100217011 PE=2 SV=1	100217011	1	0.0168976	40.186	TCPGVENVVK(1)YHVAK	3	0.9914	1
B4FBH0	42	K	Peroxidase OS=Zea mays OX=4577 GN=100217011 PE=2 SV=1	100217011	1	0.0133117	60.657	K(1)TCPGVENVVK	2	-0.32194	1
B4FC97	11	K	Ubiquitin-conjugating enzyme E2 11 OS=Zea mays OX=4577 GN=100192684 PE=2 SV=1	100192684	1	0.0217962	105.94	ELK(1)DLQK	2	0.50784	1
B4FC97	72	K	Ubiquitin-conjugating enzyme E2 11 OS=Zea mays OX=4577 GN=100192684 PE=2 SV=1	100192684	1	1.5635e-14	115.55	TK(1)VFHPNINSNGSICLDILK	3	1.38	1
B4FC97	133	K	Ubiquitin-conjugating enzyme E2 11 OS=Zea mays OX=4577 GN=100192684 PE=2 SV=1	100192684	1	3.64565e-06	127.36	TDRPK(1)YEATAR	3	0.036867	1
B4FCK9	109	K	60S ribosomal protein L22-2 OS=Zea mays OX=4577 GN=100192778 PE=2 SV=1	100192778	1	0.0165153	86.898	VVAANK(1)DR	2	-0.99591	1
B4FCK9	18	K	60S ribosomal protein L22-2 OS=Zea mays OX=4577 GN=100192778 PE=2 SV=1	100192778	0.999999	0.000606001	66.977	K(1)GSVSFTIDCTKPVEDK	3	-1.0896	1
B4FCK9	9	K	60S ribosomal protein L22-2 OS=Zea mays OX=4577 GN=100192778 PE=2 SV=1	100192778	1	0.00333554	75.96	GVVSAK(1)GGAVAGK	2	-0.2408	1
B4FCK9	29	K	60S ribosomal protein L22-2 OS=Zea mays OX=4577 GN=100192778 PE=2 SV=1	100192778	0.99983	0.00487268	47.931	KGSVSFTIDCTK(1)PVEDK	3	-0.39696	1
B4FCK9	82	K	60S ribosomal protein L22-2 OS=Zea mays OX=4577 GN=100192778 PE=2 SV=1	100192778	1	8.42512e-05	107.35	VTVTSDGPFSK(1)R	2	-0.41096	1
B4FDG2	57	K	Acyl carrier protein OS=Zea mays OX=4577 GN=100193006 PE=2 SV=1	100193006	0.999996	0.00240524	66.738	K(1)ETVDKVCSIVK	3	-0.19476	1
B4FDG2	62	K	Acyl carrier protein OS=Zea mays OX=4577 GN=100193006 PE=2 SV=1	100193006	1	2.56847e-08	140.96	KETVDK(1)VCSIVK	2	0.33756	3
B4FDY6	176	K	Proteasome subunit alpha type OS=Zea mays OX=4577 GN=100193140 PE=2 SV=1	100193140	1	0.000269023	69.704	AAAVGANSQAAQSMLK(1)QDYK	3	-0.51728	1
B4FEE3	48	K	60S ribosomal protein L27 OS=Zea mays OX=4577 GN=103642077 PE=2 SV=1	103642077	1	0.0145545	42.705	DRPYGHCLVAGLAK(1)YPK	3	2.1907	1
B4FEF4	8	K	40S ribosomal protein S7 OS=Zea mays OX=4577 GN=100193269 PE=2 SV=1	100193269	1	0.00054929	89.533	K(1)AVVIHVPYR	3	-0.76394	1
B4FEF4	98	K	40S ribosomal protein S7 OS=Zea mays OX=4577 GN=100193269 PE=2 SV=1	100193269	1	0.0209122	83.499	LDGSK(1)IIK	2	0.8037	1
B4FEF4	115	K	40S ribosomal protein S7 OS=Zea mays OX=4577 GN=100193269 PE=2 SV=1	100193269	1	0.000982524	62.69	NNTEYK(1)LETCTAVYR	3	2.2785	1
B4FES7	207	K	Hsp20/alpha crystallin family protein species=Zea mays taxid=4577(predicted) OS=Zea mays OX=4577 GN=100193370 PE=2 SV=1	100193370	1	0.00573614	81.92	K(1)ETGTPMGR	2	-0.31237	1
B4FFA7	127	K	Enoyl-[acyl-carrier-protein] reductase [NADH] chloroplastic OS=Zea mays OX=4577 GN=100193519 PE=2 SV=1	100193519	1	0.0199476	56.043	RGK(1)FDESR	3	-0.14751	2
B4FFH8	92	K	Adenosine kinase 2 OS=Zea mays OX=4577 GN=ZEAMMB73_Zm00001d017271 PE=2 SV=1	ZEAMMB73_Zm00001d017271	0.999999	0.00676139	62.338	DK(1)FGEEMKK	3	0.29807	1
B4FGJ4	271	K	Pyruvate dehydrogenase E1 component subunit alpha OS=Zea mays OX=4577 GN=732791 PE=2 SV=1	732791	1	0.000521087	62.717	FAK(1)DHAVANGPIVLEMDTYR	3	2.213	1
B4FH10	208	K	Bifunctional monothiol glutaredoxin-S16 chloroplastic OS=Zea mays OX=4577 GN=100193989 PE=2 SV=1	100193989	1	0.00643206	69.346	VVAFIK(1)GSR	2	-0.61995	1
B4FH62	269	K	NAD(P)-binding Rossmann-fold superfamily protein OS=Zea mays OX=4577 GN=100194029 PE=2 SV=1	100194029	0.999986	0.000193404	71.297	FK(1)AFDLASKPEGEGTPTTDFR	3	-0.18517	1
B4FH62	166	K	NAD(P)-binding Rossmann-fold superfamily protein OS=Zea mays OX=4577 GN=100194029 PE=2 SV=1	100194029	1	0.0267709	40.983	NQIDAAK(1)SIGAK	2	-1.2728	1
B4FH62	225	K	NAD(P)-binding Rossmann-fold superfamily protein OS=Zea mays OX=4577 GN=100194029 PE=2 SV=1	100194029	1	0.000488099	98.682	AGGLQDK(1)DGGLR	2	-1.5624	1
B4FH62	202	K	NAD(P)-binding Rossmann-fold superfamily protein OS=Zea mays OX=4577 GN=100194029 PE=2 SV=1	100194029	1	8.30991e-06	86.987	K(1)AEQYLADSGLPYTIIR	3	0.96828	1
B4FH99	224	K	Thylakoid lumenal protein TL20.3 chloroplastic OS=Zea mays OX=4577 GN=100194053 PE=2 SV=1	100194053	1	0.00553786	70.089	K(1)SLGCGNSR	2	-0.72812	2
B4FHA0	112	K	Thylakoid lumenal 17.4 kDa protein chloroplastic OS=Zea mays OX=4577 GN=100194054 PE=2 SV=1	100194054	1	9.66612e-08	128.76	FCDYTNEK(1)TNLK	2	-0.20035	1
B4FHK4	42	K	Natterin-4 OS=Zea mays OX=4577 GN=103646782 PE=2 SV=1	103646782	1	1.61032e-07	114.28	RPPQK(1)QNAENGTTTK	3	-1.6871	2
B4FHK4	221	K	Natterin-4 OS=Zea mays OX=4577 GN=103646782 PE=2 SV=1	103646782	1	0.0311007	95.531	ILNNK(1)VR	2	0.89121	2
B4FHK4	66	K	Natterin-4 OS=Zea mays OX=4577 GN=103646782 PE=2 SV=1	103646782	1	0.00331672	51.971	HVCFK(1)GDNGLYLSAR	3	-0.2855	4
B4FHK4	37	K	Natterin-4 OS=Zea mays OX=4577 GN=103646782 PE=2 SV=1	103646782	1	0.000311361	100.69	VERPHK(1)RPPQK	4	1.2593	3
B4FHK4	12	K	Natterin-4 OS=Zea mays OX=4577 GN=103646782 PE=2 SV=1	103646782	1	1.58769e-07	71.709	LVSSGIIGK(1)GHNIFDDGGFGEVHADPIK	4	1.253	5
B4FHK4	31	K	Natterin-4 OS=Zea mays OX=4577 GN=103646782 PE=2 SV=1	103646782	1	5.14798e-10	95.435	GHNIFDDGGFGEVHADPIK(1)VERPHK	4	-0.58655	2
B4FHX3	28	K	60S ribosomal protein L23 OS=Zea mays OX=4577 GN=100282990 PE=2 SV=1	100282990	1	0.0364678	55.724	NLYIISVK(1)GIK	2	-0.16069	1
B4FID1	49	K	40S ribosomal protein S17-1 OS=Zea mays OX=4577 GN=100194345 PE=2 SV=1	100194345	1	0.00268417	61.48	NK(1)VAGFTTHLMR	3	-0.2773	1
B4FID1	44	K	40S ribosomal protein S17-1 OS=Zea mays OX=4577 GN=100194345 PE=2 SV=1	100194345	1	0.00649662	68.283	VLEEVSILPSK(1)R	2	-0.3035	1
B4FIL7	212	K	L-ornithine N5-acetyltransferase NATA1 OS=Zea mays OX=4577 GN=100216560 PE=2 SV=1	100216560	1	0.0227015	63.091	LAGAALDK(1)YK	2	0.60873	1
B4FJ38	58	K	Mitochondrial glycoprotein family protein OS=Zea mays OX=4577 GN=ZEAMMB73_Zm00001d008610 PE=2 SV=1	ZEAMMB73_Zm00001d008610	1	0.00179676	79.837	GPGSAPVVLEGK(1)AK	2	0.88847	1
B4FJP7	178	K	Photosynthetic NDH subunit of subcomplex B 2 chloroplastic OS=Zea mays OX=4577 GN=100216780 PE=2 SV=1	100216780	1	0.000614744	65.677	NTGSK(1)PVALTGAVLSHIK	3	0.25761	1
B4FK49	36	K	Nucleoside diphosphate kinase OS=Zea mays OX=4577 GN=100217209 PE=2 SV=1	100217209	1	0.0103848	78.342	ALK(1)LVNVER	2	-0.67962	1
B4FKG5	94	K	Abscisic acid stress ripening1 OS=Zea mays OX=4577 GN=542304 PE=2 SV=1	542304	1	8.76637e-08	82.808	HK(1)IEEEVAAAAAVGSGGFAFHEHHEK	4	1.9693	2
B4FKM1	200	K	Guanine nucleotide-binding protein beta subunit-like protein OS=Zea mays OX=4577 GN=100216946 PE=2 SV=1	100216946	1	0.00103954	147.62	VWNLTNCK(1)LR	2	-0.16355	3
B4FKM1	192	K	Guanine nucleotide-binding protein beta subunit-like protein OS=Zea mays OX=4577 GN=100216946 PE=2 SV=1	100216946	1	0.000124877	119.88	TVK(1)VWNLTNCK	2	0.067978	1
B4FL55	112	K	Chlorophyll a-b binding protein, chloroplastic OS=Zea mays OX=4577 GN=542320 PE=2 SV=1	542320	0.950374	0.000682291	65.855	K(0.05)PEDFAK(0.95)YQAYELIHAR	3	-0.99591	1
B4FL64	203	K	Ribosomal protein L19 OS=Zea mays OX=4577 GN=100282430 PE=2 SV=1	100282430	1	0.0329695	44.863	EPTAPVAAPAPSTGVPK(1)K	2	0.21894	1
B4FLJ3	149	K	Isocitrate dehydrogenase [NADP] OS=Zea mays OX=4577 GN=100217128 PE=2 SV=1	100217128	1	0.0194068	61.532	ATDAVLK(1)GPGK	2	-1.5384	1
B4FLJ3	86	K	Isocitrate dehydrogenase [NADP] OS=Zea mays OX=4577 GN=100217128 PE=2 SV=1	100217128	1	0.0284464	99.013	VK(1)EFNLK	2	-1.0091	1
B4FLN7	124	K	PUR ALPHA-1 OS=Zea mays OX=4577 GN=100283497 PE=2 SV=1	100283497	1	0.0364678	55.724	FLK(1)VSEASVNR	2	2.3697	1
B4FM07	240	K	2-Cys peroxiredoxin BAS1 chloroplastic OS=Zea mays OX=4577 GN=100217217 PE=2 SV=1	100217217	1	1.52125e-54	178.7	TLQALQYVQENPDEVCPAGWK(1)PGER	3	-0.67948	4
B4FM07	97	K	2-Cys peroxiredoxin BAS1 chloroplastic OS=Zea mays OX=4577 GN=100217217 PE=2 SV=1	100217217	1	0.0320883	67.704	LSDYIGK(1)K	2	-0.28625	1
B4FM07	175	K	2-Cys peroxiredoxin BAS1 chloroplastic OS=Zea mays OX=4577 GN=100217217 PE=2 SV=1	100217217	1	6.53827e-07	97.57	SISK(1)AFGVLIPDQGIALR	3	-1.646	3
B4FM07	196	K	2-Cys peroxiredoxin BAS1 chloroplastic OS=Zea mays OX=4577 GN=100217217 PE=2 SV=1	100217217	1	2.64565e-18	121.82	GLFIIDK(1)EGVIQHSTINNLAIGR	3	0.47626	1
B4FM07	171	K	2-Cys peroxiredoxin BAS1 chloroplastic OS=Zea mays OX=4577 GN=100217217 PE=2 SV=1	100217217	1	0.00378306	74.141	YPLISDVTK(1)SISK	2	0.76682	1
B4FNC9	42	K	Small ubiquitin-related modifier OS=Zea mays OX=4577 GN=100281934 PE=2 SV=1	100281934	1	0.000275235	110.08	K(1)LMNAYCDR	2	-0.68087	3
B4FNC9	10	K	Small ubiquitin-related modifier OS=Zea mays OX=4577 GN=100281934 PE=2 SV=1	100281934	0.780438	0.00068433	58.952	SGAGEEDK(0.22)K(0.78)PAEGGAHINLK	3	-1.0208	1
B4FNC9	9	K	Small ubiquitin-related modifier OS=Zea mays OX=4577 GN=100281934 PE=2 SV=1	100281934	0.813154	0.00137381	53.444	SGAGEEDK(0.813)K(0.187)PAEGGAHINLK	3	0.021112	1
B4FNF8	98	K	Proline--tRNA ligase cytoplasmic OS=Zea mays OX=4577 GN=100272402 PE=2 SV=1	100272402	1	0.00452876	44.6	VAPIQVIVIPVPYK(1)DADTTAIK	3	-0.46893	1
B4FNF8	154	K	Proline--tRNA ligase cytoplasmic OS=Zea mays OX=4577 GN=100272402 PE=2 SV=1	100272402	1	0.00244914	94.09	IEIGPK(1)DLANK	2	-0.013529	1
B4FNM4	273	K	60S acidic ribosomal protein P0 OS=Zea mays OX=4577 GN=ZEAMMB73_Zm00001d035201 PE=2 SV=1	ZEAMMB73_Zm00001d035201	0.999149	0.0232971	44.132	IK(0.001)EYLK(0.999)DPSK	3	2.1255	1
B4FNM4	17	K	60S acidic ribosomal protein P0 OS=Zea mays OX=4577 GN=ZEAMMB73_Zm00001d035201 PE=2 SV=1	ZEAMMB73_Zm00001d035201	1	0.00408384	74.853	K(1)LCSLLDEYTK	2	-0.64052	1
B4FNM9	36	K	Arginine/serine-rich splicing factor RSZ28IV OS=Zea mays OX=4577 GN=RSZ28 PE=2 SV=1	RSZ28	1	3.66322e-13	141.54	K(1)PPGFAFIDFDDRR	3	-1.0704	1
B4FNT1	16	K	Elongation factor 1-beta OS=Zea mays OX=4577 GN=100282885 PE=2 SV=1	100282885	1	0.000793287	122.34	K(1)LDEYLLTR	2	-0.49755	1
B4FPE0	37	K	Cytidine/deoxycytidylate deaminase family protein OS=Zea mays OX=4577 GN=100272576 PE=2 SV=1	100272576	1	0.0262276	42.317	FLSK(1)AVEEAYR	2	-1.5329	1
B4FPP1	80	K	Thioredoxin family Trp26 OS=Zea mays OX=4577 GN=100193621 PE=2 SV=1	100193621	1	0.000409336	77.221	IK(1)SISVVGGADGTSPSR	2	-0.28509	1
B4FQ59	124	K	Phosphoribulokinase OS=Zea mays OX=4577 GN=100282845 PE=2 SV=1	100282845	1	0.00504809	89.507	EK(1)GVTALDPR	2	-0.68664	2
B4FQ59	233	K	Phosphoribulokinase OS=Zea mays OX=4577 GN=100282845 PE=2 SV=1	100282845	1	5.77842e-05	110.06	K(1)PDFDAFIDPQK	2	-0.69462	1
B4FQ59	275	K	Phosphoribulokinase OS=Zea mays OX=4577 GN=100282845 PE=2 SV=1	100282845	1	0.0366813	60.064	LIMK(1)EGVK	2	0.40009	1
B4FQ59	301	K	Phosphoribulokinase OS=Zea mays OX=4577 GN=100282845 PE=2 SV=1	100282845	1	0.00302316	90.827	K(1)LTCSYPGIK	2	0.20109	6
B4FQ75	130	K	Sulfotransferase OS=Zea mays OX=4577 GN=100272724 PE=2 SV=1	100272724	1	4.33826e-33	167.61	FLDANFNQQK(1)DELEALPSPR	3	-1.3768	2
B4FQ75	186	K	Sulfotransferase OS=Zea mays OX=4577 GN=100272724 PE=2 SV=1	100272724	1	5.78457e-06	145.52	K(1)AASALGADAR	2	-0.24312	1
B4FQ80	39	K	Chlorophyll a-b binding protein, chloroplastic OS=Zea mays OX=4577 GN=100193833 PE=2 SV=1	100193833	0.993549	3.50026e-05	80.813	TAAK(0.994)AK(0.006)PAAASGSPWYGPDR	3	0.74937	1
B4FQ80	41	K	Chlorophyll a-b binding protein, chloroplastic OS=Zea mays OX=4577 GN=100193833 PE=2 SV=1	100193833	1	4.65224e-05	93.92	AK(1)PAAASGSPWYGPDR	2	-2.8381	1
B4FR32	360	K	Glyceraldehyde-3-phosphate deHaseN1 OS=Zea mays OX=4577 GN=542583 PE=2 SV=1	542583	1	0.00175848	97.631	EK(1)GATFCQEYR	2	-0.20297	1
B4FR32	110	K	Glyceraldehyde-3-phosphate deHaseN1 OS=Zea mays OX=4577 GN=542583 PE=2 SV=1	542583	0.958509	0.00112101	64.24	EIAK(0.041)PAK(0.959)DAVSEVVR	3	-0.2069	1
B4FR40	183	K	30S ribosomal protein S9 chloroplastic OS=Zea mays OX=4577 GN=732840 PE=2 SV=1	732840	1	0.00552916	87.667	ALVK(1)ISNANR	2	-0.37784	1
B4FR40	193	K	30S ribosomal protein S9 chloroplastic OS=Zea mays OX=4577 GN=732840 PE=2 SV=1	732840	1	0.0188512	62.081	VPLK(1)SEGLLTR	2	1.2823	1
B4FR47	353	K	Fructose-bisphosphate aldolase OS=Zea mays OX=4577 GN=100272845 PE=2 SV=1	100272845	1	1.40806e-07	95.153	TWGGRPENVK(1)AAQDALLLR	3	0.71587	1
B4FR47	343	K	Fructose-bisphosphate aldolase OS=Zea mays OX=4577 GN=100272845 PE=2 SV=1	100272845	1	7.619e-05	76.492	ALQNTCLK(1)TWGGRPENVK	3	-0.08411	1
B4FR86	8	K	Spermidine synthase 2 OS=Zea mays OX=4577 GN=100272866 PE=2 SV=1	100272866	1	0.00423781	82.489	MEAEAAAK(1)R	2	2.1182	1
B4FR86	63	K	Spermidine synthase 2 OS=Zea mays OX=4577 GN=100272866 PE=2 SV=1	100272866	1	0.00676447	87.184	VEK(1)VLFQGK	2	0.72598	1
B4FR86	120	K	Spermidine synthase 2 OS=Zea mays OX=4577 GN=100272866 PE=2 SV=1	100272866	1	0.00233817	72.433	K(1)VLVIGGGDGGVLR	2	1.5356	1
B4FRC8	156	K	FAD/NAD(P)-binding oxidoreductase OS=Zea mays OX=4577 GN=100282665 PE=2 SV=1	100282665	1	0.000407265	74.222	DGDVVELGAVTGK(1)GFPLDR	2	-1.2628	1
B4FRC8	108	K	FAD/NAD(P)-binding oxidoreductase OS=Zea mays OX=4577 GN=100282665 PE=2 SV=1	100282665	1	0.000401459	69.071	VPGEELK(1)PAYMVISSPPK	3	0.25203	1
B4FRH8	330	K	Actin-7 OS=Zea mays OX=4577 GN=100283878 PE=2 SV=1	100283878	1	0.00960563	80.245	IK(1)VVAPPER	2	0.15318	3
B4FRH8	328	K	Actin-7 OS=Zea mays OX=4577 GN=100283878 PE=2 SV=1	100283878	1	0.00102105	82.663	EITALAPSSMK(1)IK	2	1.1487	4
B4FRQ1	155	K	Ribulose-phosphate 3-epimerase OS=Zea mays OX=4577 GN=100274365 PE=2 SV=1	100274365	1	0.000972479	102.45	TVNQIK(1)SLGAK	2	0.53728	2
B4FRQ1	216	K	Ribulose-phosphate 3-epimerase OS=Zea mays OX=4577 GN=100274365 PE=2 SV=1	100274365	1	6.11246e-10	107.75	RLCAEK(1)GVNPWIEVDGGVGPK	3	0.73364	3
B4FRQ1	264	K	Ribulose-phosphate 3-epimerase OS=Zea mays OX=4577 GN=100274365 PE=2 SV=1	100274365	1	0.0081389	81.448	GIK(1)TSQRPLAVAA	2	0.26637	1
B4FRQ8	346	K	Spermidine hydroxycinnamoyl transferase OS=Zea mays OX=4577 GN=100279982 PE=2 SV=1	100279982	1	7.08783e-15	146.2	SAIDYYEMAETNK(1)R	3	-1.2804	7
B4FRR1	274	K	Soluble inorganic pyrophosphatase 6 chloroplastic OS=Zea mays OX=4577 GN=100272927 PE=2 SV=1	100272927	1	8.80813e-06	111.22	VIQETNESWEK(1)LVK	2	-0.49277	1
B4FRR1	60	K	Soluble inorganic pyrophosphatase 6 chloroplastic OS=Zea mays OX=4577 GN=100272927 PE=2 SV=1	100272927	1	0.00150266	98.942	EQGK(1)PETLDYR	2	0.66763	2
B4FRR1	77	K	Soluble inorganic pyrophosphatase 6 chloroplastic OS=Zea mays OX=4577 GN=100272927 PE=2 SV=1	100272927	1	0.000622642	102.52	K(1)VSPWHDVPLR	2	0.72094	3
B4FRR1	244	K	Soluble inorganic pyrophosphatase 6 chloroplastic OS=Zea mays OX=4577 GN=100272927 PE=2 SV=1	100272927	1	0.00188554	107.55	IPDGK(1)PANK	2	0.12355	1
B4FRR1	56	K	Soluble inorganic pyrophosphatase 6 chloroplastic OS=Zea mays OX=4577 GN=100272927 PE=2 SV=1	100272927	0.999935	1.17843e-08	105.06	TADLQPK(1)EQGKPETLDYR	3	0.47597	2
B4FRR1	239	K	Soluble inorganic pyrophosphatase 6 chloroplastic OS=Zea mays OX=4577 GN=100272927 PE=2 SV=1	100272927	0.999965	0.00627387	56.02	DYK(1)IPDGKPANK	3	0.0037971	1
B4FRR1	258	K	Soluble inorganic pyrophosphatase 6 chloroplastic OS=Zea mays OX=4577 GN=100272927 PE=2 SV=1	100272927	0.999368	0.000286106	76.378	FGLGNK(0.001)PASK(0.999)EYALK	3	1.0236	1
B4FRR1	222	K	Soluble inorganic pyrophosphatase 6 chloroplastic OS=Zea mays OX=4577 GN=100272927 PE=2 SV=1	100272927	1	8.70592e-08	89.055	ASLVNDVDDVEK(1)HFPGTLTAIR	3	-0.50956	1
B4FRX4	196	K	NAD(P)H-quinone oxidoreductase subunit M chloroplastic OS=Zea mays OX=4577 GN=ZEAMMB73_Zm00001d002815 PE=2 SV=1	ZEAMMB73_Zm00001d002815	1	0.00775251	58.699	VLNFSMGK(1)PR	2	1.9479	2
B4FRZ2	173	K	Pyridoxal 5'-phosphate synthase-like subunit PDX1.2 OS=Zea mays OX=4577 GN=ZEAMMB73_Zm00001d018633 PE=2 SV=1	ZEAMMB73_Zm00001d018633	1	4.70126e-08	114.9	TK(1)GEAGTGNVVEAVR	2	-0.39322	1
B4FRZ2	105	K	Pyridoxal 5'-phosphate synthase-like subunit PDX1.2 OS=Zea mays OX=4577 GN=ZEAMMB73_Zm00001d018633 PE=2 SV=1	ZEAMMB73_Zm00001d018633	1	0.0344262	46.88	AVTIPVMAK(1)AR	2	0.94265	3
B4FS17	136	K	Thylakoid lumenal 29 kDa protein chloroplastic OS=Zea mays OX=4577 GN=100283114 PE=2 SV=1	100283114	1	0.0228304	50.305	TTK(1)TGGANGSIR	2	-0.41506	1
B4FS55	88	K	Peroxiredoxin Q chloroplastic OS=Zea mays OX=4577 GN=100283690 PE=2 SV=1	100283690	1	0.00579253	69.276	DQNGK(1)PVSLNK	2	-1.2581	2
B4FS55	94	K	Peroxiredoxin Q chloroplastic OS=Zea mays OX=4577 GN=100283690 PE=2 SV=1	100283690	0.999936	0.00974977	50.874	DQNGKPVSLNK(1)FK	3	-0.79672	1
B4FS55	129	K	Peroxiredoxin Q chloroplastic OS=Zea mays OX=4577 GN=100283690 PE=2 SV=1	100283690	1	2.3312e-05	81.346	K(1)AGAEVIGISGDDAASHK	3	-1.0475	1
B4FS55	146	K	Peroxiredoxin Q chloroplastic OS=Zea mays OX=4577 GN=100283690 PE=2 SV=1	100283690	1	8.55136e-08	89.272	AGAEVIGISGDDAASHK(1)AFAQK	3	0.40562	1
B4FS65	172	K	Cysteine proteinases superfamily protein OS=Zea mays OX=4577 GN=ZEAMMB73_Zm00001d005391 PE=2 SV=1	ZEAMMB73_Zm00001d005391	1	0.00222348	81.632	ASGAVTPVK(1)NQGR	2	-0.66057	1
B4FS65	255	K	Cysteine proteinases superfamily protein OS=Zea mays OX=4577 GN=ZEAMMB73_Zm00001d005391 PE=2 SV=1	ZEAMMB73_Zm00001d005391	1	0.000358493	77.505	AK(1)LSHNAVSIAGLR	3	2.1054	1
B4FSA7	116	K	ADP,ATP carrier protein OS=Zea mays OX=4577 GN=100284305 PE=2 SV=1	100284305	1	8.25825e-05	99.941	LLIQNQDEMLK(1)TGR	2	-0.17688	1
B4FSA7	125	K	ADP,ATP carrier protein OS=Zea mays OX=4577 GN=100284305 PE=2 SV=1	100284305	1	0.00363594	72.433	LSEPYK(1)GIGDCFGR	2	-0.4893	1
B4FSB6	185	K	Sulfotransferase OS=Zea mays OX=4577 GN=100273019 PE=2 SV=1	100273019	1	0.00160644	93.839	K(1)AAPACGVDAR	2	-0.42335	2
B4FST4	65	K	SKP1-like protein 1A OS=Zea mays OX=4577 GN=ZEAMMB73_Zm00001d049230 PE=2 SV=1	ZEAMMB73_Zm00001d049230	1	0.000205669	71.06	VIEYCNK(1)HVHAAAAAAAASK	4	0.396	2
B4FSU4	161	K	SOUL heme-binding family protein OS=Zea mays OX=4577 GN=100273098 PE=2 SV=1	100273098	1	0.00300077	97.297	DK(1)NVVEEAEK	2	-0.49219	1
B4FT16	184	K	Vacuolar protein sorting 26 OS=Zea mays OX=4577 GN=100282332 PE=2 SV=1	100282332	1	0.00688348	51.76	SK(1)YHLNDVIIGK	3	-1.304	1
B4FT31	211	K	Dehydroascorbate reductase like1 OS=Zea mays OX=4577 GN=100273125 PE=2 SV=1	100273125	0.999968	0.00602124	47.155	TKPSEEHVIAGWAPK(1)VNA	3	0.88745	1
B4FTF8	39	K	Glutathione S-transferase OS=Zea mays OX=4577 GN=541828 PE=2 SV=1	541828	1	8.14862e-05	74.776	DVPFQIEPVDMSK(1)GEHK	3	1.395	1
B4FTF8	148	K	Glutathione S-transferase OS=Zea mays OX=4577 GN=541828 PE=2 SV=1	541828	1	0.00309891	90.759	LAK(1)VLDVYDQR	2	1.5862	1
B4FTF8	43	K	Glutathione S-transferase OS=Zea mays OX=4577 GN=541828 PE=2 SV=1	541828	1	0.0245189	40.516	GEHK(1)SPSFLK	3	0.27851	1
B4FTI4	382	K	Protein BRE OS=Zea mays OX=4577 GN=100282640 PE=2 SV=1	100282640	1	3.24703e-15	151.56	IYDFLTDECQNFK(1)K	2	-0.65977	1
B4FTI4	383	K	Protein BRE OS=Zea mays OX=4577 GN=100282640 PE=2 SV=1	100282640	1	0.0274703	51.009	K(1)FCSDAITQQK	2	-2.198	1
B4FTI5	337	K	Fructose-bisphosphate aldolase OS=Zea mays OX=4577 GN=100273196 PE=2 SV=1	100273196	1	1.38083e-41	212.41	ALQNTCLK(1)TWGGQPDK	2	-0.71939	4
B4FTI5	71	K	Fructose-bisphosphate aldolase OS=Zea mays OX=4577 GN=100273196 PE=2 SV=1	100273196	1	2.18509e-09	124.68	GILAMDESNATCGK(1)R	2	-0.37582	8
B4FTI5	347	K	Fructose-bisphosphate aldolase OS=Zea mays OX=4577 GN=100273196 PE=2 SV=1	100273196	1	2.12764e-07	92.01	VK(1)AAQDALLLR	2	0.90688	3
B4FTI5	358	K	Fructose-bisphosphate aldolase OS=Zea mays OX=4577 GN=100273196 PE=2 SV=1	100273196	1	8.97773e-06	137.95	AK(1)ANSLAQLGK	2	-0.83662	7
B4FTJ0	67	K	Triosephosphate isomerase OS=Zea mays OX=4577 GN=100191222 PE=2 SV=1	100191222	1	0.00612118	71.558	CNGTK(1)DSVSK	2	0.036971	1
B4FTJ0	161	K	Triosephosphate isomerase OS=Zea mays OX=4577 GN=100191222 PE=2 SV=1	100191222	1	0.000114437	116.19	K(1)AAYALSQNVK	2	-1.1845	2
B4FTJ0	160	K	Triosephosphate isomerase OS=Zea mays OX=4577 GN=100191222 PE=2 SV=1	100191222	1	5.76352e-09	111.22	RHIIGENDEFIGK(1)K	3	0.99161	2
B4FTJ0	187	K	Triosephosphate isomerase OS=Zea mays OX=4577 GN=100191222 PE=2 SV=1	100191222	1	0.00948355	60.937	EAGK(1)TFEVCFEQMK	2	-2.0243	1
B4FTJ0	300	K	Triosephosphate isomerase OS=Zea mays OX=4577 GN=100191222 PE=2 SV=1	100191222	1	1.80857e-16	160.43	APDFATIINSVTAK(1)K	3	-0.43043	2
B4FTJ3	165	K	50S ribosomal protein L24 chloroplastic OS=Zea mays OX=4577 GN=100273201 PE=2 SV=1	100273201	1	0.033997	61.344	FLEDGTK(1)VR	2	-2.0837	1
B4FTL0	134	K	BAG family molecular chaperone regulator 7 OS=Zea mays OX=4577 GN=100273212 PE=2 SV=1	100273212	1	0.00239137	63.091	LK(1)WTAEDRPAGGR	3	0.39025	2
B4FTL0	257	K	BAG family molecular chaperone regulator 7 OS=Zea mays OX=4577 GN=100273212 PE=2 SV=1	100273212	1	0.00816618	53.013	K(1)AFEMNHCK	3	0.25374	1
B4FTL0	121	K	BAG family molecular chaperone regulator 7 OS=Zea mays OX=4577 GN=100273212 PE=2 SV=1	100273212	1	0.001769	75.911	K(1)YTYAAEANGR	2	0.57886	1
B4FUK2	41	K	Peptidylprolyl isomerase OS=Zea mays OX=4577 GN=100285758 PE=2 SV=1	100285758	1	0.00272071	61.235	YK(1)PESCTLQAHK	3	0.1712	1
B4FUK7	67	K	Hydroxyproline-rich glycoprotein family protein OS=Zea mays OX=4577 GN=ZEAMMB73_Zm00001d022421 PE=2 SV=1	ZEAMMB73_Zm00001d022421	1	0.0177374	54.103	VK(1)DEEGMPAFALVNK	2	1.226	1
B4FUK7	87	K	Hydroxyproline-rich glycoprotein family protein OS=Zea mays OX=4577 GN=ZEAMMB73_Zm00001d022421 PE=2 SV=1	ZEAMMB73_Zm00001d022421	1	6.43473e-06	90.464	ATGLAIK(1)HSLGQSHPVK	3	-1.2154	2
B4FUK7	97	K	Hydroxyproline-rich glycoprotein family protein OS=Zea mays OX=4577 GN=ZEAMMB73_Zm00001d022421 PE=2 SV=1	ZEAMMB73_Zm00001d022421	1	3.58975e-23	120.45	HSLGQSHPVK(1)LAPFSPDQEDASVLWTESK	4	-0.29949	1
B4FUM2	77	K	Ferredoxin--NADP reductase, chloroplastic OS=Zea mays OX=4577 GN=100282643 PE=1 SV=1	100282643	1	0.000271468	119.52	K(1)QDEGLVTNK	2	-0.26775	1
B4FUM2	184	K	Ferredoxin--NADP reductase, chloroplastic OS=Zea mays OX=4577 GN=100282643 PE=1 SV=1	100282643	0.999926	9.01145e-08	69.439	LVYTNDQGEIVK(1)GVCSNFLCDLKPGADVK	3	-0.65612	1
B4FUM2	195	K	Ferredoxin--NADP reductase, chloroplastic OS=Zea mays OX=4577 GN=100282643 PE=1 SV=1	100282643	1	7.37144e-05	87.062	GVCSNFLCDLK(1)PGADVK	2	0.92448	1
B4FUZ5	325	K	30S ribosomal protein S1 OS=Zea mays OX=4577 GN=100283777 PE=2 SV=1	100283777	1	0.00157498	94.09	K(1)LEPTPGDMIR	2	-0.15757	3
B4FUZ9	232	K	50S ribosomal protein L15 chloroplastic OS=Zea mays OX=4577 GN=100273366 PE=2 SV=1	100273366	0.999962	0.0108029	44.238	EKLEAAGCSLTLLPK(1)R	3	-1.2835	1
B4FV03	175	K	Glutathione transferase11 OS=Zea mays OX=4577 GN=541829 PE=2 SV=1	541829	1	0.00104366	101.32	VSAQK(1)EEEMLK	2	-0.22025	1
B4FV96	82	K	Endopolygalacturonase AN8327 (Fragment) species=Anthurium amnicola taxid=1678845 gene=AN8327_0(predicted) OS=Zea mays OX=4577 GN=100273400 PE=2 SV=1	100273400	1	0.036105	60.598	LLTNVEK(1)LR	2	-0.95013	1
B4FWK0	514	K	Eukaryotic translation initiation factor 3 subunit D OS=Zea mays OX=4577 GN=100273610 PE=2 SV=1	100273610	0.999662	0.00210945	65.038	YVLVKDPVK(1)PQVR	3	0.46131	1
B4FWP0	317	K	Fructose-bisphosphate aldolase OS=Zea mays OX=4577 GN=100272913 PE=2 SV=1	100272913	1	0.00698605	118.03	VENVEK(1)AR	2	-0.76768	1
B4FWV7	217	K	NAD(P)-binding Rossmann-fold superfamily protein OS=Zea mays OX=4577 GN=ZEAMMB73_Zm00001d053067 PE=2 SV=1	ZEAMMB73_Zm00001d053067	1	0.00308294	62.287	YK(1)PFIAYAHSK	3	1.9346	1
B4FX16	93	K	Macrophage migration inhibitory factor OS=Zea mays OX=4577 GN=100284350 PE=2 SV=1	100284350	1	0.0317673	61.48	LSVPK(1)SR	2	-0.12014	1
B4FXB9	311	K	Protein FLUORESCENT IN BLUE LIGHT chloroplastic OS=Zea mays OX=4577 GN=100280701 PE=2 SV=1	100280701	1	0.0107481	93.178	FYDK(1)YIAR	2	0.1356	1
B4FZB4	123	K	50S ribosomal protein L17 chloroplastic OS=Zea mays OX=4577 GN=100274150 PE=2 SV=1	100274150	1	0.00981303	48.568	GLTTQLLK(1)HGR	3	-0.020595	1
B4FZP0	350	K	Mg-protoporphyrin IX chelatase OS=Zea mays OX=4577 GN=732841 PE=2 SV=1	732841	1	2.68537e-05	103.88	ISK(1)VCSELNVDGLR	2	-0.26741	2
B4FZP0	371	K	Mg-protoporphyrin IX chelatase OS=Zea mays OX=4577 GN=732841 PE=2 SV=1	732841	1	0.0225086	68.132	AAK(1)ALAALK	2	-1.3493	1
B4FZP0	214	K	Mg-protoporphyrin IX chelatase OS=Zea mays OX=4577 GN=732841 PE=2 SV=1	732841	1	0.0378634	53.136	AFEPGLLAK(1)ANR	2	-0.23149	1
B4FZP0	377	K	Mg-protoporphyrin IX chelatase OS=Zea mays OX=4577 GN=732841 PE=2 SV=1	732841	1	0.0155562	87.639	ALAALK(1)GR	2	0.010143	2
B4FZV7	154	K	Ribosomal protein L19 OS=Zea mays OX=4577 GN=100274270 PE=2 SV=1	100274270	1	0.0039595	62.088	HK(1)AGVHTTIR	3	-0.32322	1
B4G010	136	K	Putative inactive linolenate hydroperoxide lyase OS=Zea mays OX=4577 GN=542163 PE=2 SV=1	542163	1	0.00122521	73.386	VK(1)TFAMDLLHR	3	1.2617	1
B4G033	163	K	Peptidylprolyl isomerase OS=Zea mays OX=4577 GN=100280699 PE=2 SV=1	100280699	1	0.0216466	63.944	EEAK(1)AAAAAR	2	0.095686	1
B4G033	173	K	Peptidylprolyl isomerase OS=Zea mays OX=4577 GN=100280699 PE=2 SV=1	100280699	1	0.0176457	64.103	VQAK(1)LDAK	2	0.025784	1
B4G038	94	K	Homoserine dehydrogenase OS=Zea mays OX=4577 GN=100282632 PE=2 SV=1	100282632	1	0.0181415	42.083	GHCQLFK(1)NPEAR	3	1.4467	1
B4G039	89	K	UDP-arabinopyranose mutase 3 OS=Zea mays OX=4577 GN=100274298 PE=2 SV=1	100274298	1	8.92579e-08	129.77	ASCISFK(1)DSACR	2	-0.19798	2
B4G039	82	K	UDP-arabinopyranose mutase 3 OS=Zea mays OX=4577 GN=100274298 PE=2 SV=1	100274298	1	0.00832219	70.26	ILGPK(1)ASCISFK	2	-1.2005	1
B4G066	521	K	Methylmalonate-semialdehyde dehydrogenase [acylating] mitochondrial OS=Zea mays OX=4577 GN=100274311 PE=2 SV=1	100274311	1	1.57179e-13	181.26	TITQQWK(1)ESPVQR	2	0.87352	2
B4G066	373	K	Methylmalonate-semialdehyde dehydrogenase [acylating] mitochondrial OS=Zea mays OX=4577 GN=100274311 PE=2 SV=1	100274311	1	5.37487e-05	93.348	ICK(1)LVQSGVDSGAR	3	0.87074	1
B4G066	136	K	Methylmalonate-semialdehyde dehydrogenase [acylating] mitochondrial OS=Zea mays OX=4577 GN=100274311 PE=2 SV=1	100274311	1	0.000105353	121.24	TLK(1)DAWGDVFR	2	-0.64534	1
B4G066	291	K	Methylmalonate-semialdehyde dehydrogenase [acylating] mitochondrial OS=Zea mays OX=4577 GN=100274311 PE=2 SV=1	100274311	1	9.06044e-46	146.7	VQCNMGAK(1)NHAIILPDADRDATLNALIAAGFGAAGQR	4	0.60054	8
B4G066	446	K	Methylmalonate-semialdehyde dehydrogenase [acylating] mitochondrial OS=Zea mays OX=4577 GN=100274311 PE=2 SV=1	100274311	1	9.17263e-16	135.91	NK(1)YGNGASIFTTSGVSAR	3	-1.7598	2
B4G072	155	K	DIMBOA UDP-glucosyltransferase BX9 OS=Zea mays OX=4577 GN=BX9 PE=1 SV=1	BX9	0.996382	0.01862	42.633	TLIDK(0.996)GYLPVK(0.004)EER	3	0.14447	1
B4G072	416	K	DIMBOA UDP-glucosyltransferase BX9 OS=Zea mays OX=4577 GN=BX9 PE=1 SV=1	BX9	0.999978	0.00468685	56.956	LFGTK(1)EGEEIKER	3	1.6671	1
B4G0K4	35	K	Phosphoglycerate kinase OS=Zea mays OX=4577 GN=100274579 PE=2 SV=1	100274579	1	0.0038958	65.207	ADLNVPLDDAQK(1)ITDDTR	2	-0.91136	1
B4G0K4	50	K	Phosphoglycerate kinase OS=Zea mays OX=4577 GN=100274579 PE=2 SV=1	100274579	1	0.0067723	71.98	ASVPTIK(1)FLLEK	2	-1.3333	1
B4G0K4	342	K	Phosphoglycerate kinase OS=Zea mays OX=4577 GN=100274579 PE=2 SV=1	100274579	1	0.0031768	93.667	K(1)LAELTTTK	2	0.21959	1
B4G0K4	192	K	Phosphoglycerate kinase OS=Zea mays OX=4577 GN=100274579 PE=2 SV=1	100274579	1	0.00941174	66.246	K(1)PFAAIVGGSK	2	0.79032	1
B4G0K4	129	K	Phosphoglycerate kinase OS=Zea mays OX=4577 GN=100274579 PE=2 SV=1	100274579	0.999999	5.65896e-09	124.68	FYKEEEK(1)NEPEFAK	3	0.92297	4
B4G0K4	191	K	Phosphoglycerate kinase OS=Zea mays OX=4577 GN=100274579 PE=2 SV=1	100274579	0.761561	9.6665e-14	113.92	ELDYLVGAVANPK(0.762)K(0.238)PFAAIVGGSK	3	-1.9372	1
B4G0K4	125	K	Phosphoglycerate kinase OS=Zea mays OX=4577 GN=100274579 PE=2 SV=1	100274579	1	1.32929e-16	160.03	FYK(1)EEEKNEPEFAK	3	-0.68447	8
B4G0K4	16	K	Phosphoglycerate kinase OS=Zea mays OX=4577 GN=100274579 PE=2 SV=1	100274579	1	0.00339751	59.606	SVGTLGEADLK(1)GK	2	0.34879	2
B4G0Q9	53	K	Abscisic acid stress ripening2 OS=Zea mays OX=4577 GN=100281622 PE=2 SV=1	100281622	1	4.75014e-08	94.275	HK(1)QHLGEAGAIAAGAFALYEK	3	0.90147	3
B4G0Q9	72	K	Abscisic acid stress ripening2 OS=Zea mays OX=4577 GN=100281622 PE=2 SV=1	100281622	1	0.00147337	46.404	QHLGEAGAIAAGAFALYEK(1)HEAK	4	0.57217	1
B4G0Q9	86	K	Abscisic acid stress ripening2 OS=Zea mays OX=4577 GN=100281622 PE=2 SV=1	100281622	1	4.47067e-07	73.758	HK(1)ITEEVAAAAAVGAGGYVFHEHHEK	4	0.35064	2
B4G0Q9	110	K	Abscisic acid stress ripening2 OS=Zea mays OX=4577 GN=100281622 PE=2 SV=1	100281622	1	2.39198e-07	78.108	ITEEVAAAAAVGAGGYVFHEHHEK(1)K	4	0.9332	3
B4G0R1	159	K	Nucleoside diphosphate kinase OS=Zea mays OX=4577 GN=100283790 PE=2 SV=1	100283790	1	2.61966e-15	138.28	K(1)LIGATNPLQAEPGTIR	2	1.715	2
B4G0R1	128	K	Nucleoside diphosphate kinase OS=Zea mays OX=4577 GN=100283790 PE=2 SV=1	100283790	0.975154	0.0125296	56.414	DLK(0.025)DK(0.975)PFFPK	3	-0.76034	2
B4G0R1	123	K	Nucleoside diphosphate kinase OS=Zea mays OX=4577 GN=100283790 PE=2 SV=1	100283790	1	0.0130538	45.825	DLAQEHYK(1)DLK	3	-0.16351	1
B4G0Z5	67	K	60S ribosomal protein L27a-3 OS=Zea mays OX=4577 GN=100286357 PE=2 SV=1	100286357	1	4.26554e-06	125.22	NK(1)FYCPAVNIER	2	1.2691	1
B4G0Z5	47	K	60S ribosomal protein L27a-3 OS=Zea mays OX=4577 GN=100286357 PE=2 SV=1	100286357	1	0.013109	44.252	ILFDK(1)YHPGYFGK	3	-1.2808	1
B4G1B0	64	K	Remorin family protein OS=Zea mays OX=4577 GN=100304007 PE=2 SV=1	100304007	1	0.0179694	56.817	VADEPAPEK(1)PAPAK	2	0.51895	1
B4G1B0	122	K	Remorin family protein OS=Zea mays OX=4577 GN=100304007 PE=2 SV=1	100304007	1	0.0210512	62.089	K(1)ANIEAELK	2	0.56287	1
B4G1B0	110	K	Remorin family protein OS=Zea mays OX=4577 GN=100304007 PE=2 SV=1	100304007	1	0.00276539	75.911	K(1)VSAILSWENTK	2	0.87579	1
B4G1B0	55	K	Remorin family protein OS=Zea mays OX=4577 GN=100304007 PE=2 SV=1	100304007	1	4.23492e-05	77.871	ALAIVEK(1)VADEPAPEKPAPAK	3	-0.35901	1
B4G1C1	36	K	Putative desiccation-related protein LEA14 OS=Zea mays OX=4577 GN=100274480 PE=2 SV=1	100274480	1	7.50839e-05	75.911	IAHIPK(1)PEATLDGVTFK	3	-1.0201	1
B4G1J8	225	K	50S ribosomal protein L3-1 chloroplastic OS=Zea mays OX=4577 GN=ZEAMMB73_Zm00001d015204 PE=2 SV=1	ZEAMMB73_Zm00001d015204	1	0.00445337	95.483	IVK(1)IDNNLR	2	0.46052	1
B4G1P4	137	K	GTP-binding nuclear protein OS=Zea mays OX=4577 GN=100193260 PE=2 SV=1	100193260	1	0.00192342	103.42	AK(1)QVTFHR	2	0.37807	2
B4G1P4	145	K	GTP-binding nuclear protein OS=Zea mays OX=4577 GN=100193260 PE=2 SV=1	100193260	0.85769	6.00168e-08	139.66	K(0.142)K(0.858)NLQYYEISAK	2	-0.197	3
B4G1P4	40	K	GTP-binding nuclear protein OS=Zea mays OX=4577 GN=100193260 PE=2 SV=1	100193260	1	0.000485956	115.29	HLTGEFEK(1)K	2	0.73666	1
B4G1P4	102	K	GTP-binding nuclear protein OS=Zea mays OX=4577 GN=100193260 PE=2 SV=1	100193260	1	0.00261719	93.228	LTYK(1)NVPTWHR	2	0.43995	3
B4G1P4	61	K	GTP-binding nuclear protein OS=Zea mays OX=4577 GN=100193260 PE=2 SV=1	100193260	0.999999	0.000122306	64.701	KYEPTIGVEVHPLDFTTNCGK(1)IR	4	0.20361	1
B4G1P4	26	K	GTP-binding nuclear protein OS=Zea mays OX=4577 GN=100193260 PE=2 SV=1	100193260	1	0.000154683	85.937	LVIVGDGGTGK(1)TTFVK	2	1.0702	1
B4G1P4	41	K	GTP-binding nuclear protein OS=Zea mays OX=4577 GN=100193260 PE=2 SV=1	100193260	1	0.000104211	71.148	K(1)YEPTIGVEVHPLDFTTNCGK	3	-2.2758	1
B4G1P4	126	K	GTP-binding nuclear protein OS=Zea mays OX=4577 GN=100193260 PE=2 SV=1	100193260	1	0.000254765	71.148	VCENIPIVLCGNK(1)VDVK	3	-0.41882	2
B4G1Q5	112	K	50S ribosomal protein L10 chloroplastic OS=Zea mays OX=4577 GN=100274533 PE=2 SV=1	100274533	1	0.000359764	87.088	AIEGTPWEALK(1)PCMK	2	2.0024	2
B4G1Q5	95	K	50S ribosomal protein L10 chloroplastic OS=Zea mays OX=4577 GN=100274533 PE=2 SV=1	100274533	1	0.038155	55.196	LLVAK(1)NTLVGK	2	0.43341	1
B4G1Q5	48	K	50S ribosomal protein L10 chloroplastic OS=Zea mays OX=4577 GN=100274533 PE=2 SV=1	100274533	1	0.012156	92.856	K(1)EETVTTVR	2	-0.067581	1
B4G1V7	60	K	Nodulin-related protein 1 OS=Zea mays OX=4577 GN=100278648 PE=2 SV=1	100278648	1	0.0162641	61.444	LDDK(1)PAGQYVEK	2	0.48334	1
B4G1Y5	52	K	NAD(P)-binding Rossmann-fold superfamily protein OS=Zea mays OX=4577 GN=ZEAMMB73_Zm00001d015956 PE=2 SV=1	ZEAMMB73_Zm00001d015956	1	4.08087e-05	99.796	K(1)TLHLTALDGAK	3	0.19641	1
B5AK47	50	K	Dhurrinase-like B-glucosidase OS=Zea mays OX=4577 GN=100174972 PE=2 SV=1	100174972	1	1.12431e-10	124.69	AEK(1)TTTGGEGHVVSEK	3	-0.40224	3
B5AK47	395	K	Dhurrinase-like B-glucosidase OS=Zea mays OX=4577 GN=100174972 PE=2 SV=1	100174972	1	5.79497e-47	179.54	HIDISPK(1)YSPVLNTDDAYAAQETK	3	1.3918	1
B5AK47	63	K	Dhurrinase-like B-glucosidase OS=Zea mays OX=4577 GN=100174972 PE=2 SV=1	100174972	1	3.1703e-15	115.02	TTTGGEGHVVSEK(1)LSPWQIPR	3	-0.79692	1
B5AK47	471	K	Dhurrinase-like B-glucosidase OS=Zea mays OX=4577 GN=100174972 PE=2 SV=1	100174972	1	6.46895e-09	119.48	DKPLPIK(1)DALNDHVR	3	-1.2386	12
B5AK47	295	K	Dhurrinase-like B-glucosidase OS=Zea mays OX=4577 GN=100174972 PE=2 SV=1	100174972	1	9.42962e-18	167.61	AHAETVHEYNK(1)HYR	4	-0.069549	18
B5AK47	168	K	Dhurrinase-like B-glucosidase OS=Zea mays OX=4577 GN=100174972 PE=2 SV=1	100174972	1	4.78048e-11	125.23	GTLEGGINHK(1)GIEYYK	3	-0.57142	4
B5AK47	388	K	Dhurrinase-like B-glucosidase OS=Zea mays OX=4577 GN=100174972 PE=2 SV=1	100174972	1	0.0152716	45.992	FSK(1)HIDISPK	3	0.68458	1
B6SHT0	12	K	OB-fold nucleic acid binding domain containing protein OS=Zea mays OX=4577 GN=100280528 PE=2 SV=1	100280528	1	3.30594e-09	125.45	ATAAAQGGSDK(1)PALR	2	-1.1189	1
B6SHW5	115	K	Thioredoxin OS=Zea mays OX=4577 GN=ZEAMMB73_Zm00001d038652 PE=2 SV=1	ZEAMMB73_Zm00001d038652	1	0.00174697	97.69	VVGAAK(1)EELAR	2	-2.0215	2
B6SHY8	75	K	40S ribosomal protein S12 OS=Zea mays OX=4577 GN=100282880 PE=2 SV=1	100282880	1	0.000279685	66.372	LVK(1)ALCAEHNVHLVTVPAAK	4	-0.93724	1
B6SHZ1	186	K	40S ribosomal protein S5 OS=Zea mays OX=4577 GN=ZEAMMB73_Zm00001d008387 PE=2 SV=1	ZEAMMB73_Zm00001d008387	1	0.0280852	56.205	GSSNSYAIK(1)K	2	0.038581	1
B6SHZ1	58	K	40S ribosomal protein S5 OS=Zea mays OX=4577 GN=ZEAMMB73_Zm00001d008387 PE=2 SV=1	ZEAMMB73_Zm00001d008387	1	0.00181997	101.71	K(1)AQCPIVER	2	-0.11031	2
B6SI29	9	K	Histone H2A OS=Zea mays OX=4577 GN=100501869 PE=2 SV=1	100501869	1	0.0130785	43.592	MDASGAGSK(1)GK	2	0.23803	1
B6SI39	163	K	60S ribosomal protein L9-1 OS=Zea mays OX=4577 GN=ZEAMMB73_Zm00001d035901 PE=2 SV=1	ZEAMMB73_Zm00001d035901	1	0.000199811	91.62	SAALINQK(1)CHVK	3	-0.1118	1
B6SIF5	84	K	Translationally controlled tumor1 OS=Zea mays OX=4577 GN=ZEAMMB73_Zm00001d014954 PE=2 SV=1	ZEAMMB73_Zm00001d014954	1	0.029499	69.261	K(1)SFVSYIK	2	1.7534	1
B6SIF5	83	K	Translationally controlled tumor1 OS=Zea mays OX=4577 GN=ZEAMMB73_Zm00001d014954 PE=2 SV=1	ZEAMMB73_Zm00001d014954	1	0.00027092	120.53	LQEQPPFDK(1)K	2	0.041278	9
B6SIF5	95	K	Translationally controlled tumor1 OS=Zea mays OX=4577 GN=ZEAMMB73_Zm00001d014954 PE=2 SV=1	ZEAMMB73_Zm00001d014954	1	7.562e-21	149.33	YIK(1)NLTAVLEPEKADEFKK	3	-1.6321	4
B6SIF5	118	K	Translationally controlled tumor1 OS=Zea mays OX=4577 GN=ZEAMMB73_Zm00001d014954 PE=2 SV=1	ZEAMMB73_Zm00001d014954	1	0.00208156	73.834	GVEGATK(1)FLLSK	2	-0.13763	3
B6SIF5	105	K	Translationally controlled tumor1 OS=Zea mays OX=4577 GN=ZEAMMB73_Zm00001d014954 PE=2 SV=1	ZEAMMB73_Zm00001d014954	0.964231	0.0140459	42.639	NLTAVLEPEK(0.964)ADEFK(0.036)K	3	-0.81818	1
B6SIF5	110	K	Translationally controlled tumor1 OS=Zea mays OX=4577 GN=ZEAMMB73_Zm00001d014954 PE=2 SV=1	ZEAMMB73_Zm00001d014954	0.999994	2.89207e-28	182.22	NLTAVLEPEKADEFK(1)K	2	1.0559	4
B6SIF9	40	K	Histone H2B OS=Zea mays OX=4577 GN=100501458 PE=2 SV=1	100501458	1	0.00315145	110.8	RVPAGK(1)SAAK	2	-0.32228	1
B6SIF9	134	K	Histone H2B OS=Zea mays OX=4577 GN=100501458 PE=2 SV=1	100501458	1	2.79087e-07	101.6	LVLPGELAK(1)HAVSEGTK	3	-1.4842	5
B6SIF9	64	K	Histone H2B OS=Zea mays OX=4577 GN=100501458 PE=2 SV=1	100501458	1	0.00193021	80.318	SVETYK(1)IYIFK	2	0.53034	2
B6SIF9	142	K	Histone H2B OS=Zea mays OX=4577 GN=100501458 PE=2 SV=1	100501458	1	5.7925e-14	182.02	HAVSEGTK(1)AVTK	2	-0.37711	1
B6SIF9	111	K	Histone H2B OS=Zea mays OX=4577 GN=100501458 PE=2 SV=1	100501458	0.999777	0.00140043	95.656	YNK(1)KPTITSR	2	-0.45485	4
B6SIF9	12	K	Histone H2B OS=Zea mays OX=4577 GN=100501458 PE=2 SV=1	100501458	0.951011	1.2998e-06	100.59	K(0.035)PAAK(0.951)K(0.014)PAEEEPAAEK	3	-0.64066	2
B6SIF9	72	K	Histone H2B OS=Zea mays OX=4577 GN=100501458 PE=2 SV=1	100501458	1	7.06408e-18	171.98	VLK(1)QVHPDIGISSK	3	-0.10195	3
B6SIF9	13	K	Histone H2B OS=Zea mays OX=4577 GN=100501458 PE=2 SV=1	100501458	1	3.26086e-06	129.38	K(1)PAEEEPAAEK	2	0.31715	4
B6SIF9	23	K	Histone H2B OS=Zea mays OX=4577 GN=100501458 PE=2 SV=1	100501458	1	0.00017226	73.448	KPAEEEPAAEK(1)APAGK	3	0.15796	2
B6SIF9	105	K	Histone H2B OS=Zea mays OX=4577 GN=100501458 PE=2 SV=1	100501458	1	0.032257	59.116	LAAEAAK(1)LAR	2	-0.86927	1
B6SII7	73	K	40S ribosomal protein S15 OS=Zea mays OX=4577 GN=103648250 PE=2 SV=1	103648250	0.999602	0.00675879	52.866	K(1)DAPAGEKPEPVK	3	0.3548	1
B6SIK2	57	K	Dehydrin 13 OS=Zea mays OX=4577 GN=ZEAMMB73_Zm00001d033483 PE=2 SV=1	ZEAMMB73_Zm00001d033483	0.991569	0.00281473	64.565	IK(0.992)DK(0.008)ITGEHGDK	3	-0.87615	1
B6SJB0	33	K	60S ribosomal protein L31 OS=Zea mays OX=4577 GN=100276690 PE=2 SV=1	100276690	1	0.0235723	41.876	LHGCTFK(1)K	3	-0.57489	1
B6SJB0	64	K	60S ribosomal protein L31 OS=Zea mays OX=4577 GN=100276690 PE=2 SV=1	100276690	1	0.000985094	76.759	LNK(1)HIWSSGIR	3	-0.19852	2
B6SJC8	50	K	60S ribosomal protein L18 OS=Zea mays OX=4577 GN=100194344 PE=2 SV=1	100194344	1	0.00179312	98.105	SNFNAVILK(1)R	2	0.52001	1
B6SJU3	11	K	Histone H2A OS=Zea mays OX=4577 GN=100501984 PE=2 SV=1	100501984	1	0.000230423	87.647	MDASAAGAGGK(1)AK	2	-0.31773	2
B6SJU3	34	K	Histone H2A OS=Zea mays OX=4577 GN=100501984 PE=2 SV=1	100501984	1	6.21102e-08	133.47	SVK(1)AGLQFPVGR	2	-1.3747	2
B6SJZ5	23	K	Histone H2B OS=Zea mays OX=4577 GN=100502158 PE=2 SV=1	100502158	1	8.39722e-11	115.56	KPAEEEPAAEK(1)TTAGK	3	-0.21144	3
B6SJZ5	13	K	Histone H2B OS=Zea mays OX=4577 GN=100502158 PE=2 SV=1	100502158	1	3.26086e-06	129.38	K(1)PAEEEPAAEK	2	0.31715	4
B6SJZ5	105	K	Histone H2B OS=Zea mays OX=4577 GN=100502158 PE=2 SV=1	100502158	1	0.0063113	84.479	LAGEAAK(1)LAR	2	0.31262	3
B6SK03	138	K	Ubiquitin-conjugating enzyme E2 variant 1C OS=Zea mays OX=4577 GN=100279740 PE=2 SV=1	100279740	1	0.00250053	86.772	K(1)LVQPPEGTFF	2	-1.1016	1
B6SK03	76	K	Ubiquitin-conjugating enzyme E2 variant 1C OS=Zea mays OX=4577 GN=100279740 PE=2 SV=1	100279740	0.999853	0.000870672	67.418	LFCDK(1)DYPEKPPSVR	3	-1.2531	2
B6SK03	129	K	Ubiquitin-conjugating enzyme E2 variant 1C OS=Zea mays OX=4577 GN=100279740 PE=2 SV=1	100279740	1	0.00581375	81.625	K(1)EMAASQNR	2	0.65009	1
B6SKT6	153	K	Protein LRP16 OS=Zea mays OX=4577 GN=100193297 PE=2 SV=1	100193297	1	0.00171564	50.783	VIHTVGPIYDLDK(1)HPEVSLK	4	-1.6358	1
B6SMX7	63	K	4-hydroxy-4-methyl-2-oxoglutarate aldolase OS=Zea mays OX=4577 GN=ZEAMMB73_Zm00001d039841 PE=2 SV=1	ZEAMMB73_Zm00001d039841	1	0.0116039	49.448	EFLEEK(1)GHGR	3	-0.043598	1
B6SP99	154	K	Photosynthetic NDH subunit of subcomplex B 1 chloroplastic OS=Zea mays OX=4577 GN=100275158 PE=2 SV=1	100275158	1	0.00594517	74.962	GK(1)QVYEMCK	2	0.0019388	2
B6SP99	291	K	Photosynthetic NDH subunit of subcomplex B 1 chloroplastic OS=Zea mays OX=4577 GN=100275158 PE=2 SV=1	100275158	1	0.0103148	78.513	AYVEDK(1)YSR	2	0.48755	2
B6SP99	346	K	Photosynthetic NDH subunit of subcomplex B 1 chloroplastic OS=Zea mays OX=4577 GN=100275158 PE=2 SV=1	100275158	1	0.000351013	85.493	GLK(1)PLFVIPHEK	3	-0.044893	1
B6SP99	405	K	Photosynthetic NDH subunit of subcomplex B 1 chloroplastic OS=Zea mays OX=4577 GN=100275158 PE=2 SV=1	100275158	1	0.0183536	58.626	DK(1)PCVALFSSAEK	2	0.23227	1
B6SQE2	50	K	CDGSH iron-sulfur domain-containing protein NEET OS=Zea mays OX=4577 GN=100280965 PE=2 SV=1	100280965	0.752849	0.000888491	62.823	K(0.753)EEDK(0.247)VVDTVLTGELAK	3	-0.27213	1
B6SQL3	64	K	Copper transport protein CCH OS=Zea mays OX=4577 GN=ZEAMMB73_Zm00001d016691 PE=2 SV=1	ZEAMMB73_Zm00001d016691	0.786383	1.74486e-06	95.122	GNVKPEDVFQTVSK(0.214)SGK(0.786)R	3	-0.41941	2
B6SQL3	61	K	Copper transport protein CCH OS=Zea mays OX=4577 GN=ZEAMMB73_Zm00001d016691 PE=2 SV=1	ZEAMMB73_Zm00001d016691	1	2.5069e-05	99.414	GNVKPEDVFQTVSK(1)SGK	2	-2.1996	1
B6SQL3	47	K	Copper transport protein CCH OS=Zea mays OX=4577 GN=ZEAMMB73_Zm00001d016691 PE=2 SV=1	ZEAMMB73_Zm00001d016691	0.995044	1.87064e-06	92.792	VTVK(0.995)GNVK(0.005)PEDVFQTVSK	3	-1.8529	1
B6SQV5	63	K	Photosystem II 10 kDa polypeptide OS=Zea mays OX=4577 GN=ZEAMMB73_Zm00001d049387 PE=2 SV=1	ZEAMMB73_Zm00001d049387	1	0.0295934	59.796	GK(1)GVYQFVDK	2	0.20566	1
B6SR15	179	K	Rhodanese-like domain containing protein OS=Zea mays OX=4577 GN=100282634 PE=2 SV=1	100282634	1	0.00169212	52.866	IIVACSTGGTLK(1)PTQNFPDGK	3	-1.2658	1
B6SRG5	52	K	Acyl-CoA-binding protein OS=Zea mays OX=4577 GN=100281027 PE=2 SV=1	100281027	1	0.00152904	126.71	PGIFSLK(1)ER	2	-1.9694	1
B6SRG7	57	K	Histone H3 OS=Zea mays OX=4577 GN=100381287 PE=2 SV=1	100381287	1	0.0116125	75.102	YQK(1)STDLLIR	2	-0.29619	3
B6SRI3	90	K	Photosystem I reaction center subunit III OS=Zea mays OX=4577 GN=100282027 PE=1 SV=1	100282027	1	0.0222669	90.906	K(1)LTASLK	2	0.56332	1
B6SRI3	178	K	Photosystem I reaction center subunit III OS=Zea mays OX=4577 GN=100282027 PE=1 SV=1	100282027	0.838013	0.000302438	75.548	SYLIAISGEK(0.838)K(0.162)PAMR	3	1.0064	2
B6SRI3	97	K	Photosystem I reaction center subunit III OS=Zea mays OX=4577 GN=100282027 PE=1 SV=1	100282027	1	8.44095e-06	88.781	K(1)YAPDSAPALAINATIEK	2	-0.74034	1
B6SRI3	114	K	Photosystem I reaction center subunit III OS=Zea mays OX=4577 GN=100282027 PE=1 SV=1	100282027	1	3.26088e-06	87.196	YAPDSAPALAINATIEK(1)TK	3	-1.3738	2
B6SRX9	364	K	Fructose-1,6-bisphosphatase OS=Zea mays OX=4577 GN=100281068 PE=2 SV=1	100281068	1	0.000663271	77.185	ILTIQPVK(1)LHQR	3	-0.22058	1
B6SSH9	166	K	Extracellular ribonuclease LE OS=Zea mays OX=4577 GN=100126898 PE=2 SV=1	100126898	1	0.00284845	65.855	GIEPDFGLYGLK(1)AITK	2	-1.4834	1
B6SSH9	173	K	Extracellular ribonuclease LE OS=Zea mays OX=4577 GN=100126898 PE=2 SV=1	100126898	1	1.27908e-10	124.2	VFK(1)SGINATPVIQCSK	2	0.73425	1
B6SSH9	228	K	Extracellular ribonuclease LE OS=Zea mays OX=4577 GN=100126898 PE=2 SV=1	100126898	1	0.0233832	60.547	EILFHPFK(1)K	2	-2.8102	1
B6SSH9	186	K	Extracellular ribonuclease LE OS=Zea mays OX=4577 GN=100126898 PE=2 SV=1	100126898	1	0.000135818	83.871	SGINATPVIQCSK(1)GPFDK	3	-0.95158	2
B6SSH9	122	K	Extracellular ribonuclease LE OS=Zea mays OX=4577 GN=100126898 PE=2 SV=1	100126898	1	1.21739e-11	111.49	K(1)AGACSGLSEKDYFETALSFR	3	-0.47647	6
B6SSN3	85	K	Chlorophyll a-b binding protein, chloroplastic OS=Zea mays OX=4577 GN=100281791 PE=1 SV=1	100281791	1	6.96636e-05	120.57	FK(1)ESEVYHCR	3	-0.056	1
B6SST7	153	K	50S ribosomal protein L5 OS=Zea mays OX=4577 GN=100281329 PE=2 SV=1	100281329	1	0.0161908	87.149	SVASFK(1)IR	2	1.0648	1
B6ST36	167	K	Chloroplast oxygen-evolving complex/thylakoid lumenal 25.6kDa protein OS=Zea mays OX=4577 GN=100281199 PE=2 SV=1	100281199	1	0.00699899	81.676	VLAPSTQK(1)TK	2	0.10504	1
B6SZ69	252	K	Heat shock cognate 70 kDa protein 2 OS=Zea mays OX=4577 GN=100281806 PE=2 SV=1	100281806	1	0.000515243	82.705	LVNHFVQEFK(1)R	3	-1.1574	1
B6SZE0	133	K	Ubiquitin-conjugating enzyme E2 11 OS=Zea mays OX=4577 GN=100281830 PE=2 SV=1	100281830	1	0.0136216	96.342	AK(1)YESTAR	2	0.55757	1
B6SZG7	181	K	Peptidylprolyl isomerase OS=Zea mays OX=4577 GN=100281841 PE=2 SV=1	100281841	1	0.000996288	62.469	LPPALAYGEK(1)GAGCR	3	0.86738	1
B6SZK3	194	K	NAD(P)H-dependent oxidoreductase OS=Zea mays OX=4577 GN=100281854 PE=2 SV=1	100281854	1	0.00237471	87.719	AIGVSNFSCK(1)K	2	0.51863	1
B6SZP7	287	K	Phosphoribulokinase OS=Zea mays OX=4577 GN=100281866 PE=2 SV=1	100281866	1	0.00535195	76.282	K(1)LSCSYPGIR	2	-0.56716	1
B6SZT9	210	K	Chlorophyll a-b binding protein, chloroplastic OS=Zea mays OX=4577 GN=100281879 PE=2 SV=1	100281879	0.999521	0.0337795	50.108	VKELK(1)NGR	2	-0.60089	1
B6SZT9	37	K	Chlorophyll a-b binding protein, chloroplastic OS=Zea mays OX=4577 GN=100281879 PE=2 SV=1	100281879	1	3.98571e-11	117.55	TVK(1)SVPQSIWYGPDRPK	3	0.31242	1
B6T1G5	40	K	Histone H2B OS=Zea mays OX=4577 GN=100501306 PE=2 SV=1	100501306	1	4.0838e-05	125.03	RLPAAK(1)SSGK	2	-1.099	1
B6T1G5	13	K	Histone H2B OS=Zea mays OX=4577 GN=100501306 PE=2 SV=1	100501306	1	0.0319741	51.577	K(1)PAEEEPAAAK	2	-0.49084	1
B6T1R4	104	K	Nucleic acid-binding OB-fold-like protein OS=Zea mays OX=4577 GN=100275940 PE=2 SV=1	100275940	1	0.0159899	68.515	LAVDK(1)WGIVK	2	0.41658	1
B6T2T0	60	K	DNA binding activity2 OS=Zea mays OX=4577 GN=103651402 PE=2 SV=1	103651402	0.848659	0.0120707	64.692	K(0.151)EK(0.849)QVEVR	3	0.13283	1
B6T2T0	111	K	DNA binding activity2 OS=Zea mays OX=4577 GN=103651402 PE=2 SV=1	103651402	1	8.87539e-12	125.23	ELLLVSHNHHEYK(1)NLLK	4	0.020898	6
B6T2T0	126	K	DNA binding activity2 OS=Zea mays OX=4577 GN=103651402 PE=2 SV=1	103651402	1	0.0303938	63.473	LK(1)EPAVLLR	2	-0.31154	1
B6T2T0	222	K	DNA binding activity2 OS=Zea mays OX=4577 GN=103651402 PE=2 SV=1	103651402	1	0.0389963	55.806	K(1)LLFGQTAA	2	-1.1624	1
B6T2W9	216	K	Thylakoid lumenal 19 kDa protein OS=Zea mays OX=4577 GN=100282049 PE=2 SV=1	100282049	1	1.58084e-07	101.1	NK(1)LYAHFVTAPNAEWSR	3	0.62101	2
B6T3B2	124	K	Oxygen evolving complex 33kDa subunit OS=Zea mays OX=4577 GN=ZEAMMB73_Zm00001d036535 PE=2 SV=1	ZEAMMB73_Zm00001d036535	1	8.24775e-09	95.523	GTGTANQCPTIDGGVESFPFK(1)AGK	2	1.6959	3
B6T3B2	269	K	Oxygen evolving complex 33kDa subunit OS=Zea mays OX=4577 GN=ZEAMMB73_Zm00001d036535 PE=2 SV=1	ZEAMMB73_Zm00001d036535	1	5.41147e-05	112.42	GDEEELQK(1)ENIK	2	-1.3005	1
B6T3B2	132	K	Oxygen evolving complex 33kDa subunit OS=Zea mays OX=4577 GN=ZEAMMB73_Zm00001d036535 PE=2 SV=1	ZEAMMB73_Zm00001d036535	1	0.000550966	95.067	K(1)LCLEPTSFTVK	2	0.70085	8
B6T3B2	157	K	Oxygen evolving complex 33kDa subunit OS=Zea mays OX=4577 GN=ZEAMMB73_Zm00001d036535 PE=2 SV=1	ZEAMMB73_Zm00001d036535	1	0.0172226	67.519	NAPPEFQK(1)TK	2	-0.79388	2
B6T3B2	143	K	Oxygen evolving complex 33kDa subunit OS=Zea mays OX=4577 GN=ZEAMMB73_Zm00001d036535 PE=2 SV=1	ZEAMMB73_Zm00001d036535	0.999999	0.000249891	72.316	KLCLEPTSFTVK(1)AEGIAK	3	-2.1628	2
B6T3B2	242	K	Oxygen evolving complex 33kDa subunit OS=Zea mays OX=4577 GN=ZEAMMB73_Zm00001d036535 PE=2 SV=1	ZEAMMB73_Zm00001d036535	1	0.022127	63.555	GSSFLDPK(1)GR	2	-0.79252	1
B6T522	105	K	40S ribosomal protein S14 OS=Zea mays OX=4577 GN=ZEAMMB73_Zm00001d046583 PE=2 SV=1	ZEAMMB73_Zm00001d046583	1	0.00288767	78.244	TK(1)TPGPGAQSALR	2	-1.1893	1
B6T6G1	87	K	60S ribosomal protein L12 OS=Zea mays OX=4577 GN=100282351 PE=2 SV=1	100282351	1	0.0165023	52.247	ALK(1)EPERDR	3	0.1937	1
B6T6V5	7	K	Ubiquitin carboxyl-terminal hydrolase 6 OS=Zea mays OX=4577 GN=100282385 PE=2 SV=1	100282385	1	0.0252944	66.486	PTVSVK(1)WQK	2	2.3646	1
B6T7G7	217	K	Elongation factor 1-gamma 3 OS=Zea mays OX=4577 GN=100282446 PE=2 SV=1	100282446	1	0.00341678	79.875	QAESVPPVLK(1)K	2	-0.63272	2
B6T7G7	256	K	Elongation factor 1-gamma 3 OS=Zea mays OX=4577 GN=100282446 PE=2 SV=1	100282446	0.828167	0.000538118	66.893	VVEVPAEEEAPK(0.172)PK(0.828)PK	3	1.0199	1
B6T7G7	177	K	Elongation factor 1-gamma 3 OS=Zea mays OX=4577 GN=100282446 PE=2 SV=1	100282446	1	4.57856e-16	155.2	ILTK(1)SFTSDFPHVER	3	-1.3834	5
B6T7G7	282	K	Elongation factor 1-gamma 3 OS=Zea mays OX=4577 GN=100282446 PE=2 SV=1	100282446	1	0.000556871	113.61	LYSNTK(1)TNFR	2	-0.2427	1
B6T7G7	236	K	Elongation factor 1-gamma 3 OS=Zea mays OX=4577 GN=100282446 PE=2 SV=1	100282446	0.997811	0.000351851	74.853	ETPK(0.998)EAPK(0.002)PK	3	-0.73447	2
B6T7G7	12	K	Elongation factor 1-gamma 3 OS=Zea mays OX=4577 GN=100282446 PE=2 SV=1	100282446	1	2.05345e-12	140.3	ALVLHSGAGNK(1)NAFK	2	0.40266	1
B6T7G7	258	K	Elongation factor 1-gamma 3 OS=Zea mays OX=4577 GN=100282446 PE=2 SV=1	100282446	1	0.00245132	84.046	PK(1)NPLDLLPPSK	2	-0.70531	1
B6T7H0	64	K	Glutathione S-transferase 6 OS=Zea mays OX=4577 GN=GSTF8_3 PE=2 SV=1	GSTF8_3	1	0.000420418	121.56	HGDK(1)TLVDSR	2	-0.8036	2
B6T7H0	26	K	Glutathione S-transferase 6 OS=Zea mays OX=4577 GN=GSTF8_3 PE=2 SV=1	GSTF8_3	1	0.0176883	65.179	VLTCLFEK(1)K	2	0.55572	1
B6T7H0	43	K	Glutathione S-transferase 6 OS=Zea mays OX=4577 GN=GSTF8_3 PE=2 SV=1	GSTF8_3	1	0.0164739	45.28	THHK(1)LPEFIR	3	0.66369	1
B6T872	9	K	60S ribosomal protein L32 OS=Zea mays OX=4577 GN=100282508 PE=2 SV=1	100282508	1	0.0234544	59.796	AVPLLTQK(1)IVK	2	1.3826	1
B6T8Q5	380	K	T-complex protein 1 subunit zeta OS=Zea mays OX=4577 GN=100193477 PE=2 SV=1	100193477	1	1.29115e-05	85.737	SCTILIK(1)GPNDHTIAQIK	3	-0.46824	1
B6T8U7	182	K	Chaperonin OS=Zea mays OX=4577 GN=103647460 PE=2 SV=1	103647460	0.757888	7.98933e-18	88.518	TAGGLLLTQATK(0.758)EK(0.242)PSVGSVVAVGPGPLGEDGSR	3	-1.2988	2
B6T9A0	39	K	Histone H2B OS=Zea mays OX=4577 GN=103639304 PE=2 SV=1	103639304	1	0.00379417	147.42	RLPASK(1)SSGK	2	0.60433	1
B6T9A0	12	K	Histone H2B OS=Zea mays OX=4577 GN=103639304 PE=2 SV=1	103639304	0.984857	0.00142602	73.593	K(0.013)PAEK(0.985)K(0.002)PAAEEK	3	1.4781	1
B6T9P0	301	K	UDP-glucose 6-dehydrogenase OS=Zea mays OX=4577 GN=100279549 PE=2 SV=1	100279549	1	0.000556871	113.61	QVIK(1)INDYQK	2	1.9479	1
B6TAJ3	115	K	Proteasome subunit alpha type OS=Zea mays OX=4577 GN=100282706 PE=2 SV=1	100282706	1	6.16838e-06	151.99	LADK(1)AQVCTQR	2	0.20523	1
B6TB21	190	K	Anamorsin homolog OS=Zea mays OX=4577 PE=2 SV=1		1	7.26358e-06	91.64	KPQLPVVGDCEVGAAK(1)K	3	0.41498	1
B6TBW4	45	K	ERBB-3 BINDING PROTEIN 1 OS=Zea mays OX=4577 GN=100282838 PE=2 SV=1	100282838	0.908957	0.0130592	47.606	IVVSQCK(0.091)PK(0.909)VK	3	-0.030495	1
B6TBW4	43	K	ERBB-3 BINDING PROTEIN 1 OS=Zea mays OX=4577 GN=100282838 PE=2 SV=1	100282838	1	0.0293271	64.103	IVVSQCK(1)PK	2	-0.12862	1
B6TBW4	54	K	ERBB-3 BINDING PROTEIN 1 OS=Zea mays OX=4577 GN=100282838 PE=2 SV=1	100282838	1	2.90644e-09	141	IVDLCEK(1)GDSFIR	2	-0.082374	1
B6TDR4	331	K	NADPH-protochlorophyllide oxidoreductase OS=Zea mays OX=4577 GN=100381341 PE=2 SV=1	100381341	1	2.01707e-05	97.352	YITK(1)GYVSEEEAGKR	3	0.29551	2
B6TDR5	289	K	Geranylgeranyl hydrogenase1 OS=Zea mays OX=4577 GN=100283007 PE=2 SV=1	100283007	0.96329	0.0379363	52.863	AK(0.963)DK(0.037)IEGGK	2	-2.2673	1
B6TDR5	279	K	Geranylgeranyl hydrogenase1 OS=Zea mays OX=4577 GN=100283007 PE=2 SV=1	100283007	1	0.00860773	113.89	K(1)FQAATR	2	0.13546	1
B6TFS9	75	K	14-3-3-like protein A OS=Zea mays OX=4577 GN=100283215 PE=2 SV=1	100283215	1	0.00152501	69.261	IVSSIEHK(1)EETR	3	-0.12648	1
B6TG61	52	K	40S ribosomal protein S16 OS=Zea mays OX=4577 GN=100283242 PE=2 SV=1	100283242	1	0.000689536	96.707	LK(1)AFEPILLAGR	2	-0.073135	1
B6TG61	28	K	40S ribosomal protein S16 OS=Zea mays OX=4577 GN=100283242 PE=2 SV=1	100283242	1	7.36582e-06	122.97	TAVAVAYTK(1)PGR	2	-1.191	1
B6TG61	19	K	40S ribosomal protein S16 OS=Zea mays OX=4577 GN=100283242 PE=2 SV=1	100283242	0.999997	0.00521816	55.907	K(1)TAVAVAYTKPGR	3	0.23764	1
B6TG61	107	K	40S ribosomal protein S16 OS=Zea mays OX=4577 GN=100283242 PE=2 SV=1	100283242	1	0.0397848	63.076	YVDEAAK(1)K	2	-0.0012192	1
B6TG61	79	K	40S ribosomal protein S16 OS=Zea mays OX=4577 GN=100283242 PE=2 SV=1	100283242	1	0.000166151	105.03	GGGK(1)TSQIYAIR	2	0.14689	1
B6TGW1	25	K	UPF0047 protein YjbQ species=Zea mays taxid=4577 gene=yjbQ(predicted) OS=Zea mays OX=4577 GN=100276717 PE=2 SV=1	100276717	1	0.0102654	47.712	GCHLITPK(1)ILR	3	-0.17332	1
B6TH55	67	K	Photosystem I reaction center subunit IV A OS=Zea mays OX=4577 GN=100283327 PE=2 SV=1	100283327	1	5.46586e-13	108.72	ADEESPAEPAPTAEGEGAVATK(1)PK	3	0.082803	2
B6TH55	79	K	Photosystem I reaction center subunit IV A OS=Zea mays OX=4577 GN=100283327 PE=2 SV=1	100283327	1	0.00122397	77.279	AEKPPPIGPK(1)R	3	-0.47402	4
B6TH57	164	K	Succinate--CoA ligase [ADP-forming] subunit alpha, mitochondrial OS=Zea mays OX=4577 GN=100283329 PE=2 SV=1	100283329	1	6.65395e-11	126.14	LIGPNCPGIIK(1)PGECK	2	-0.76532	1
B6THD9	180	K	Transcription initiation factor IIB-2 OS=Zea mays OX=4577 GN=100283348 PE=2 SV=1	100283348	1	0.00481561	60.968	EICSVANGATK(1)K	2	0.021325	1
B6THR9	186	K	3-isopropylmalate dehydrogenase OS=Zea mays OX=4577 GN=100283376 PE=2 SV=1	100283376	1	0.0043734	75.589	ELTGGIYFGK(1)PR	2	-1.2629	1
B6TIJ2	375	K	Acetylornithine deacetylase OS=Zea mays OX=4577 GN=100283456 PE=2 SV=1	100283456	1	0.0114849	49.632	GYHALCK(1)ATK	3	-0.10389	1
B6TKU0	246	K	Growth inhibition and differentiation-related protein 88-like protein OS=Zea mays OX=4577 GN=100283709 PE=2 SV=1	100283709	1	0.0187643	41.088	IFEK(1)FGDHGVAIR	3	-0.19035	1
B6TL20	219	K	Glutathione S-transferase GSTU6 OS=Zea mays OX=4577 GN=542631 PE=2 SV=1	542631	1	0.027899	78.098	LLEYTK(1)AR	2	-0.10947	1
B6TN48	328	K	3-hydroxyisobutyryl-CoA hydrolase-like protein 5 OS=Zea mays OX=4577 GN=100283920 PE=2 SV=1	100283920	1	0.0268182	58.743	ALSIDK(1)DNAPK	2	-1.5619	1
B6TNM0	355	K	Malonyl CoA-acyl carrier protein transacylase OS=Zea mays OX=4577 GN=100283964 PE=2 SV=1	100283964	1	0.00835757	99.442	VIAGILK(1)R	2	-0.40783	1
B6TNV8	89	K	Shikimate kinase family protein OS=Zea mays OX=4577 GN=100283991 PE=2 SV=1	100283991	1	0.000277456	90.453	TPIYIVGTDCTAK(1)R	2	-0.70733	1
B6TPG0	350	K	Elongation factor Tu OS=Zea mays OX=4577 GN=100284040 PE=2 SV=1	100284040	1	0.0191254	60.255	GMQK(1)DDIER	2	1.172	1
B6TPG0	102	K	Elongation factor Tu OS=Zea mays OX=4577 GN=100284040 PE=2 SV=1	100284040	1	6.73852e-06	120.7	K(1)YDEIDAAPEER	2	0.16786	2
B6TPG0	245	K	Elongation factor Tu OS=Zea mays OX=4577 GN=100284040 PE=2 SV=1	100284040	1	0.00588301	66.387	ALEALMGNPTLK(1)R	2	1.0787	1
B6TPG0	361	K	Elongation factor Tu OS=Zea mays OX=4577 GN=100284040 PE=2 SV=1	100284040	1	0.00133314	54.103	GMVLAK(1)PGSITPHTK	3	-1.314	1
B6TQC0	236	K	3-N-debenzoyl-2-deoxytaxol N-benzoyltransferase OS=Zea mays OX=4577 GN=100284134 PE=2 SV=1	100284134	1	8.96522e-07	127.66	VK(1)DQVASETNQK	2	0.2273	1
B6TQC5	20	K	Peptidyl-prolyl cis-trans isomerase OS=Zea mays OX=4577 GN=100284136 PE=2 SV=1	100284136	1	0.0127849	41.359	ASHILIK(1)HEGSR	4	-0.62381	1
B6TQK0	87	K	AT5g02160-like protein OS=Zea mays OX=4577 GN=100277183 PE=2 SV=1	100277183	1	5.58526e-18	169.64	K(1)DTCPECDGAGFIR	2	-0.13272	1
B6TUZ6	26	K	Macrophage migration inhibitory factor OS=Zea mays OX=4577 GN=100284546 PE=2 SV=1	100284546	1	0.0251393	80.231	DCSK(1)AVAR	2	-0.26574	1
B6TXM6	328	K	10-deacetylbaccatin III 10-O-acetyltransferase OS=Zea mays OX=4577 GN=100284805 PE=2 SV=1	100284805	1	0.0218599	68.515	EAK(1)EALTTR	2	-0.79364	2
B6TY10	44	K	Dihydroflavonol-4-reductase OS=Zea mays OX=4577 GN=100284846 PE=2 SV=1	100284846	1	0.0036911	87.727	DPGASK(1)NAHLK	2	0.57267	1
B6TYX7	266	K	Polygalacturonase inhibitor 1 OS=Zea mays OX=4577 GN=100284936 PE=2 SV=1	100284936	1	0.0193036	43.604	FGAK(1)HFAGNK	3	-1.2653	1
B6TZS3	270	K	Putative major facilitator superfamily domain-containing protein species=Rosa chinensis taxid=74649 gene=RchiOBHm_Chr7g0212901(predicted) OS=Zea mays OX=4577 GN=100277773 PE=2 SV=1	100277773	1	0.000224683	82.59	GLAAHDSGK(1)HLVLR	3	0.27964	1
B6U0M5	105	K	PGR5 OS=Zea mays OX=4577 GN=PGR5_1 PE=2 SV=1	PGR5_1	1	0.0115213	75.566	TIGADSK(1)QR	2	3.1244	1
B6U0S1	232	K	Elongation factor 2 OS=Zea mays OX=4577 GN=LOS1_1 PE=2 SV=1	LOS1_1	1	0.00199906	77.42	MYASK(1)FGVDETK	2	0.039929	2
B6U0S1	471	K	Elongation factor 2 OS=Zea mays OX=4577 GN=LOS1_1 PE=2 SV=1	LOS1_1	1	1.66775e-29	192.85	NATLTNEK(1)ETDACPIR	3	0.29138	2
B6U1C5	20	K	Protein C2-DOMAIN ABA-RELATED 4 OS=Zea mays OX=4577 GN=ZEAMMB73_Zm00001d021529 PE=2 SV=1	ZEAMMB73_Zm00001d021529	1	0.00277896	64.104	LDLK(1)HASDGTR	3	0.38074	1
B6U1J2	177	K	50S ribosomal protein L11 chloroplastic OS=Zea mays OX=4577 GN=100285173 PE=2 SV=1	100285173	1	3.93677e-08	129.38	AIAQEK(1)LPDLNCK	2	-0.1322	1
B6U284	70	K	14-3-3-like protein OS=Zea mays OX=4577 GN=100285226 PE=2 SV=1	100285226	1	1.26596e-09	145.43	IVSSIEQK(1)EESR	3	1.1713	3
B6U284	143	K	14-3-3-like protein OS=Zea mays OX=4577 GN=100285226 PE=2 SV=1	100285226	1	0.0224145	54.237	K(1)ESAESTMVAYK	2	-0.014416	1
B6U3H3	124	K	CP12-1 OS=Zea mays OX=4577 GN=100281649 PE=2 SV=1	100281649	1	6.70065e-06	117	ETNANDPLEK(1)YCK	2	1.3326	1
B6U3H3	114	K	CP12-1 OS=Zea mays OX=4577 GN=100281649 PE=2 SV=1	100281649	1	3.41553e-11	138.05	DSLK(1)ETNANDPLEK	2	0.89314	1
B6U5I1	237	K	Peptidyl-prolyl cis-trans isomerase OS=Zea mays OX=4577 GN=CYP38 PE=2 SV=1	CYP38	1	3.44937e-06	116.78	IK(1)DNPNMEDCVFR	2	0.80354	3
B6U7Y1	3	K	Activator heat shock protein ATPase OS=Zea mays OX=4577 GN=ahsa_0 PE=2 SV=1	ahsa_0	0.999999	0.0118153	66.56	AK(1)YGEGDKR	2	0.15114	1
B6U7Y1	169	K	Activator heat shock protein ATPase OS=Zea mays OX=4577 GN=ahsa_0 PE=2 SV=1	ahsa_0	1	0.00531321	79.875	GGPAK(1)DELDSK	2	0.18708	1
B6U7Y1	175	K	Activator heat shock protein ATPase OS=Zea mays OX=4577 GN=ahsa_0 PE=2 SV=1	ahsa_0	0.999689	0.0180031	44.312	GGPAKDELDSK(1)K	3	-0.71192	1
B6U892	302	K	Dihydroorotate dehydrogenase (quinone), mitochondrial OS=Zea mays OX=4577 GN=100285695 PE=2 SV=1	100285695	0.999745	0.00798483	72.243	KQLK(1)DLVK	3	1.05	2
B6U9S6	18	K	APx1-Cytosolic Ascorbate Peroxidase OS=Zea mays OX=4577 GN=POD1 PE=2 SV=1	POD1	1	2.91588e-23	156.51	NYPTVSAEYSEAVDK(1)AR	3	0.69686	7
B6U9S6	30	K	APx1-Cytosolic Ascorbate Peroxidase OS=Zea mays OX=4577 GN=POD1 PE=2 SV=1	POD1	1	9.99671e-15	147.12	ALIAEK(1)SCAPLMLR	2	1.3055	2
B6U9S6	236	K	APx1-Cytosolic Ascorbate Peroxidase OS=Zea mays OX=4577 GN=POD1 PE=2 SV=1	POD1	1	0.00546566	54.898	AFFDDYK(1)EAHLK	3	0.55708	1
B6UCF0	90	K	50S ribosomal protein L6 OS=Zea mays OX=4577 GN=RPL6_5 PE=2 SV=1	RPL6_5	1	0.00396629	93.623	IVK(1)EESGNLR	2	-0.48388	1
B6UCF0	132	K	50S ribosomal protein L6 OS=Zea mays OX=4577 GN=RPL6_5 PE=2 SV=1	RPL6_5	1	0.000615411	110.08	K(1)LQLVGVGYR	2	-1.9266	1
B6UCF0	100	K	50S ribosomal protein L6 OS=Zea mays OX=4577 GN=RPL6_5 PE=2 SV=1	RPL6_5	1	0.0303179	76.228	VYK(1)TAETK	2	0.098504	1
B6UCF0	195	K	50S ribosomal protein L6 OS=Zea mays OX=4577 GN=RPL6_5 PE=2 SV=1	RPL6_5	1	0.0317945	48.899	SAIGQFAATIK(1)K	2	1.1158	1
B6UG10	144	K	40S ribosomal protein S3a OS=Zea mays OX=4577 GN=100286214 PE=2 SV=1	100286214	1	0.00303921	94.465	LFCIGFTK(1)R	2	-1.2599	1
B6UG10	19	K	40S ribosomal protein S3a OS=Zea mays OX=4577 GN=100286214 PE=2 SV=1	100286214	1	0.037104	64.688	K(1)TVDPFSK	2	-1.6875	1
B6UG51	88	K	Cytochrome b5 isoform E OS=Zea mays OX=4577 GN=ZEAMMB73_Zm00001d032442 PE=2 SV=1	ZEAMMB73_Zm00001d032442	1	1.65725e-05	94.639	YHIGQIDASTIPAK(1)R	3	-1.519	1
B6UHI4	475	K	Vacuolar ATP synthase subunit B isoform 1 OS=Zea mays OX=4577 GN=100286306 PE=2 SV=1	100286306	1	0.00057838	97.797	IPAK(1)TLDQYYSR	2	0.57615	2
B6UHI4	438	K	Vacuolar ATP synthase subunit B isoform 1 OS=Zea mays OX=4577 GN=100286306 PE=2 SV=1	100286306	1	2.72342e-08	168.89	K(1)FVTQGAYDTR	2	-1.0734	2
B6UHU2	38	K	ATP synthase epsilon chain, mitochondrial OS=Zea mays OX=4577 GN=100283198 PE=2 SV=1	100283198	0.99967	0.00360368	57.173	NCLKEPFK(1)SEAASR	3	0.63129	1
B6UIC1	147	K	50S ribosomal protein L12-1 OS=Zea mays OX=4577 GN=100277261 PE=2 SV=1	100277261	1	0.00553238	78.814	EAK(1)DLIEGLPK	2	0.13527	1
B6UIC1	144	K	50S ribosomal protein L12-1 OS=Zea mays OX=4577 GN=100277261 PE=2 SV=1	100277261	1	0.00360531	88.163	ALTSLALK(1)EAK	2	0.79095	1
B6UIJ6	122	K	60S ribosomal protein L13 OS=Zea mays OX=4577 GN=100286371 PE=2 SV=1	100286371	1	0.0265402	79.148	AK(1)LVIFPR	2	-0.82217	1
B7ZWX0	253	K	Carboxypeptidase OS=Zea mays OX=4577 GN=100279206 PE=2 SV=1	100279206	1	0.03124	68.214	K(1)LVAGGLR	2	0.59421	1
B7ZYW4	46	K	Glutamate-1-semialdehyde 21-aminomutase 2 chloroplastic OS=Zea mays OX=4577 GN=ZEAMMB73_Zm00001d038547 PE=2 SV=1	ZEAMMB73_Zm00001d038547	1	0.0266336	65.695	GEK(1)AYTVQK	2	-0.60952	1
B7ZYW4	129	K	Glutamate-1-semialdehyde 21-aminomutase 2 chloroplastic OS=Zea mays OX=4577 GN=ZEAMMB73_Zm00001d038547 PE=2 SV=1	ZEAMMB73_Zm00001d038547	1	0.0100806	65.219	VNAALIETLK(1)K	2	0.62729	1
B7ZYW4	76	K	Glutamate-1-semialdehyde 21-aminomutase 2 chloroplastic OS=Zea mays OX=4577 GN=ZEAMMB73_Zm00001d038547 PE=2 SV=1	ZEAMMB73_Zm00001d038547	1	0.000211892	84.41	AFK(1)SVGGQPVVFDSVK	2	1.093	1
B7ZZ42	104	K	Heat shock 70 kDa protein 3 OS=Zea mays OX=4577 GN=103650526 PE=2 SV=1	103650526	1	0.0020929	55.011	VISGPGEK(1)PMIVVQHK	3	0.39533	1
B7ZZ42	252	K	Heat shock 70 kDa protein 3 OS=Zea mays OX=4577 GN=103650526 PE=2 SV=1	103650526	1	9.06048e-05	104.24	MVNHFVQEFK(1)R	3	1.2047	5
B7ZZ42	563	K	Heat shock 70 kDa protein 3 OS=Zea mays OX=4577 GN=103650526 PE=2 SV=1	103650526	0.999417	0.0019965	109.1	NTIK(0.001)DEK(0.999)IASK	2	-0.27047	2
B7ZZ42	429	K	Heat shock 70 kDa protein 3 OS=Zea mays OX=4577 GN=103650526 PE=2 SV=1	103650526	1	0.0307806	68.49	NTTIPTK(1)K	2	0.48094	1
B7ZZ42	59	K	Heat shock 70 kDa protein 3 OS=Zea mays OX=4577 GN=103650526 PE=2 SV=1	103650526	1	0.000232567	67.11	LIGDAAK(1)NQVAMNPINTVFDAK	3	0.05242	2
B7ZZ42	363	K	Heat shock 70 kDa protein 3 OS=Zea mays OX=4577 GN=103650526 PE=2 SV=1	103650526	1	1.07867e-10	121.44	VQQLLQDFFNGK(1)ELCK	2	0.82793	2
B7ZZ42	191	K	Heat shock 70 kDa protein 3 OS=Zea mays OX=4577 GN=103650526 PE=2 SV=1	103650526	1	0.00189185	52.09	IINEPTAAAIAYGLDK(1)K	2	3.216	2
B7ZZ42	506	K	Heat shock 70 kDa protein 3 OS=Zea mays OX=4577 GN=103650526 PE=2 SV=1	103650526	1	0.00373713	98.156	NK(1)ITITNDK	2	0.88632	3
B7ZZ42	318	K	Heat shock 70 kDa protein 3 OS=Zea mays OX=4577 GN=103650526 PE=2 SV=1	103650526	1	0.00197187	103.43	K(1)CMEPVEK	2	0.22975	3
B7ZZ42	257	K	Heat shock 70 kDa protein 3 OS=Zea mays OX=4577 GN=103650526 PE=2 SV=1	103650526	1	0.00800939	126.39	K(1)DITGNPR	2	0.81108	2
B7ZZ42	513	K	Heat shock 70 kDa protein 3 OS=Zea mays OX=4577 GN=103650526 PE=2 SV=1	103650526	1	0.00305918	100.69	ITITNDK(1)GR	2	0.58055	1
B7ZZT9	554	K	Protein kinase superfamily protein OS=Zea mays OX=4577 GN=100279762 PE=2 SV=1	100279762	0.993964	0.00657758	48.284	LMRWIQK(0.994)LK(0.006)PK	3	0.84399	2
B8A2X5	355	K	Pectinesterase OS=Zea mays OX=4577 GN=100280285 PE=2 SV=1	100280285	1	0.00234551	54.559	DLTIENSAGPSK(1)HQAVALR	3	-0.69113	1
C0HFM4	185	K	60S ribosomal protein L13a-1 OS=Zea mays OX=4577 GN=100283655 PE=2 SV=1	100283655	1	0.0109392	52.821	LK(1)AEATAEEK	2	-2.2604	1
C0HFM4	37	K	60S ribosomal protein L13a-1 OS=Zea mays OX=4577 GN=100283655 PE=2 SV=1	100283655	1	0.000165752	100.22	ELLNGQK(1)VVVVR	2	0.071897	1
C0HFM4	10	K	60S ribosomal protein L13a-1 OS=Zea mays OX=4577 GN=100283655 PE=2 SV=1	100283655	1	0.000741312	108.35	VSGSGVCAK(1)R	2	0.41001	1
C0HGT5	288	K	T-complex protein 1 subunit delta OS=Zea mays OX=4577 GN=100381530 PE=2 SV=1	100381530	1	0.00161016	84.759	IK(1)AAGCNVLLIQK	2	0.66078	1
C0HGV5	286	K	Enolase2 OS=Zea mays OX=4577 GN=ZEAMMB73_Zm00001d030373 PE=2 SV=1	ZEAMMB73_Zm00001d030373	1	0.00629917	75.102	ISGDSLK(1)NVYK	2	-0.7755	1
C0HGV5	239	K	Enolase2 OS=Zea mays OX=4577 GN=ZEAMMB73_Zm00001d030373 PE=2 SV=1	ZEAMMB73_Zm00001d030373	1	0.0195312	61.409	TAIEK(1)AGYTGK	2	0.2712	1
C0HGV5	9	K	Enolase2 OS=Zea mays OX=4577 GN=ZEAMMB73_Zm00001d030373 PE=2 SV=1	ZEAMMB73_Zm00001d030373	1	0.00132608	93.623	AATIQSVK(1)AR	2	-0.25104	2
C0HGV5	62	K	Enolase2 OS=Zea mays OX=4577 GN=ZEAMMB73_Zm00001d030373 PE=2 SV=1	ZEAMMB73_Zm00001d030373	1	0.00257547	79.837	DGGSDYLGK(1)GVSK	2	-1.1866	1
C0HIK4	175	K	Carbonic anhydrase OS=Zea mays OX=4577 GN=ZEAMMB73_Zm00001d044096 PE=2 SV=1	ZEAMMB73_Zm00001d044096	1	1.09876e-06	112.91	TYPFVK(1)EGLANGTLK	2	3.5509	1
C0HJ53	190	K	Thioesterase superfamily protein OS=Zea mays OX=4577 GN=ZEAMMB73_Zm00001d049351 PE=2 SV=1	ZEAMMB73_Zm00001d049351	1	0.0192778	72.243	MTLTK(1)YQK	2	0.19584	1
C0HJ53	174	K	Thioesterase superfamily protein OS=Zea mays OX=4577 GN=ZEAMMB73_Zm00001d049351 PE=2 SV=1	ZEAMMB73_Zm00001d049351	1	0.00580055	69.485	K(1)PVIAGDTLIMR	2	-1.4551	1
C0P2F3	278	K	leucine-rich repeat extensin-like protein 3 species=Nelumbo nucifera taxid=4432 gene=LOC104587945(predicted) OS=Zea mays OX=4577 GN=100381867 PE=2 SV=1	100381867	0.999999	0.00320673	65.565	KTEVINVTK(1)HK	3	-0.40986	2
C0P3Z8	129	K	Ubiquitin-conjugating enzyme E2 variant 1C OS=Zea mays OX=4577 GN=100382057 PE=2 SV=1	100382057	1	0.00734221	75.819	K(1)EMTSPQNR	2	0.34021	1
C0P429	399	K	UTP--glucose-1-phosphate uridylyltransferase OS=Zea mays OX=4577 GN=100382295 PE=2 SV=1	100382295	1	4.96449e-05	89.011	TNPSNPSIELGPEFK(1)K	2	-1.4449	1
C0P441	119	K	Carbonic anhydrase OS=Zea mays OX=4577 GN=100382491 PE=2 SV=1	100382491	1	0.00308481	70.783	NIAAMVPAYDK(1)TK	2	-0.53241	1
C0P441	74	K	Carbonic anhydrase OS=Zea mays OX=4577 GN=100382491 PE=2 SV=1	100382491	0.999995	0.00141615	60.764	KPELFEPLK(1)AGQAPK	3	0.52255	1
C0P441	66	K	Carbonic anhydrase OS=Zea mays OX=4577 GN=100382491 PE=2 SV=1	100382491	1	2.12757e-05	97.095	K(1)PELFEPLK	2	-0.33295	6
C0P441	223	K	Carbonic anhydrase OS=Zea mays OX=4577 GN=100382491 PE=2 SV=1	100382491	1	0.000145247	94.973	TYPFVQEGLAK(1)GTLK	2	-0.90744	1
C0P4G2	124	K	Allene oxide synthase1 OS=Zea mays OX=4577 GN=542150 PE=2 SV=1	542150	1	6.90708e-05	78.917	VCSYLDPSEPTHTK(1)VK	3	-0.47404	1
C0P4G2	433	K	Allene oxide synthase1 OS=Zea mays OX=4577 GN=542150 PE=2 SV=1	542150	1	0.00256588	79.885	QCPGK(1)NFVVLVGR	2	1.2152	1
C0P4P5	382	K	Alpha-L-arabinofuranosidase 1 OS=Zea mays OX=4577 GN=ZEAMMB73_Zm00001d044648 PE=2 SV=1	ZEAMMB73_Zm00001d044648	1	0.00419855	52.891	HVAIGNEDCGK(1)K	3	0.29674	1
C0P4T5	112	K	Aspartate--tRNA ligase 2 cytoplasmic OS=Zea mays OX=4577 GN=100283444 PE=2 SV=1	100283444	1	0.00547713	57.414	GAAQAIRPVSK(1)K	3	0.18483	1
C0P4T5	181	K	Aspartate--tRNA ligase 2 cytoplasmic OS=Zea mays OX=4577 GN=100283444 PE=2 SV=1	100283444	1	0.0160011	103.02	K(1)IYCINR	2	0.28307	2
C0P4T5	250	K	Aspartate--tRNA ligase 2 cytoplasmic OS=Zea mays OX=4577 GN=100283444 PE=2 SV=1	100283444	1	0.000421251	120.57	IQCQVENK(1)FR	2	-0.37382	1
C0P4T5	485	K	Aspartate--tRNA ligase 2 cytoplasmic OS=Zea mays OX=4577 GN=100283444 PE=2 SV=1	100283444	1	0.00644982	52.247	IHTPELLAK(1)R	3	-0.54275	1
C0P4T5	113	K	Aspartate--tRNA ligase 2 cytoplasmic OS=Zea mays OX=4577 GN=100283444 PE=2 SV=1	100283444	1	0.00455596	110.88	K(1)MAFVVLR	2	0.6535	2
C0P530	310	K	Chaperonin 60 subunit beta 2 chloroplastic OS=Zea mays OX=4577 GN=542185 PE=2 SV=1	542185	1	0.0119376	66.246	IAAIK(1)APGFGER	2	1.5086	1
C0P530	156	K	Chaperonin 60 subunit beta 2 chloroplastic OS=Zea mays OX=4577 GN=542185 PE=2 SV=1	542185	1	0.0323116	60.91	GIEK(1)TAK	2	-0.090416	1
C0P530	458	K	Chaperonin 60 subunit beta 2 chloroplastic OS=Zea mays OX=4577 GN=542185 PE=2 SV=1	542185	1	7.07077e-21	149.71	LAAK(1)VDAIKDTLENDEQK	3	-1.466	3
C0P530	305	K	Chaperonin 60 subunit beta 2 chloroplastic OS=Zea mays OX=4577 GN=542185 PE=2 SV=1	542185	1	0.0332223	44.612	GSLK(1)IAAIK	2	1.3699	1
C0P530	491	K	Chaperonin 60 subunit beta 2 chloroplastic OS=Zea mays OX=4577 GN=542185 PE=2 SV=1	542185	1	4.23343e-09	114.55	LIAK(1)NAGVNGSVVTEK	2	0.81969	1
C0P530	49	K	Chaperonin 60 subunit beta 2 chloroplastic OS=Zea mays OX=4577 GN=542185 PE=2 SV=1	542185	1	0.0257914	71.491	K(1)LQTGVNK	2	-0.079591	1
C0P530	355	K	Chaperonin 60 subunit beta 2 chloroplastic OS=Zea mays OX=4577 GN=542185 PE=2 SV=1	542185	1	0.00352037	75.018	SVLGTAAK(1)VVLTK	2	-0.029824	1
C0P530	82	K	Chaperonin 60 subunit beta 2 chloroplastic OS=Zea mays OX=4577 GN=542185 PE=2 SV=1	542185	1	0.00030445	87.676	YGSPK(1)IVNDGVTVAR	2	1.0899	1
C0P5X6	296	K	Chloroplast ribulose bisphosphate carboxylase/oxygenase activase OS=Zea mays OX=4577 GN=100382265 PE=2 SV=1	100382265	1	0.00332608	96.059	MDK(1)FYWAPTR	2	-1.088	7
C0P656	124	K	50S ribosomal protein L28 chloroplastic OS=Zea mays OX=4577 GN=100283221 PE=2 SV=1	100283221	1	0.0131517	44.925	TIEK(1)HGLDAVAR	3	-0.85237	1
C0P656	80	K	50S ribosomal protein L28 chloroplastic OS=Zea mays OX=4577 GN=100283221 PE=2 SV=1	100283221	1	0.0130608	47.302	ANK(1)VSFSNHK	3	0.27413	1
C0P6X3	240	K	Chaperone protein dnaJ A6 chloroplastic OS=Zea mays OX=4577 GN=100382361 PE=2 SV=1	100382361	1	0.00220997	69.088	LEGCNTCDGSGAK(1)PGTK	2	0.27085	1
C0P790	85	K	Eukaryotic translation initiation factor 3 subunit B OS=Zea mays OX=4577 GN=TIF3B1 PE=2 SV=1	TIF3B1	1	0.0207436	59.116	K(1)IYSQIGAIK	2	-1.7294	1
C0P790	78	K	Eukaryotic translation initiation factor 3 subunit B OS=Zea mays OX=4577 GN=TIF3B1 PE=2 SV=1	TIF3B1	1	0.00147779	110.08	FEK(1)LENVIR	2	0.54059	2
C0P7R2	84	K	2-methyl-6-phytyl-1,4-hydroquinone methyltransferase 2, chloroplastic OS=Zea mays OX=4577 GN=Os12g0615400 PE=2 SV=1	Os12g0615400	1	0.00918082	93.096	K(1)EAFWFYR	2	-0.59574	1
C0P9N3	46	K	26S protease regulatory subunit 6A homolog A OS=Zea mays OX=4577 GN=100274559 PE=2 SV=1	100274559	1	0.0128802	100.02	VLK(1)DELQR	2	1.5692	1
C0P9R5	81	K	Outer envelope pore protein 24A chloroplastic OS=Zea mays OX=4577 GN=100382679 PE=2 SV=1	100382679	1	0.0140042	82.831	SALVLDK(1)R	2	-0.76005	1
C0P9R5	130	K	Outer envelope pore protein 24A chloroplastic OS=Zea mays OX=4577 GN=100382679 PE=2 SV=1	100382679	1	0.00275547	64.244	VK(1)YTYAHGVER	3	-0.11387	1
C0P9R5	115	K	Outer envelope pore protein 24A chloroplastic OS=Zea mays OX=4577 GN=100382679 PE=2 SV=1	100382679	1	3.66073e-06	63.433	TTLDCTATFDPANK(1)VSLSHTLGSGGCR	3	0.88459	1
C0PB60	110	K	Gamma carbonic anhydrase 2 mitochondrial OS=Zea mays OX=4577 GN=100382844 PE=2 SV=1	100382844	1	2.81923e-17	101.59	GDVNSIHIGSGTNIQDNSLVHVSK(1)ANISGK	4	0.86041	1
C0PBY7	182	K	Nucleoside diphosphate kinase OS=Zea mays OX=4577 GN=ZEAMMB73_Zm00001d009774 PE=2 SV=1	ZEAMMB73_Zm00001d009774	1	2.71753e-15	137.23	LIGATDPQK(1)SEPGTIR	2	-0.98451	11
C0PBY7	173	K	Nucleoside diphosphate kinase OS=Zea mays OX=4577 GN=ZEAMMB73_Zm00001d009774 PE=2 SV=1	ZEAMMB73_Zm00001d009774	1	0.00455464	81.335	K(1)LIGATDPQK	2	0.3894	1
C0PBY7	129	K	Nucleoside diphosphate kinase OS=Zea mays OX=4577 GN=ZEAMMB73_Zm00001d009774 PE=2 SV=1	ZEAMMB73_Zm00001d009774	1	0.0158534	65.043	LIVPSK(1)EFAEK	2	1.5601	1
C0PD27	128	K	Isocitrate dehydrogenase [NADP] OS=Zea mays OX=4577 GN=100272371 PE=2 SV=1	100272371	1	0.0158032	59.68	LVPGWTK(1)PICIGR	2	-2.2178	1
C0PD27	374	K	Isocitrate dehydrogenase [NADP] OS=Zea mays OX=4577 GN=100272371 PE=2 SV=1	100272371	1	0.000346468	57.703	MTK(1)DLALLVHGSSNITR	3	0.1646	1
C0PD27	321	K	Isocitrate dehydrogenase [NADP] OS=Zea mays OX=4577 GN=100272371 PE=2 SV=1	100272371	1	3.74194e-21	140.41	VHQK(1)GGETSTNSIASIFAWTR	3	0.34711	1
C0PE12	470	K	Protein plastid transcriptionally active 16 chloroplastic OS=Zea mays OX=4577 GN=100383193 PE=2 SV=1	100383193	0.999883	0.00798361	55.196	AK(1)QPDPKPEVR	3	-0.044551	1
C0PEC4	231	K	30S ribosomal protein S5 chloroplastic OS=Zea mays OX=4577 GN=103643355 PE=2 SV=1	103643355	1	0.00142279	57.366	NLVTVPLTK(1)YSTFPHR	3	1.3368	1
C0PFK3	33	K	Proteasome subunit alpha type OS=Zea mays OX=4577 GN=PAA1_2 PE=2 SV=1	PAA1_2	1	0.0116211	62.813	AVK(1)SAGVTSIGVR	2	0.35847	1
C0PFK3	181	K	Proteasome subunit alpha type OS=Zea mays OX=4577 GN=PAA1_2 PE=2 SV=1	PAA1_2	1	0.00230353	88.282	EQEAINFLEK(1)K	2	0.5377	1
C0PFK3	30	K	Proteasome subunit alpha type OS=Zea mays OX=4577 GN=PAA1_2 PE=2 SV=1	PAA1_2	1	0.0261761	57.414	LYQVEYAFK(1)AVK	2	2.2933	1
C0PFW3	397	K	Malate dehydrogenase6 OS=Zea mays OX=4577 GN=ZEAMMB73_Zm00001d031899 PE=2 SV=1	ZEAMMB73_Zm00001d031899	1	0.021979	58.626	K(1)SEAELLAEK	2	3.1371	1
C0PFW3	318	K	Malate dehydrogenase6 OS=Zea mays OX=4577 GN=ZEAMMB73_Zm00001d031899 PE=2 SV=1	ZEAMMB73_Zm00001d031899	1	0.0114303	72.2	GGVLIQK(1)WGR	2	1.3052	2
C0PFW3	227	K	Malate dehydrogenase6 OS=Zea mays OX=4577 GN=ZEAMMB73_Zm00001d031899 PE=2 SV=1	ZEAMMB73_Zm00001d031899	1	1.44047e-09	89.055	VLVVGNPCNTNALICLK(1)NAPNIPAK	3	-1.4583	1
C0PFW3	235	K	Malate dehydrogenase6 OS=Zea mays OX=4577 GN=ZEAMMB73_Zm00001d031899 PE=2 SV=1	ZEAMMB73_Zm00001d031899	1	0.00362424	51.566	NAPNIPAK(1)NFHALTR	3	0.72764	1
C0PFW3	406	K	Malate dehydrogenase6 OS=Zea mays OX=4577 GN=ZEAMMB73_Zm00001d031899 PE=2 SV=1	ZEAMMB73_Zm00001d031899	1	0.0038704	85.672	SEAELLAEK(1)K	2	0.2899	4
C0PFW3	78	K	Malate dehydrogenase6 OS=Zea mays OX=4577 GN=ZEAMMB73_Zm00001d031899 PE=2 SV=1	ZEAMMB73_Zm00001d031899	1	0.000159035	73.459	KECFGVFCTTYDLK(1)AEDK	3	-0.50161	1
C0PFW3	65	K	Malate dehydrogenase6 OS=Zea mays OX=4577 GN=ZEAMMB73_Zm00001d031899 PE=2 SV=1	ZEAMMB73_Zm00001d031899	1	0.000871692	82.609	K(1)ECFGVFCTTYDLK	2	-0.91229	1
C0PFW3	249	K	Malate dehydrogenase6 OS=Zea mays OX=4577 GN=ZEAMMB73_Zm00001d031899 PE=2 SV=1	ZEAMMB73_Zm00001d031899	1	0.00715745	110.76	AK(1)CQLALK	2	0.39497	2
C0PGQ1	17	K	Glycine--tRNA ligase mitochondrial 1 OS=Zea mays OX=4577 GN=100383520 PE=2 SV=1	100383520	1	0.0270633	51.591	K(1)AAVDAQAEAVR	2	2.0553	1
C0PHC0	514	K	Vacuolar proton pump3 OS=Zea mays OX=4577 GN=542327 PE=2 SV=1	542327	1	0.00403929	93.345	ITLETAK(1)LLR	2	-1.3781	1
C0PHC0	394	K	Vacuolar proton pump3 OS=Zea mays OX=4577 GN=542327 PE=2 SV=1	542327	1	0.023773	67.385	VK(1)CLGSPDR	2	-1.8028	1
C0PHC0	220	K	Vacuolar proton pump3 OS=Zea mays OX=4577 GN=542327 PE=2 SV=1	542327	1	0.00148207	57.986	PVASK(1)LAADTPLLTGQR	3	1.0931	1
C0PHC0	573	K	Vacuolar proton pump3 OS=Zea mays OX=4577 GN=542327 PE=2 SV=1	542327	1	0.00555646	56.043	ITYSVIK(1)HR	3	0.93479	1
C0PHC0	460	K	Vacuolar proton pump3 OS=Zea mays OX=4577 GN=542327 PE=2 SV=1	542327	1	0.000740636	106.14	YSK(1)ALESFYEK	2	0.9543	1
C0PHC0	113	K	Vacuolar proton pump3 OS=Zea mays OX=4577 GN=542327 PE=2 SV=1	542327	1	0.000423037	96.673	TIAIK(1)SGDVYIPR	2	-0.43526	1
C0PHE3	127	K	Eucaryotic initiation factor4 OS=Zea mays OX=4577 GN=ZEAMMB73_Zm00001d014673 PE=2 SV=1	ZEAMMB73_Zm00001d014673	1	1.64552e-06	164.11	ELAQQIEK(1)VMR	2	-0.2576	3
C0PHE3	63	K	Eucaryotic initiation factor4 OS=Zea mays OX=4577 GN=ZEAMMB73_Zm00001d014673 PE=2 SV=1	ZEAMMB73_Zm00001d014673	1	2.77223e-19	148.44	GIYAYGFEK(1)PSAIQQR	2	0.77441	1
C0PHE3	77	K	Eucaryotic initiation factor4 OS=Zea mays OX=4577 GN=ZEAMMB73_Zm00001d014673 PE=2 SV=1	ZEAMMB73_Zm00001d014673	1	1.15441e-11	110.83	GIVPFCK(1)GLDVIQQAQSGTGK	3	-1.1843	1
C0PHE3	234	K	Eucaryotic initiation factor4 OS=Zea mays OX=4577 GN=ZEAMMB73_Zm00001d014673 PE=2 SV=1	ZEAMMB73_Zm00001d014673	1	0.00315411	89.142	K(1)FMNKPVR	3	0.53335	1
C0PHH5	306	K	Dihydrolipoyl dehydrogenase OS=Zea mays OX=4577 GN=100383599 PE=2 SV=1	100383599	1	0.0053914	48.885	K(1)IDYHTGVFASK	3	-0.47482	1
C0PHR4	479	K	Adenosylhomocysteinase OS=Zea mays OX=4577 GN=100282150 PE=2 SV=1	100282150	1	4.0518e-05	77.543	SQADYISVPIEGPYK(1)PAHYR	3	-0.29131	1
C0PHR4	237	K	Adenosylhomocysteinase OS=Zea mays OX=4577 GN=100282150 PE=2 SV=1	100282150	1	0.000514009	113.99	SK(1)FDNLYGCR	2	-0.37716	4
C0PHR4	159	K	Adenosylhomocysteinase OS=Zea mays OX=4577 GN=100282150 PE=2 SV=1	100282150	1	0.0239429	62.088	AEEDYEK(1)TGK	2	-0.76308	1
C0PHR4	282	K	Adenosylhomocysteinase OS=Zea mays OX=4577 GN=100282150 PE=2 SV=1	100282150	1	0.000156752	105.65	GCAAALK(1)QAGAR	2	-0.19809	1
C0PHR4	17	K	Adenosylhomocysteinase OS=Zea mays OX=4577 GN=100282150 PE=2 SV=1	100282150	1	0.000628276	107.93	VK(1)DLSQADFGR	2	-1.3258	1
C0PHR4	454	K	Adenosylhomocysteinase OS=Zea mays OX=4577 GN=100282150 PE=2 SV=1	100282150	1	0.00215342	65.043	VAALHLGK(1)LGAK	2	1.3562	2
C0PHR4	211	K	Adenosylhomocysteinase OS=Zea mays OX=4577 GN=100282150 PE=2 SV=1	100282150	1	1.50615e-05	105.28	LVGVSEETTTGVK(1)R	2	-0.78814	1
C0PHR4	372	K	Adenosylhomocysteinase OS=Zea mays OX=4577 GN=100282150 PE=2 SV=1	100282150	1	0.0106294	77.744	ITIK(1)PQTDR	2	-1.7408	1
C0PHR4	275	K	Adenosylhomocysteinase OS=Zea mays OX=4577 GN=100282150 PE=2 SV=1	100282150	1	7.01651e-10	110.38	VAVVCGYGDVGK(1)GCAAALK	3	0.50963	2
C0PJN3	175	K	Alpha/beta-Hydrolases superfamily protein OS=Zea mays OX=4577 GN=ZEAMMB73_Zm00001d044288 PE=2 SV=1	ZEAMMB73_Zm00001d044288	1	0.00522432	92.606	DK(1)SGNVLYR	2	0.047356	1
C0PKA0	155	K	Trihelix transcription factor OS=Zea mays OX=4577 GN=100383956 PE=2 SV=1	100383956	1	0.0173817	78.77	NIAITQK(1)K	2	-2.0433	1
C0PLI2	66	K	Cold shock protein 2 OS=Zea mays OX=4577 GN=100857032 PE=2 SV=1	100857032	1	2.87003e-08	120.11	TK(1)AVDVTGPDGSFVR	2	1.2062	2
C0PM56	35	K	Post-illumination chlorophyll fluorescence increase OS=Zea mays OX=4577 GN=100272863 PE=2 SV=1	100272863	1	0.00474122	59.248	GK(1)ADPPIYTIR	2	0.9045	1
C4IYM7	192	K	Mitochondrial outer membrane protein porin 2 OS=Zea mays OX=4577 GN=103639463 PE=2 SV=1	103639463	1	0.0207031	40.624	VSGVYHLDEK(1)QK	3	0.04011	1
C4IYM7	12	K	Mitochondrial outer membrane protein porin 2 OS=Zea mays OX=4577 GN=103639463 PE=2 SV=1	103639463	1	0.00892846	66.989	GPGLFSDIGK(1)K	2	-1.038	1
C4J2K0	221	K	Putative voltage-gated potassium channel subunit beta OS=Zea mays OX=4577 GN=100282429 PE=2 SV=1	100282429	1	0.00604933	76.311	YTK(1)GNIPADSR	2	1.3849	1
C4J2K0	93	K	Putative voltage-gated potassium channel subunit beta OS=Zea mays OX=4577 GN=100282429 PE=2 SV=1	100282429	1	0.00203769	73.057	LFWGGQGPNDK(1)GLSR	2	1.9375	1
C4J2K0	236	K	Putative voltage-gated potassium channel subunit beta OS=Zea mays OX=4577 GN=100282429 PE=2 SV=1	100282429	1	5.31909e-08	134.68	FALDNYK(1)NLANR	2	-2.6088	1
C4J2K0	322	K	Putative voltage-gated potassium channel subunit beta OS=Zea mays OX=4577 GN=100282429 PE=2 SV=1	100282429	0.86115	0.0011576	78.814	IEAVVQSK(0.139)PK(0.861)R	3	-0.11621	1
C4J4E4	27	K	Monodehydroascorbate reductase homolog1 OS=Zea mays OX=4577 GN=100501585 PE=2 SV=1	100501585	0.986703	0.009005	45.423	EFAK(0.987)QGVK(0.013)PGELAIISK	3	-0.09545	1
C4J4W3	6	K	Hsp70-Hsp90 organizing protein 3 OS=Zea mays OX=4577 GN=100501647 PE=2 SV=1	100501647	1	0.037979	63.184	ADEAK(1)AK	2	-0.94496	1
C4J6Y2	161	K	Peptidylprolyl isomerase OS=Zea mays OX=4577 GN=ZEAMMB73_Zm00001d018077 PE=2 SV=1	ZEAMMB73_Zm00001d018077	1	0.0147718	90.64	IGAGK(1)ILR	2	0.63064	1
C4J9M7	175	K	2-Cys peroxiredoxin BAS1 chloroplastic OS=Zea mays OX=4577 GN=ZEAMMB73_Zm00001d050666 PE=2 SV=1	ZEAMMB73_Zm00001d050666	1	6.53827e-07	97.57	SISK(1)AFGVLIPDQGIALR	3	-1.646	3
C4J9M7	171	K	2-Cys peroxiredoxin BAS1 chloroplastic OS=Zea mays OX=4577 GN=ZEAMMB73_Zm00001d050666 PE=2 SV=1	ZEAMMB73_Zm00001d050666	1	0.029545	54.004	YPLVSDVTK(1)SISK	2	-0.29476	1
C4JAE0	42	K	Glycine-rich RNA-binding protein RZ1A OS=Zea mays OX=4577 GN=100283145 PE=2 SV=1	100283145	1	0.0358985	43.604	VVLDK(1)FSGR	2	3.5036	1
K7TFA7	89	K	Putative oxidoreductase, aldo/keto reductase family protein OS=Zea mays OX=4577 GN=ZEAMMB73_Zm00001d023652 PE=4 SV=1	ZEAMMB73_Zm00001d023652	1	0.000164507	105.14	YK(1)DEGFDFSANR	2	-0.89071	1
K7TGE1	233	K	Beta-glucosidase2 OS=Zea mays OX=4577 GN=ZEAMMB73_Zm00001d024037 PE=3 SV=1	ZEAMMB73_Zm00001d024037	1	0.00385288	86.944	VCFDNFGDK(1)VK	2	0.56878	3
K7TGE1	468	K	Beta-glucosidase2 OS=Zea mays OX=4577 GN=ZEAMMB73_Zm00001d024037 PE=3 SV=1	ZEAMMB73_Zm00001d024037	1	0.0236553	61.477	EK(1)PLPMEAALNDYK	2	-0.68095	1
K7TGE1	210	K	Beta-glucosidase2 OS=Zea mays OX=4577 GN=ZEAMMB73_Zm00001d024037 PE=3 SV=1	ZEAMMB73_Zm00001d024037	1	0.00699098	81.709	YGGFLDK(1)THK	2	1.3608	1
K7TGE1	547	K	Beta-glucosidase2 OS=Zea mays OX=4577 GN=ZEAMMB73_Zm00001d024037 PE=3 SV=1	ZEAMMB73_Zm00001d024037	1	0.00584042	90.306	WLK(1)EFNTAK	2	1.8662	1
K7TGE1	139	K	Beta-glucosidase2 OS=Zea mays OX=4577 GN=ZEAMMB73_Zm00001d024037 PE=3 SV=1	ZEAMMB73_Zm00001d024037	1	0.000752494	105.95	LLK(1)EMGMDAYR	2	-0.61905	9
K7TGE1	220	K	Beta-glucosidase2 OS=Zea mays OX=4577 GN=ZEAMMB73_Zm00001d024037 PE=3 SV=1	ZEAMMB73_Zm00001d024037	1	0.00287406	97.779	IVNDYK(1)NFAK	2	-0.49006	1
K7TGE1	480	K	Beta-glucosidase2 OS=Zea mays OX=4577 GN=ZEAMMB73_Zm00001d024037 PE=3 SV=1	ZEAMMB73_Zm00001d024037	0.999992	0.000545336	51.566	EKPLPMEAALNDYK(1)R	3	-0.071435	1
K7TGE1	158	K	Beta-glucosidase2 OS=Zea mays OX=4577 GN=ZEAMMB73_Zm00001d024037 PE=3 SV=1	ZEAMMB73_Zm00001d024037	1	1.10517e-06	88.329	ILPK(1)GTVEGGINQDGIDYYK	2	-0.70331	3
K7TGE1	174	K	Beta-glucosidase2 OS=Zea mays OX=4577 GN=ZEAMMB73_Zm00001d024037 PE=3 SV=1	ZEAMMB73_Zm00001d024037	1	8.66409e-20	149.36	GTVEGGINQDGIDYYK(1)R	2	-0.080963	1
K7TGE1	224	K	Beta-glucosidase2 OS=Zea mays OX=4577 GN=ZEAMMB73_Zm00001d024037 PE=3 SV=1	ZEAMMB73_Zm00001d024037	1	2.12314e-10	156.96	NFAK(1)VCFDNFGDK	2	-0.68466	1
K7TGE1	301	K	Beta-glucosidase2 OS=Zea mays OX=4577 GN=ZEAMMB73_Zm00001d024037 PE=3 SV=1	ZEAMMB73_Zm00001d024037	1	0.0362327	60.102	YYK(1)GENGR	2	-0.25647	1
K7TL05	124	K	General regulatory factor2 OS=Zea mays OX=4577 GN=100279512 PE=3 SV=1	100279512	1	0.00113358	56.681	LLESHLVPSSTAPESK(1)VFYLK	3	1.3606	1
K7TL05	142	K	General regulatory factor2 OS=Zea mays OX=4577 GN=100279512 PE=3 SV=1	100279512	1	0.0310015	57.434	YLAEFK(1)TGAER	2	-1.2904	1
K7TL05	36	K	General regulatory factor2 OS=Zea mays OX=4577 GN=100279512 PE=3 SV=1	100279512	1	9.7611e-12	139.46	VAK(1)TVDSEELTVEER	2	0.43074	1
K7TL05	75	K	General regulatory factor2 OS=Zea mays OX=4577 GN=100279512 PE=3 SV=1	100279512	1	2.45034e-12	130.2	IISSIEQK(1)EEGRGNEDR	3	-1.2135	5
K7TL05	89	K	General regulatory factor2 OS=Zea mays OX=4577 GN=100279512 PE=3 SV=1	100279512	1	0.0132774	98.048	VTLIK(1)DYR	2	-0.03038	1
K7TL05	101	K	General regulatory factor2 OS=Zea mays OX=4577 GN=100279512 PE=3 SV=1	100279512	1	6.89905e-10	122.19	GKIETELTK(1)ICDGILK	2	-2.1361	1
K7TL05	148	K	General regulatory factor2 OS=Zea mays OX=4577 GN=100279512 PE=3 SV=1	100279512	1	1.28442e-08	139.21	K(1)DAAENTMVAYK	2	1.4323	3
K7TM64	39	K	Pyruvate kinase OS=Zea mays OX=4577 GN=ZEAMMB73_Zm00001d023379 PE=3 SV=1	ZEAMMB73_Zm00001d023379	1	0.0175534	67.252	IVGTLGPK(1)SR	2	0.27162	2
K7TM64	381	K	Pyruvate kinase OS=Zea mays OX=4577 GN=ZEAMMB73_Zm00001d023379 PE=3 SV=1	ZEAMMB73_Zm00001d023379	1	0.000735093	137.89	VFNQDLYYK(1)R	2	-1.0903	1
K7TM64	513	K	Pyruvate kinase OS=Zea mays OX=4577 GN=ZEAMMB73_Zm00001d023379 PE=3 SV=1	ZEAMMB73_Zm00001d023379	1	6.98845e-08	119	VVVCQK(1)VGDSSVVK	2	-0.71616	1
K7TMH9	75	K	RNA-metabolising metallo-beta-lactamase family protein OS=Zea mays OX=4577 GN=100381814 PE=4 SV=1	100381814	1	6.77941e-06	64.002	IIMGK(1)DSGLHTSGHAYREELEEVLR	4	-1.3913	2
K7TMH9	48	K	RNA-metabolising metallo-beta-lactamase family protein OS=Zea mays OX=4577 GN=100381814 PE=4 SV=1	100381814	1	9.96237e-06	85.849	LSKEDVLLYSAK(1)VIPGNETR	3	1.4072	1
K7TN39	193	K	Selenium binding OS=Zea mays OX=4577 GN=ZEAMMB73_Zm00001d023692 PE=4 SV=1	ZEAMMB73_Zm00001d023692	1	0.0107511	78.149	PFTPMK(1)K	2	-0.020913	3
K7TSD2	200	K	Serine hydroxymethyltransferase OS=Zea mays OX=4577 GN=ZEAMMB73_Zm00001d049234 PE=3 SV=1	ZEAMMB73_Zm00001d049234	1	1.25947e-05	74.516	IMGLDLPSGGHLTHGYYTAGGK(1)K	3	1.4541	3
K7TSD2	486	K	Serine hydroxymethyltransferase OS=Zea mays OX=4577 GN=ZEAMMB73_Zm00001d049234 PE=3 SV=1	ZEAMMB73_Zm00001d049234	1	0.0140549	113.26	LLK(1)DFNK	2	-1.0929	2
K7TSD2	320	K	Serine hydroxymethyltransferase OS=Zea mays OX=4577 GN=ZEAMMB73_Zm00001d049234 PE=3 SV=1	ZEAMMB73_Zm00001d049234	1	3.58108e-07	114.58	K(1)GQPEGAVYDYEDK	2	-1.1124	2
K7TSD2	490	K	Serine hydroxymethyltransferase OS=Zea mays OX=4577 GN=ZEAMMB73_Zm00001d049234 PE=3 SV=1	ZEAMMB73_Zm00001d049234	1	0.00873244	74.611	DFNK(1)GLVNNK	2	-0.34502	1
K7TT73	75	K	40S ribosomal protein S3-1 OS=Zea mays OX=4577 GN=100274348 PE=3 SV=1	100274348	1	0.00560529	82.417	ELTSVVQK(1)R	2	-0.20012	2
K7TT73	62	K	40S ribosomal protein S3-1 OS=Zea mays OX=4577 GN=100274348 PE=3 SV=1	100274348	1	0.00869082	74.78	TQNVLGEK(1)GR	2	-0.35648	1
K7TUR7	170	K	TRAF transcription factor OS=Zea mays OX=4577 GN=TRAF45 PE=4 SV=1	TRAF45	1	2.74792e-31	149.97	K(1)DGADVTFQLVDAGGETFSAHR	3	0.33781	1
K7TXI5	215	K	Chlorophyll a-b binding protein, chloroplastic OS=Zea mays OX=4577 GN=542321 PE=3 SV=1	542321	1	0.0212014	70.908	LK(1)LAEIK	2	-1.8532	1
K7TXI5	220	K	Chlorophyll a-b binding protein, chloroplastic OS=Zea mays OX=4577 GN=542321 PE=3 SV=1	542321	1	0.00800366	109.29	LAEIK(1)HAR	2	0.9247	2
K7TXW7	120	K	Thioredoxin M-type, chloroplastic OS=Zea mays OX=4577 GN=103640889 PE=4 SV=1	103640889	1	3.85888e-06	86.791	IMCCK(1)VNTDDSPNVASTYGIR	3	-0.53997	2
K7TXW7	115	K	Thioredoxin M-type, chloroplastic OS=Zea mays OX=4577 GN=103640889 PE=4 SV=1	103640889	1	0.0095071	56.205	DYAGK(1)IMCCK	2	-1.6738	2
K7U3I3	123	K	Ethylene response protein OS=Zea mays OX=4577 GN=ZEAMMB73_Zm00001d051584 PE=4 SV=1	ZEAMMB73_Zm00001d051584	1	0.0218626	61.344	EVICSEVK(1)R	2	0.25758	1
K7UCH1	322	K	Putative TCP-1/cpn60 chaperonin family protein OS=Zea mays OX=4577 GN=103654524 PE=3 SV=1	103654524	1	0.0244607	57.785	ISSK(1)FELR	2	-3.3135	1
K7UCS1	74	K	Photosystem I reaction center subunit N OS=Zea mays OX=4577 GN=103640891 PE=4 SV=1	103640891	1	0.0144112	92.428	ANK(1)ELNDK	2	0.23786	1
K7UCS1	136	K	Photosystem I reaction center subunit N OS=Zea mays OX=4577 GN=103640891 PE=4 SV=1	103640891	1	0.00219142	100.38	FK(1)CGSNVFWK	2	0.71623	2
K7UCS1	132	K	Photosystem I reaction center subunit N OS=Zea mays OX=4577 GN=103640891 PE=4 SV=1	103640891	1	1.25654e-14	131.09	VPFLSDDLEIECEGK(1)EK	2	0.12974	7
K7UCS1	117	K	Photosystem I reaction center subunit N OS=Zea mays OX=4577 GN=103640891 PE=4 SV=1	103640891	1	4.3418e-05	90.561	K(1)VPFLSDDLEIECEGK	2	1.0633	2
K7UCZ5	165	K	Heat shock 70 kDa protein 6 chloroplastic OS=Zea mays OX=4577 GN=ZEAMMB73_Zm00001d023802 PE=3 SV=1	ZEAMMB73_Zm00001d023802	1	0.000146391	69.47	DENGNVK(1)LDCPAIGK	2	0.38838	2
K7UCZ5	377	K	Heat shock 70 kDa protein 6 chloroplastic OS=Zea mays OX=4577 GN=ZEAMMB73_Zm00001d023802 PE=3 SV=1	ZEAMMB73_Zm00001d023802	1	0.00432803	92.247	LK(1)TPVNNALR	2	-0.7108	1
K7UFG9	230	K	Rubredoxin family protein OS=Zea mays OX=4577 GN=ZEAMMB73_Zm00001d024519 PE=4 SV=1	ZEAMMB73_Zm00001d024519	1	0.00216109	56.29	TAIQAK(1)SDSVYFVVSR	2	0.80507	1
K7UFG9	224	K	Rubredoxin family protein OS=Zea mays OX=4577 GN=ZEAMMB73_Zm00001d024519 PE=4 SV=1	ZEAMMB73_Zm00001d024519	1	0.0115301	69.314	LGFTK(1)TAIQAK	2	0.61214	1
K7UFG9	267	K	Rubredoxin family protein OS=Zea mays OX=4577 GN=ZEAMMB73_Zm00001d024519 PE=4 SV=1	ZEAMMB73_Zm00001d024519	0.999988	0.0101536	58.172	KLTDSQK(1)ER	2	-0.070677	2
K7UGI3	128	K	Putative thioredoxin superfamily protein OS=Zea mays OX=4577 GN=ZEAMMB73_Zm00001d024835 PE=4 SV=1	ZEAMMB73_Zm00001d024835	1	7.1892e-15	124.21	NLDVVFLK(1)LDCNQDNKPLAK	3	1.2253	1
K7UGI3	136	K	Putative thioredoxin superfamily protein OS=Zea mays OX=4577 GN=ZEAMMB73_Zm00001d024835 PE=4 SV=1	ZEAMMB73_Zm00001d024835	1	2.09459e-22	207.64	LDCNQDNK(1)PLAK	2	0.54985	4
K7UGI3	145	K	Putative thioredoxin superfamily protein OS=Zea mays OX=4577 GN=ZEAMMB73_Zm00001d024835 PE=4 SV=1	ZEAMMB73_Zm00001d024835	1	0.0221739	60.196	ELGIK(1)VVPTFK	2	2.3474	1
K7UGI3	151	K	Putative thioredoxin superfamily protein OS=Zea mays OX=4577 GN=ZEAMMB73_Zm00001d024835 PE=4 SV=1	ZEAMMB73_Zm00001d024835	1	0.0260226	66.056	VVPTFK(1)ILK	2	-1.1634	1
K7UGI3	160	K	Putative thioredoxin superfamily protein OS=Zea mays OX=4577 GN=ZEAMMB73_Zm00001d024835 PE=4 SV=1	ZEAMMB73_Zm00001d024835	1	0.027401	65.241	VVK(1)EVTGAK	2	-0.83927	1
K7UGI3	140	K	Putative thioredoxin superfamily protein OS=Zea mays OX=4577 GN=ZEAMMB73_Zm00001d024835 PE=4 SV=1	ZEAMMB73_Zm00001d024835	0.986911	0.00381794	51.469	LDCNQDNK(0.013)PLAK(0.987)ELGIK	3	-1.5527	1
K7UGM3	227	K	Catalase OS=Zea mays OX=4577 GN=ZEAMMB73_Zm00001d054044 PE=3 SV=1	ZEAMMB73_Zm00001d054044	1	0.00201033	71.614	FHWK(1)PTCGVR	3	0.84876	1
K7UGU4	486	K	Putative WD40-like beta propeller repeat family protein OS=Zea mays OX=4577 GN=103641407 PE=4 SV=1	103641407	1	0.000243574	77.08	GK(1)FNNAFPSSSPDGNR	2	1.2933	1
K7UK46	36	K	30S ribosomal protein S15 OS=Zea mays OX=4577 GN=845230 PE=3 SV=1	845230	1	0.032726	82.452	K(1)DFSSER	2	-0.24941	1
K7UQT7	389	K	Putative elongation factor 1-gamma 2 OS=Zea mays OX=4577 GN=100284862 PE=4 SV=1	100284862	1	0.00170065	71.513	VDLSDEAQK(1)ER	2	-0.14404	1
K7UQT7	12	K	Putative elongation factor 1-gamma 2 OS=Zea mays OX=4577 GN=100284862 PE=4 SV=1	100284862	1	0.000883821	64.275	VLVLHANSGNK(1)NAFK	3	-0.069941	1
K7US39	421	K	Dihydrolipoyl dehydrogenase OS=Zea mays OX=4577 GN=100501719 PE=3 SV=1	100501719	1	0.00813236	70.47	AK(1)AIDDAEGVVK	2	0.6327	1
K7US39	191	K	Dihydrolipoyl dehydrogenase OS=Zea mays OX=4577 GN=100501719 PE=3 SV=1	100501719	1	0.0101949	65.043	SLPGITIDEK(1)K	2	0.92748	1
K7US39	136	K	Dihydrolipoyl dehydrogenase OS=Zea mays OX=4577 GN=100501719 PE=3 SV=1	100501719	1	0.0246185	77.192	GIEGLFK(1)K	2	1.6098	1
K7US39	66	K	Dihydrolipoyl dehydrogenase OS=Zea mays OX=4577 GN=100501719 PE=3 SV=1	100501719	1	0.00903835	113.26	TTCIEK(1)R	2	0.23955	1
K7US39	192	K	Dihydrolipoyl dehydrogenase OS=Zea mays OX=4577 GN=100501719 PE=3 SV=1	100501719	1	0.00462335	58.479	K(1)VVSSTGALCLSEIPK	2	-0.46174	1
K7US39	129	K	Dihydrolipoyl dehydrogenase OS=Zea mays OX=4577 GN=100501719 PE=3 SV=1	100501719	1	0.00165325	80.738	AVAGLTK(1)GIEGLFK	2	1.1933	1
K7UUB7	318	K	Elongation factor 1-alpha OS=Zea mays OX=4577 GN=103635498 PE=3 SV=1	103635498	1	1.38531e-06	125.97	GFVASNSK(1)DDPAK	2	0.53614	6
K7UVN6	311	K	Triose phosphate/phosphate translocator, chloroplastic OS=Zea mays OX=4577 GN=100501361 PE=4 SV=1	100501361	1	0.000246108	71.309	LMQHGFSDAIAK(1)VGLTK	3	-0.62625	1
K7UVN6	394	K	Triose phosphate/phosphate translocator, chloroplastic OS=Zea mays OX=4577 GN=100501361 PE=4 SV=1	100501361	1	0.00838634	71.501	AK(1)IEEEKR	3	0.098125	1
K7UXK5	289	K	Putative alcohol dehydrogenase superfamily protein OS=Zea mays OX=4577 GN=ZEAMMB73_Zm00001d008377 PE=4 SV=1	ZEAMMB73_Zm00001d008377	1	0.00465811	86.014	NLAAVISK(1)R	2	0.15516	1
K7V0H7	134	K	Asparaginyl-tRNA synthetase, cytoplasmic 3 OS=Zea mays OX=4577 GN=100281485 PE=4 SV=1	100281485	1	8.45691e-06	93.255	VLEVGEVDAAVYPLPK(1)GK	3	-0.59422	2
K7V0H7	409	K	Asparaginyl-tRNA synthetase, cytoplasmic 3 OS=Zea mays OX=4577 GN=100281485 PE=4 SV=1	100281485	1	0.00590274	55.335	ISYTK(1)AVELLK	2	1.547	1
K7V0H7	245	K	Asparaginyl-tRNA synthetase, cytoplasmic 3 OS=Zea mays OX=4577 GN=100281485 PE=4 SV=1	100281485	1	1.96071e-05	111.78	EKGDVVAQLK(1)AAK	2	1.3095	2
K7V9I5	208	K	Chloroplast stem-loop binding protein of 41 kDa b chloroplastic OS=Zea mays OX=4577 GN=100193292 PE=4 SV=1	100193292	1	0.0034366	75.445	AFNLVLGNPK(1)ASK	2	0.11321	1
K7V9I5	133	K	Chloroplast stem-loop binding protein of 41 kDa b chloroplastic OS=Zea mays OX=4577 GN=100193292 PE=4 SV=1	100193292	1	0.00166205	87.519	GK(1)LETESLLTSR	2	1.2803	1
K7V9P7	88	K	3-oxoacyl-[acyl-carrier-protein] synthase I chloroplastic OS=Zea mays OX=4577 GN=ZEAMMB73_Zm00001d045027 PE=3 SV=1	ZEAMMB73_Zm00001d045027	1	0.00425341	96.229	FDASK(1)FPTR	2	0.36266	1
K7VEA3	199	K	Embryonic cell protein 63 OS=Zea mays OX=4577 GN=ZEAMMB73_Zm00001d047567 PE=4 SV=1	ZEAMMB73_Zm00001d047567	1	0.00283239	47.088	AREAK(1)DATMQK(1)AQETR	3	-0.87531	1
K7VEA3	193	K	Embryonic cell protein 63 OS=Zea mays OX=4577 GN=ZEAMMB73_Zm00001d047567 PE=4 SV=1	ZEAMMB73_Zm00001d047567	1	0.00283239	47.088	AREAK(1)DATMQK(1)AQETR	3	-0.87531	1
K7VFF7	131	K	Peroxiredoxin-5 OS=Zea mays OX=4577 GN=ZEAMMB73_Zm00001d046682 PE=4 SV=1	ZEAMMB73_Zm00001d046682	1	0.00130912	68.168	HLPGFVAK(1)AGELR	3	1.3649	2
K7VGZ6	94	K	40S ribosomal protein SA OS=Zea mays OX=4577 GN=103639501 PE=3 SV=1	103639501	1	6.48437e-05	77.726	AVLK(1)FAQYTGAHAIAGR	3	-0.77012	1
K7VGZ6	171	K	40S ribosomal protein SA OS=Zea mays OX=4577 GN=103639501 PE=3 SV=1	103639501	1	0.0098489	65.374	YVDIGIPANNK(1)GR	2	1.3311	1
K7VGZ6	62	K	40S ribosomal protein SA OS=Zea mays OX=4577 GN=103639501 PE=3 SV=1	103639501	1	0.00535535	88.338	TWDK(1)LQLAAR	2	1.5864	1
K7VH58	102	K	Peroxidase OS=Zea mays OX=4577 GN=ZEAMMB73_Zm00001d046184 PE=3 SV=1	ZEAMMB73_Zm00001d046184	1	0.000656293	147.91	GFEVIDTIK(1)R	2	-0.51945	2
K7VN08	158	K	ATP synthase B chain OS=Zea mays OX=4577 GN=ZEAMMB73_Zm00001d047789 PE=3 SV=1	ZEAMMB73_Zm00001d047789	1	0.00165162	98.942	K(1)ETTAELEAK	2	0.42804	1
K7VN08	125	K	ATP synthase B chain OS=Zea mays OX=4577 GN=ZEAMMB73_Zm00001d047789 PE=3 SV=1	ZEAMMB73_Zm00001d047789	1	0.00234719	76.378	GELGDVK(1)GASEEVK	2	-0.73321	2
K7VQ65	571	K	Putative translation elongation factor family protein OS=Zea mays OX=4577 GN=100272648 PE=4 SV=1	100272648	1	0.00332313	145.46	ETVLEK(1)SCR	2	0.78936	2
K7VQ65	402	K	Putative translation elongation factor family protein OS=Zea mays OX=4577 GN=100272648 PE=4 SV=1	100272648	1	0.00582468	69.314	VFSGK(1)VATGMK	2	0.68213	1
K7VQ65	628	K	Putative translation elongation factor family protein OS=Zea mays OX=4577 GN=100272648 PE=4 SV=1	100272648	1	0.000519474	76.199	SQILSQEFGWDK(1)DLAK	2	0.058032	1
K7VQ65	427	K	Putative translation elongation factor family protein OS=Zea mays OX=4577 GN=100272648 PE=4 SV=1	100272648	1	0.000873217	117.02	DLYVK(1)SVQR	2	0.033604	1
K7VQ65	159	K	Putative translation elongation factor family protein OS=Zea mays OX=4577 GN=100272648 PE=4 SV=1	100272648	1	0.00646631	58.079	IRPVLTVNK(1)MDR	3	-0.18089	1
K7VQ65	310	K	Putative translation elongation factor family protein OS=Zea mays OX=4577 GN=100272648 PE=4 SV=1	100272648	1	0.0231563	67.749	ADEK(1)ELIGK	2	0.2025	1
K7VQ65	280	K	Putative translation elongation factor family protein OS=Zea mays OX=4577 GN=100272648 PE=4 SV=1	100272648	1	0.00595319	62.658	GFVQFCYEPIK(1)QIIK	2	-0.38331	1
K7VQ65	291	K	Putative translation elongation factor family protein OS=Zea mays OX=4577 GN=100272648 PE=4 SV=1	100272648	1	0.00908158	81.525	TCMNDQK(1)EK	2	-0.52451	1
K7VQ65	3	K	Putative translation elongation factor family protein OS=Zea mays OX=4577 GN=100272648 PE=4 SV=1	100272648	1	0.0141314	73.082	VK(1)FTAEELR	2	0.58417	1
K7VQ65	471	K	Putative translation elongation factor family protein OS=Zea mays OX=4577 GN=100272648 PE=4 SV=1	100272648	1	7.9711e-29	182.31	NATLTNEK(1)EVDACPIR	2	2.1228	2
K7VQ65	268	K	Putative translation elongation factor family protein OS=Zea mays OX=4577 GN=100272648 PE=4 SV=1	100272648	1	2.41464e-06	179.57	NTGSPTCK(1)R	2	-0.080476	1
K7VQ65	482	K	Putative translation elongation factor family protein OS=Zea mays OX=4577 GN=100272648 PE=4 SV=1	100272648	1	0.00751715	66.004	AMK(1)FSVSPVVR	2	-0.13245	2
K7VQ65	722	K	Putative translation elongation factor family protein OS=Zea mays OX=4577 GN=100272648 PE=4 SV=1	100272648	1	9.30324e-06	121.56	VIYASQLTAK(1)PR	2	-0.24361	2
K7VQ65	284	K	Putative translation elongation factor family protein OS=Zea mays OX=4577 GN=100272648 PE=4 SV=1	100272648	1	8.28046e-06	136.38	QIIK(1)TCMNDQK	2	-0.28101	2
K7VQ65	496	K	Putative translation elongation factor family protein OS=Zea mays OX=4577 GN=100272648 PE=4 SV=1	100272648	1	5.98157e-06	118.21	VAVQCK(1)VASDLPK	2	-0.35207	1
K7VQ65	260	K	Putative translation elongation factor family protein OS=Zea mays OX=4577 GN=100272648 PE=4 SV=1	100272648	1	3.50039e-10	160.48	WTTK(1)NTGSPTCK	2	0.98552	1
K7VQ65	293	K	Putative translation elongation factor family protein OS=Zea mays OX=4577 GN=100272648 PE=4 SV=1	100272648	1	0.00305918	100.69	EK(1)LWPMLQK	2	0.18904	1
K7VU19	373	K	Elongation factor 1-alpha OS=Zea mays OX=4577 GN=103635497 PE=3 SV=1	103635497	1	0.0162972	110.47	SGK(1)ELEK	2	-1.0088	2
K7VU19	161	K	Elongation factor 1-alpha OS=Zea mays OX=4577 GN=103635497 PE=3 SV=1	103635497	1	0.00545894	76.073	MDATTPK(1)YSK	2	0.41236	3
K7VU19	261	K	Elongation factor 1-alpha OS=Zea mays OX=4577 GN=103635497 PE=3 SV=1	103635497	1	1.10573e-08	94.207	VETGVIK(1)PGMVVTFGPTGLTTEVK	3	-0.62731	1
K7VU19	441	K	Elongation factor 1-alpha OS=Zea mays OX=4577 GN=103635497 PE=3 SV=1	103635497	1	0.0347757	90.709	VTK(1)AAAK	2	-0.58142	1
K7VU19	438	K	Elongation factor 1-alpha OS=Zea mays OX=4577 GN=103635497 PE=3 SV=1	103635497	1	0.00135151	94.781	DPTGAK(1)VTK	2	0.44577	7
K7VU19	243	K	Elongation factor 1-alpha OS=Zea mays OX=4577 GN=103635497 PE=3 SV=1	103635497	1	5.20707e-35	180.45	LPLQDVYK(1)IGGIGTVPVGR	3	0.23238	3
K7VU19	427	K	Elongation factor 1-alpha OS=Zea mays OX=4577 GN=103635497 PE=3 SV=1	103635497	1	0.00940107	66.022	QTVAVGVIK(1)SVEK	2	0.65618	3
K7VU19	431	K	Elongation factor 1-alpha OS=Zea mays OX=4577 GN=103635497 PE=3 SV=1	103635497	0.966275	0.0019965	109.1	SVEK(0.966)K(0.034)DPTGAK	2	0.069059	1
K7VU19	154	K	Elongation factor 1-alpha OS=Zea mays OX=4577 GN=103635497 PE=3 SV=1	103635497	1	1.26901e-05	103.88	QMICCCNK(1)MDATTPK	2	-0.26265	2
K7VU19	179	K	Elongation factor 1-alpha OS=Zea mays OX=4577 GN=103635497 PE=3 SV=1	103635497	1	0.0305555	68.626	EVSSYLK(1)K	2	-1.2872	1
K7VU19	318	K	Elongation factor 1-alpha OS=Zea mays OX=4577 GN=103635497 PE=3 SV=1	103635497	1	5.02057e-05	106.14	RGYVASNSK(1)DDPAK	3	-0.15285	5
K7VUK2	106	K	ATP synthase protein MI25 OS=Zea mays OX=4577 PE=4 SV=1		1	0.00565759	63.443	ICSTVK(1)VVESLPAAR	2	-0.1921	1
K7WBY4	72	K	Abscisic acid receptor PYR1 OS=Zea mays OX=4577 GN=PYL2 PE=2 SV=1	PYL2	1	0.00779198	50.827	RFDCPQVYK(1)HFIR	3	-1.1474	1
O22424	233	K	40S ribosomal protein S4 OS=Zea mays OX=4577 GN=RPS4 PE=2 SV=1	RPS4	1	0.0364761	58.04	GNK(1)PWVSLPK	2	0.25834	2
O23813	516	K	Sulfite reductase [ferredoxin], chloroplastic OS=Zea mays OX=4577 GN=SIR PE=1 SV=1	SIR	1	0.00966613	89.355	GILPILK(1)R	2	-1.303	1
O24561	244	K	Chlorophyll a-b binding protein, chloroplastic OS=Zea mays OX=4577 GN=Lhcb4*1 PE=2 SV=1	Lhcb4*1	1	0.000314958	133.05	LQLAEIK(1)HAR	3	-1.7029	6
O24561	234	K	Chlorophyll a-b binding protein, chloroplastic OS=Zea mays OX=4577 GN=Lhcb4*1 PE=2 SV=1	Lhcb4*1	1	0.000173642	70.145	LYPGGSYFDPLGLAADPEK(1)K	3	-1.418	2
O24561	214	K	Chlorophyll a-b binding protein, chloroplastic OS=Zea mays OX=4577 GN=Lhcb4*1 PE=2 SV=1	Lhcb4*1	1	0.00095033	134.13	NAELDPEK(1)R	2	-0.20344	2
O24574	165	K	Ribulose bisphosphate carboxylase small chain OS=Zea mays OX=4577 GN=ZEAMMB73_Zm00001d004894 PE=2 SV=1	ZEAMMB73_Zm00001d004894	1	3.00653e-07	106.76	QTQCVSFIAYK(1)PPGSE	2	-2.2959	1
O48555	133	K	Putative ubiquitin-conjugating enzyme family OS=Zea mays OX=4577 GN=UBC PE=2 SV=1	UBC	1	0.0102742	51.771	TDRPK(1)YESTAR	3	-0.96732	1
O49010	220	K	Herbicide safener binding protein OS=Zea mays OX=4577 GN=SBP1 PE=2 SV=1	SBP1	1	0.0191764	43.68	AIVK(1)AFPHIK	3	-1.3927	1
O64411	314	K	Polyamine oxidase OS=Zea mays OX=4577 GN=PAO PE=1 SV=1	PAO	1	0.0316698	61.582	LPTWK(1)VR	2	-2.6423	1
O65101	128	K	Photosystem I reaction center subunit VI, chloroplastic OS=Zea mays OX=4577 GN=PSAH PE=1 SV=1	PSAH	1	0.00102337	87.863	K(1)GPQEPPQPGPR	2	0.01117	1
O65101	96	K	Photosystem I reaction center subunit VI, chloroplastic OS=Zea mays OX=4577 GN=PSAH PE=1 SV=1	PSAH	1	7.22527e-05	108.58	FFETFAAPFTK(1)R	2	-0.54704	1
O80413	209	K	Mitochondrial phosphate transporter1 OS=Zea mays OX=4577 GN=541617 PE=2 SV=1	541617	1	0.00609862	76.073	GLSDGLPK(1)FVR	2	0.50086	1
O81482	164	K	Eukaryotic translation initiation factor isoform 4E-2 OS=Zea mays OX=4577 PE=2 SV=1		1	0.00170281	108.68	GDK(1)LALWTR	2	2.1132	1
P00827	50	K	ATP synthase subunit beta, chloroplastic OS=Zea mays OX=4577 GN=atpB PE=3 SV=1	atpB	1	0.0052115	64.565	LPYIYNALIVK(1)SR	2	-2.3327	1
P00827	359	K	ATP synthase subunit beta, chloroplastic OS=Zea mays OX=4577 GN=atpB PE=3 SV=1	atpB	1	1.6771e-39	164.01	GLASK(1)GIYPAVDPLDSTSTMLQPR	3	-0.51656	1
P00827	495	K	ATP synthase subunit beta, chloroplastic OS=Zea mays OX=4577 GN=atpB PE=3 SV=1	atpB	1	0.000479297	84.753	AINLEEESK(1)LK	2	1.3326	4
P00827	18	K	ATP synthase subunit beta, chloroplastic OS=Zea mays OX=4577 GN=atpB PE=3 SV=1	atpB	1	4.34741e-05	110.35	TNPTTSRPGISTIEEK(1)SVGR	3	-0.33078	5
P00827	57	K	ATP synthase subunit beta, chloroplastic OS=Zea mays OX=4577 GN=atpB PE=3 SV=1	atpB	1	8.07199e-71	237.6	DTADK(1)QINVTCEVQQLLGNNR	2	0.84932	3
P00827	167	K	ATP synthase subunit beta, chloroplastic OS=Zea mays OX=4577 GN=atpB PE=3 SV=1	atpB	1	0.0102746	60.489	GGK(1)IGLFGGAGVGK	2	0.20138	1
P00835	11	K	ATP synthase epsilon chain, chloroplastic OS=Zea mays OX=4577 GN=atpE PE=3 SV=1	atpE	1	0.00538495	76.073	LNLYVLTPK(1)R	2	-1.6515	1
P00835	2	K	ATP synthase epsilon chain, chloroplastic OS=Zea mays OX=4577 GN=atpE PE=3 SV=1	atpE	1	0.00194637	86.944	MK(1)LNLYVLTPK	2	1.5664	2
P00874	32	K	Ribulose bisphosphate carboxylase large chain OS=Zea mays OX=4577 GN=rbcL PE=3 SV=2	rbcL	1	1.36207e-35	177.09	LTYYTPEYETK(1)DTDILAAFR	2	1.2308	3
P00874	21	K	Ribulose bisphosphate carboxylase large chain OS=Zea mays OX=4577 GN=rbcL PE=3 SV=2	rbcL	1	9.54936e-11	131.45	DYK(1)LTYYTPEYETK	2	-0.95586	5
P00874	446	K	Ribulose bisphosphate carboxylase large chain OS=Zea mays OX=4577 GN=rbcL PE=3 SV=2	rbcL	1	2.45105e-05	104.81	EGNEIIK(1)AACK	2	-0.70584	5
P00874	252	K	Ribulose bisphosphate carboxylase large chain OS=Zea mays OX=4577 GN=rbcL PE=3 SV=2	rbcL	1	1.94846e-61	239.56	GHYLNATAGTCEEMIK(1)R	2	2.1955	52
P00874	161	K	Ribulose bisphosphate carboxylase large chain OS=Zea mays OX=4577 GN=rbcL PE=3 SV=2	rbcL	0.99978	0.0210485	55.676	DK(1)LNKYGR	3	-0.47254	1
P00874	466	K	Ribulose bisphosphate carboxylase large chain OS=Zea mays OX=4577 GN=rbcL PE=3 SV=2	rbcL	1	0.018595	85.29	EIK(1)FDGFK	2	-0.76584	1
P00874	334	K	Ribulose bisphosphate carboxylase large chain OS=Zea mays OX=4577 GN=rbcL PE=3 SV=2	rbcL	1	6.66302e-11	110.53	MSGGDHIHSGTVVGK(1)LEGER	3	-0.19209	13
P00874	183	K	Ribulose bisphosphate carboxylase large chain OS=Zea mays OX=4577 GN=rbcL PE=3 SV=2	rbcL	1	0.000851115	150.46	LGLSAK(1)NYGR	2	1.0619	7
P00874	305	K	Ribulose bisphosphate carboxylase large chain OS=Zea mays OX=4577 GN=rbcL PE=3 SV=2	rbcL	1	0.00757838	58.699	QK(1)NHGMHFR	3	4.0762	3
P00874	236	K	Ribulose bisphosphate carboxylase large chain OS=Zea mays OX=4577 GN=rbcL PE=3 SV=2	rbcL	1	3.75109e-27	129.71	AQAETGEIK(1)GHYLNATAGTCEEMIKR	4	-1.5842	9
P00874	471	K	Ribulose bisphosphate carboxylase large chain OS=Zea mays OX=4577 GN=rbcL PE=3 SV=2	rbcL	0.991317	0.0225925	41.542	EIK(0.009)FDGFK(0.991)AMDTI	2	-0.41732	1
P00874	146	K	Ribulose bisphosphate carboxylase large chain OS=Zea mays OX=4577 GN=rbcL PE=3 SV=2	rbcL	1	1.67079e-19	139.47	IPPAYSK(1)TFQGPPHGIQVER	3	0.23577	9
P00874	316	K	Ribulose bisphosphate carboxylase large chain OS=Zea mays OX=4577 GN=rbcL PE=3 SV=2	rbcL	1	0.0338677	91.9	VLAK(1)ALR	2	0.090259	1
P00874	14	K	Ribulose bisphosphate carboxylase large chain OS=Zea mays OX=4577 GN=rbcL PE=3 SV=2	rbcL	1	0.0222292	63.473	ASVGFK(1)AGVK	2	0.85495	1
P00874	356	K	Ribulose bisphosphate carboxylase large chain OS=Zea mays OX=4577 GN=rbcL PE=3 SV=2	rbcL	1	0.0145664	130.41	DDFIEK(1)DR	2	-0.18373	3
P00874	450	K	Ribulose bisphosphate carboxylase large chain OS=Zea mays OX=4577 GN=rbcL PE=3 SV=2	rbcL	1	4.79549e-24	156.58	AACK(1)WSAELAAACEIWK	3	-0.065	1
P00874	201	K	Ribulose bisphosphate carboxylase large chain OS=Zea mays OX=4577 GN=rbcL PE=3 SV=2	rbcL	1	1.59164e-50	215.98	GGLDFTK(1)DDENVNSQPFMR	2	-1.103	9
P00874	177	K	Ribulose bisphosphate carboxylase large chain OS=Zea mays OX=4577 GN=rbcL PE=3 SV=2	rbcL	1	0.0241234	81.017	PK(1)LGLSAK	2	-0.74101	1
P00874	164	K	Ribulose bisphosphate carboxylase large chain OS=Zea mays OX=4577 GN=rbcL PE=3 SV=2	rbcL	1	0.00136289	117.31	DKLNK(1)YGR	3	0.63966	7
P00874	175	K	Ribulose bisphosphate carboxylase large chain OS=Zea mays OX=4577 GN=rbcL PE=3 SV=2	rbcL	1	0.00289657	93.839	YGRPLLGCTIK(1)PK	2	-1.2982	11
P02355	172	K	30S ribosomal protein S4, chloroplastic OS=Zea mays OX=4577 GN=rps4 PE=3 SV=1	rps4	1	0.00012929	86.214	HLTVDTLQYK(1)GLVK	3	-1.4116	1
P02355	162	K	30S ribosomal protein S4, chloroplastic OS=Zea mays OX=4577 GN=rps4 PE=3 SV=1	rps4	0.886937	0.00113641	45.349	LVQNYIASSDPGK(0.113)LPK(0.887)HLTVDTLQYK	4	-0.49324	1
P02355	139	K	30S ribosomal protein S4, chloroplastic OS=Zea mays OX=4577 GN=rps4 PE=3 SV=1	rps4	1	0.0143217	69.864	DIITTK(1)DNQR	2	-0.93513	1
P04709	139	K	ADP,ATP carrier protein 1, mitochondrial OS=Zea mays OX=4577 GN=ANT1 PE=2 SV=3	ANT1	1	0.017593	78.516	GIVDCFK(1)R	2	1.9703	1
P04966	11	K	Photosystem I P700 chlorophyll a apoprotein A1 OS=Zea mays OX=4577 GN=psaA PE=1 SV=1	psaA	1	4.5598e-05	84.249	SSEPEVK(1)IAVDRDPIK	3	0.35306	1
P04966	328	K	Photosystem I P700 chlorophyll a apoprotein A1 OS=Zea mays OX=4577 GN=psaA PE=1 SV=1	psaA	1	7.13341e-05	78.552	DILEAHK(1)GPFTGQGHK	4	1.2114	2
P04966	321	K	Photosystem I P700 chlorophyll a apoprotein A1 OS=Zea mays OX=4577 GN=psaA PE=1 SV=1	psaA	1	0.000355129	65.855	TNWGIGHGLK(1)DILEAHK	4	1.4895	1
P04966	565	K	Photosystem I P700 chlorophyll a apoprotein A1 OS=Zea mays OX=4577 GN=psaA PE=1 SV=1	psaA	1	0.000909024	103.46	LIPDK(1)ANLGFR	2	-0.043736	4
P04966	708	K	Photosystem I P700 chlorophyll a apoprotein A1 OS=Zea mays OX=4577 GN=psaA PE=1 SV=1	psaA	1	0.00601861	85.672	LK(1)VAPATQPR	2	0.45326	1
P04967	169	K	Photosystem I P700 chlorophyll a apoprotein A2 OS=Zea mays OX=4577 GN=psaB PE=3 SV=2	psaB	1	0.000245372	83.758	WKPSLSWFK(1)NAESR	3	0.048334	1
P04967	303	K	Photosystem I P700 chlorophyll a apoprotein A2 OS=Zea mays OX=4577 GN=psaB PE=3 SV=2	psaB	1	7.29389e-62	218	TNFGIGHSIK(1)DLLEAHTPPGGR	3	0.90339	3
P04967	546	K	Photosystem I P700 chlorophyll a apoprotein A2 OS=Zea mays OX=4577 GN=psaB PE=3 SV=2	psaB	0.999967	0.0203915	48.513	GSK(1)LMPDKK	2	0.20938	2
P04967	552	K	Photosystem I P700 chlorophyll a apoprotein A2 OS=Zea mays OX=4577 GN=psaB PE=3 SV=2	psaB	1	0.000655321	66.52	K(1)DFGYSFPCDGPGR	2	0.58365	4
P05348	154	K	Ribulose bisphosphate carboxylase small chain, chloroplastic OS=Zea mays OX=4577 GN=RBCS PE=1 SV=1	RBCS	1	2.63925e-23	129.72	VIGFDNIK(1)QTQCVSFIAYKPPGSD	3	0.30515	4
P05348	165	K	Ribulose bisphosphate carboxylase small chain, chloroplastic OS=Zea mays OX=4577 GN=RBCS PE=1 SV=1	RBCS	1	2.15442e-10	121.44	QTQCVSFIAYK(1)PPGSD	2	-0.86472	1
P05348	138	K	Ribulose bisphosphate carboxylase small chain, chloroplastic OS=Zea mays OX=4577 GN=RBCS PE=1 SV=1	RBCS	1	5.45835e-22	186.75	ELQEAIK(1)SYPDAFHR	3	-1.2078	4
P05348	58	K	Ribulose bisphosphate carboxylase small chain, chloroplastic OS=Zea mays OX=4577 GN=RBCS PE=1 SV=1	RBCS	1	1.45027e-08	110.89	K(1)FETLSYLPPLSTDDLLK	2	0.39031	2
P05641	308	K	Photosystem II CP47 reaction center protein OS=Zea mays OX=4577 GN=psbB PE=3 SV=1	psbB	1	3.15719e-23	155.49	IPEK(1)LAFYDYIGNNPAK	2	-1.3579	1
P05641	321	K	Photosystem II CP47 reaction center protein OS=Zea mays OX=4577 GN=psbB PE=3 SV=1	psbB	1	3.69602e-12	123.55	LAFYDYIGNNPAK(1)GGLFR	2	-1.1436	2
P05642	3	K	Cytochrome b6 OS=Zea mays OX=4577 GN=petB PE=2 SV=2	petB	1	0.0236959	62.287	SK(1)VYDWFEER	2	1.4674	1
P06586	4	K	30S ribosomal protein S3, chloroplastic OS=Zea mays OX=4577 GN=rps3 PE=3 SV=1	rps3	1	0.00813097	77.062	GQK(1)INPLGFR	2	0.48424	1
P06586	37	K	30S ribosomal protein S3, chloroplastic OS=Zea mays OX=4577 GN=rps3 PE=3 SV=1	rps3	1	5.84312e-06	145.31	NYSEGLQEDK(1)K	2	0.21676	2
P06586	198	K	30S ribosomal protein S3, chloroplastic OS=Zea mays OX=4577 GN=rps3 PE=3 SV=1	rps3	1	0.00438569	84.365	AK(1)IDYCCYPIR	2	-1.0783	1
P06586	44	K	30S ribosomal protein S3, chloroplastic OS=Zea mays OX=4577 GN=rps3 PE=3 SV=1	rps3	1	0.00482738	94.087	NCIK(1)NYIQK	2	-2.2769	1
P06670	172	K	NAD(P)H-quinone oxidoreductase subunit K, chloroplastic OS=Zea mays OX=4577 GN=ndhK PE=2 SV=3	ndhK	1	0.0199754	75.652	TLCQSQK(1)K	2	-0.7779	1
P08527	49	K	30S ribosomal protein S14, chloroplastic OS=Zea mays OX=4577 GN=rps14 PE=3 SV=2	rps14	1	0.0107598	64.224	MQEK(1)LQSLPR	2	-0.58481	1
P08528	124	K	50S ribosomal protein L16, chloroplastic OS=Zea mays OX=4577 GN=rpl16 PE=3 SV=3	rpl16	1	0.0196799	58.079	AAISIAASK(1)MPIR	2	1.7529	1
P08528	72	K	50S ribosomal protein L16, chloroplastic OS=Zea mays OX=4577 GN=rpl16 PE=3 SV=3	rpl16	1	0.011092	44.998	IFPDK(1)PVTIRPTETR	3	-0.47676	1
P08529	68	K	50S ribosomal protein L14, chloroplastic OS=Zea mays OX=4577 GN=rpl14 PE=1 SV=2	rpl14	0.956406	0.0238168	41.695	K(0.956)EFK(0.044)GDDGIIIR	3	-0.5494	1
P08735	128	K	Glyceraldehyde-3-phosphate dehydrogenase 1, cytosolic OS=Zea mays OX=4577 GN=GAPC1 PE=2 SV=2	GAPC1	0.961147	8.99335e-05	72.791	K(0.039)VVISAPSK(0.961)DAPMFVVGVNEDK	3	-1.2241	1
P08735	74	K	Glyceraldehyde-3-phosphate dehydrogenase 1, cytosolic OS=Zea mays OX=4577 GN=GAPC1 PE=2 SV=2	GAPC1	1	0.000157278	94.387	TLLFGDK(1)PVTVFGIR	2	-0.082392	1
P08735	67	K	Glyceraldehyde-3-phosphate dehydrogenase 1, cytosolic OS=Zea mays OX=4577 GN=GAPC1 PE=2 SV=2	GAPC1	1	4.32515e-06	71.651	DSK(1)TLLFGDKPVTVFGIR	2	2.2333	2
P08735	221	K	Glyceraldehyde-3-phosphate dehydrogenase 1, cytosolic OS=Zea mays OX=4577 GN=GAPC1 PE=2 SV=2	GAPC1	1	0.000382293	95.981	AVGK(1)VLPDLNGK	2	0.22181	9
P08735	261	K	Glyceraldehyde-3-phosphate dehydrogenase 1, cytosolic OS=Zea mays OX=4577 GN=GAPC1 PE=2 SV=2	GAPC1	1	0.0243461	60.255	GASYEDIK(1)K	2	0.51567	1
P08735	217	K	Glyceraldehyde-3-phosphate dehydrogenase 1, cytosolic OS=Zea mays OX=4577 GN=GAPC1 PE=2 SV=2	GAPC1	1	1.97045e-09	102.45	AASFNIIPSSTGAAK(1)AVGK	2	0.89857	12
P08735	57	K	Glyceraldehyde-3-phosphate dehydrogenase 1, cytosolic OS=Zea mays OX=4577 GN=GAPC1 PE=2 SV=2	GAPC1	1	0.00937001	40.689	YDTVHGHWK(1)HSDITLK	4	-0.16665	1
P08735	64	K	Glyceraldehyde-3-phosphate dehydrogenase 1, cytosolic OS=Zea mays OX=4577 GN=GAPC1 PE=2 SV=2	GAPC1	1	1.65984e-06	177.64	HSDITLK(1)DSK	3	-0.40956	2
P08735	253	K	Glyceraldehyde-3-phosphate dehydrogenase 1, cytosolic OS=Zea mays OX=4577 GN=GAPC1 PE=2 SV=2	GAPC1	1	0.000333812	87.824	IEK(1)GASYEDIKK	3	-0.44626	2
P08735	115	K	Glyceraldehyde-3-phosphate dehydrogenase 1, cytosolic OS=Zea mays OX=4577 GN=GAPC1 PE=2 SV=2	GAPC1	1	0.00194056	101.39	AAAHLK(1)GGAK	2	0.73671	1
P08735	265	K	Glyceraldehyde-3-phosphate dehydrogenase 1, cytosolic OS=Zea mays OX=4577 GN=GAPC1 PE=2 SV=2	GAPC1	1	0.00293086	91.62	AIK(1)AASEGPLK	2	-0.75107	2
P08735	196	K	Glyceraldehyde-3-phosphate dehydrogenase 1, cytosolic OS=Zea mays OX=4577 GN=GAPC1 PE=2 SV=2	GAPC1	1	1.05909e-05	141.58	TVDGPSAK(1)DWR	2	0.63951	9
P08735	5	K	Glyceraldehyde-3-phosphate dehydrogenase 1, cytosolic OS=Zea mays OX=4577 GN=GAPC1 PE=2 SV=2	GAPC1	1	0.000316891	112.94	IK(1)IGINGFGR	2	-0.13035	4
P09315	240	K	Glyceraldehyde-3-phosphate dehydrogenase A, chloroplastic OS=Zea mays OX=4577 GN=GAPA PE=2 SV=1	GAPA	1	3.13211e-10	103.92	FGIIK(1)GTMTTTHSYTGDQR	3	0.42035	3
P09315	67	K	Glyceraldehyde-3-phosphate dehydrogenase A, chloroplastic OS=Zea mays OX=4577 GN=GAPA PE=2 SV=1	GAPA	1	0.034599	80.245	RAPTEAK(1)LK	2	0.8848	1
P09315	127	K	Glyceraldehyde-3-phosphate dehydrogenase A, chloroplastic OS=Zea mays OX=4577 GN=GAPA PE=2 SV=1	GAPA	1	1.0084e-05	62.781	YDSTLGIFDADVK(1)PVGDNAISVDGK	3	0.92531	1
P09315	185	K	Glyceraldehyde-3-phosphate dehydrogenase A, chloroplastic OS=Zea mays OX=4577 GN=GAPA PE=2 SV=1	GAPA	1	0.00267066	96.604	K(1)VLITAPGK	2	-0.14167	4
P09315	114	K	Glyceraldehyde-3-phosphate dehydrogenase A, chloroplastic OS=Zea mays OX=4577 GN=GAPA PE=2 SV=1	GAPA	0.999999	2.35427e-11	78.906	QASHLLK(1)YDSTLGIFDADVKPVGDNAISVDGK	4	0.44498	1
P09315	107	K	Glyceraldehyde-3-phosphate dehydrogenase A, chloroplastic OS=Zea mays OX=4577 GN=GAPA PE=2 SV=1	GAPA	1	5.09959e-37	153.06	GDASPLDVIAINDTGGVK(1)QASHLLK	3	0.2643	3
P09315	69	K	Glyceraldehyde-3-phosphate dehydrogenase A, chloroplastic OS=Zea mays OX=4577 GN=GAPA PE=2 SV=1	GAPA	1	0.000398621	111.5	LK(1)VAINGFGR	2	-2.5282	5
P09315	294	K	Glyceraldehyde-3-phosphate dehydrogenase A, chloroplastic OS=Zea mays OX=4577 GN=GAPA PE=2 SV=1	GAPA	1	0.00144375	101.38	GK(1)LNGIALR	2	0.041739	5
P09315	319	K	Glyceraldehyde-3-phosphate dehydrogenase A, chloroplastic OS=Zea mays OX=4577 GN=GAPA PE=2 SV=1	GAPA	1	1.29929e-12	177.21	K(1)TLAEEVNQAFR	2	-0.45605	4
P09315	292	K	Glyceraldehyde-3-phosphate dehydrogenase A, chloroplastic OS=Zea mays OX=4577 GN=GAPA PE=2 SV=1	GAPA	1	0.000200965	102.73	AVSLVLPNLK(1)GK	2	-0.5816	5
P09315	177	K	Glyceraldehyde-3-phosphate dehydrogenase A, chloroplastic OS=Zea mays OX=4577 GN=GAPA PE=2 SV=1	GAPA	1	7.42527e-16	185.32	EGAGK(1)HIQAGAK	2	-0.034507	2
P09315	235	K	Glyceraldehyde-3-phosphate dehydrogenase A, chloroplastic OS=Zea mays OX=4577 GN=GAPA PE=2 SV=1	GAPA	1	0.0057148	86.911	VLDQK(1)FGIIK	2	0.45	4
P0C1M0	59	K	ATP synthase subunit gamma, chloroplastic OS=Zea mays OX=4577 PE=1 SV=1		1	0.00154867	88.282	ITEAMK(1)LVAAAK	2	1.3043	3
P0C1M0	53	K	ATP synthase subunit gamma, chloroplastic OS=Zea mays OX=4577 PE=1 SV=1		1	0.00129548	107.09	NTQK(1)ITEAMK	2	-0.27345	3
P0C1M0	111	K	ATP synthase subunit gamma, chloroplastic OS=Zea mays OX=4577 PE=1 SV=1		1	0.000361818	108.97	K(1)VALVVLTGER	2	-0.83164	2
P0C1M0	329	K	ATP synthase subunit gamma, chloroplastic OS=Zea mays OX=4577 PE=1 SV=1		1	0.0010333	158.47	K(1)NLSIAYNR	2	-0.94282	2
P0C1M0	157	K	ATP synthase subunit gamma, chloroplastic OS=Zea mays OX=4577 PE=1 SV=1		1	0.00853752	98.055	K(1)GNAYFQR	2	0.14172	3
P0C1M0	65	K	ATP synthase subunit gamma, chloroplastic OS=Zea mays OX=4577 PE=1 SV=1		1	0.0147718	90.64	LVAAAK(1)VR	2	-0.029713	2
P0C1M0	133	K	ATP synthase subunit gamma, chloroplastic OS=Zea mays OX=4577 PE=1 SV=1		1	7.30766e-05	101.61	GLCGSFNNNVLK(1)K	2	-0.38981	1
P11601	52	K	Photosystem I iron-sulfur center OS=Zea mays OX=4577 GN=psaC PE=3 SV=3	psaC	1	0.00112137	145.25	TEDCVGCK(1)R	2	0.072803	5
P11601	35	K	Photosystem I iron-sulfur center OS=Zea mays OX=4577 GN=psaC PE=3 SV=3	psaC	1	0.0100011	44.441	ACPTDVLEMIPWDGCK(1)AK	3	-1.1769	1
P11601	37	K	Photosystem I iron-sulfur center OS=Zea mays OX=4577 GN=psaC PE=3 SV=3	psaC	1	0.00128563	130.01	AK(1)QIASAPR	2	0.39714	6
P12329	38	K	Chlorophyll a-b binding protein 1, chloroplastic OS=Zea mays OX=4577 GN=CAB1 PE=1 SV=1	CAB1	0.943755	4.01531e-25	145.65	TVGK(0.056)PK(0.944)VAASGSPWYGPDR	3	-0.069829	1
P12340	108	K	30S ribosomal protein S12, chloroplastic OS=Zea mays OX=4577 GN=rps12-A PE=3 SV=2	rps12-A	1	0.00411561	85.672	GTLDAVAVK(1)NR	2	-0.73039	1
P12653	138	K	Glutathione S-transferase 1 OS=Zea mays OX=4577 GN=GST1 PE=1 SV=4	GST1	0.964996	0.00648681	57.434	VVDENLEK(0.965)LK(0.035)K	3	1.3303	1
P12653	80	K	Glutathione S-transferase 1 OS=Zea mays OX=4577 GN=GST1 PE=1 SV=4	GST1	0.841711	0.0298279	49.097	K(0.158)NK(0.842)PELLR	3	-0.14862	1
P12653	78	K	Glutathione S-transferase 1 OS=Zea mays OX=4577 GN=GST1 PE=1 SV=4	GST1	0.871661	0.00565877	78.759	K(0.872)NK(0.128)PELLR	3	-0.086154	1
P12857	123	K	ADP,ATP carrier protein 2, mitochondrial OS=Zea mays OX=4577 GN=ANT2 PE=2 SV=2	ANT2	1	3.02486e-08	124.25	LLIQNQDEMIK(1)SGR	2	-0.022655	2
P12857	225	K	ADP,ATP carrier protein 2, mitochondrial OS=Zea mays OX=4577 GN=ANT2 PE=2 SV=2	ANT2	1	0.00638453	88.275	LANDAK(1)AAK	2	0.49023	1
P12857	342	K	ADP,ATP carrier protein 2, mitochondrial OS=Zea mays OX=4577 GN=ANT2 PE=2 SV=2	ANT2	1	0.000131291	102.52	SSLDAFQQILK(1)K	2	-1.1273	1
P12857	139	K	ADP,ATP carrier protein 2, mitochondrial OS=Zea mays OX=4577 GN=ANT2 PE=2 SV=2	ANT2	1	0.00895326	94.85	GIADCFK(1)R	2	-1.0104	2
P12857	351	K	ADP,ATP carrier protein 2, mitochondrial OS=Zea mays OX=4577 GN=ANT2 PE=2 SV=2	ANT2	1	0.0374156	53.3	SLFK(1)GAGANILR	2	-0.72639	1
P12857	247	K	ADP,ATP carrier protein 2, mitochondrial OS=Zea mays OX=4577 GN=ANT2 PE=2 SV=2	ANT2	1	1.46101e-05	117.7	TLK(1)SDGIAGLYR	2	-0.67412	1
P12863	4	K	Triosephosphate isomerase, cytosolic OS=Zea mays OX=4577 PE=3 SV=3		1	0.00181894	101.72	K(1)FFVGGNWK	2	-2.0718	1
P12863	70	K	Triosephosphate isomerase, cytosolic OS=Zea mays OX=4577 PE=3 SV=3		1	5.29815e-09	121.82	QEFHVAAQNCWVK(1)K	3	0.77664	1
P16037	77	K	30S ribosomal protein S2, chloroplastic OS=Zea mays OX=4577 GN=rps2 PE=3 SV=1	rps2	1	0.00870326	73.435	SFLIVGTK(1)K	2	-1.477	1
P16037	144	K	30S ribosomal protein S2, chloroplastic OS=Zea mays OX=4577 GN=rps2 PE=3 SV=1	rps2	1	0.0148978	121.29	K(1)LSTLQR	2	0.080555	1
P16243	413	K	NADP-dependent malic enzyme, chloroplastic OS=Zea mays OX=4577 GN=MOD1 PE=1 SV=1	MOD1	1	0.0185561	77.358	K(1)VWLVDSK	2	0.0054731	1
P16243	436	K	NADP-dependent malic enzyme, chloroplastic OS=Zea mays OX=4577 GN=MOD1 PE=1 SV=1	MOD1	1	0.00131849	68.751	K(1)PWAHEHEPLK	3	0.13514	2
P16243	210	K	NADP-dependent malic enzyme, chloroplastic OS=Zea mays OX=4577 GN=MOD1 PE=1 SV=1	MOD1	1	0.00442525	84.173	YGSIFGRPQGLYVSLK(1)DK	3	0.35222	2
P16243	428	K	NADP-dependent malic enzyme, chloroplastic OS=Zea mays OX=4577 GN=MOD1 PE=1 SV=1	MOD1	1	0.0209091	74.53	K(1)GSLQPFK	2	-0.40472	1
P16243	138	K	NADP-dependent malic enzyme, chloroplastic OS=Zea mays OX=4577 GN=MOD1 PE=1 SV=1	MOD1	1	7.86831e-05	86.8	GLLPPAVLSQELQIK(1)K	2	-1.5292	1
P16243	214	K	NADP-dependent malic enzyme, chloroplastic OS=Zea mays OX=4577 GN=MOD1 PE=1 SV=1	MOD1	1	0.0124416	101.6	GK(1)VLEVLR	2	1.1087	1
P16243	420	K	NADP-dependent malic enzyme, chloroplastic OS=Zea mays OX=4577 GN=MOD1 PE=1 SV=1	MOD1	1	1.17736e-10	129.05	VWLVDSK(1)GLIVDSR	2	-0.90732	1
P17788	99	K	50S ribosomal protein L2, chloroplastic OS=Zea mays OX=4577 GN=rpl2-A PE=2 SV=2	rpl2-A	1	0.00238797	51.566	NAYICLIHYGDGEK(1)R	3	-0.48695	1
P17788	161	K	50S ribosomal protein L2, chloroplastic OS=Zea mays OX=4577 GN=rpl2-A PE=2 SV=2	rpl2-A	1	0.0167864	64.121	AAGAVAK(1)LIAK	2	0.25529	1
P17788	201	K	50S ribosomal protein L2, chloroplastic OS=Zea mays OX=4577 GN=rpl2-A PE=2 SV=2	rpl2-A	1	1.5172e-07	83.944	LVSQNCLATVGQVGNVGVNQK(1)SLGR	3	0.27691	1
P19124	93	K	NAD(P)H-quinone oxidoreductase subunit J, chloroplastic OS=Zea mays OX=4577 GN=ndhJ PE=2 SV=1	ndhJ	1	0.00614452	89.171	VFAQK(1)DNPR	2	1.5884	1
P19656	81	K	Non-specific lipid-transfer protein OS=Zea mays OX=4577 PE=1 SV=1		1	3.12046e-37	151.67	AACNCLK(1)NAAAGVSGLNAGNAASIPSK	3	-1.575	2
P21569	161	K	Peptidyl-prolyl cis-trans isomerase OS=Zea mays OX=4577 GN=CYP PE=2 SV=1	CYP	1	0.00519945	78.342	NGSTSK(1)VVK	2	-0.29774	2
P21569	89	K	Peptidyl-prolyl cis-trans isomerase OS=Zea mays OX=4577 GN=CYP PE=2 SV=1	CYP	1	1.37801e-11	122.47	GNGTGGESIYGEK(1)FPDEK	2	0.80487	1
P21569	94	K	Peptidyl-prolyl cis-trans isomerase OS=Zea mays OX=4577 GN=CYP PE=2 SV=1	CYP	1	0.0108003	123.86	FPDEK(1)FVR	2	0.34005	2
P21569	151	K	Peptidyl-prolyl cis-trans isomerase OS=Zea mays OX=4577 GN=CYP PE=2 SV=1	CYP	1	0.0182809	85.533	AIEK(1)VGTR	2	-0.099896	1
P21569	31	K	Peptidyl-prolyl cis-trans isomerase OS=Zea mays OX=4577 GN=CYP PE=2 SV=1	CYP	1	7.37303e-05	75.057	IVMELYANEVPK(1)TAENFR	3	0.41146	2
P21569	44	K	Peptidyl-prolyl cis-trans isomerase OS=Zea mays OX=4577 GN=CYP PE=2 SV=1	CYP	1	0.00363303	88.021	ALCTGEK(1)GVGK	2	0.3074	2
P21569	48	K	Peptidyl-prolyl cis-trans isomerase OS=Zea mays OX=4577 GN=CYP PE=2 SV=1	CYP	0.999042	0.00787976	53.211	GVGK(0.999)SGK(0.001)PLHYK	3	-0.035906	2
P25459	101	K	30S ribosomal protein S18, chloroplastic OS=Zea mays OX=4577 GN=rps18 PE=3 SV=1	rps18	1	0.0063113	84.479	LITLAIK(1)QAR	2	1.6234	1
P25459	91	K	30S ribosomal protein S18, chloroplastic OS=Zea mays OX=4577 GN=rps18 PE=3 SV=1	rps18	1	0.0251089	67.494	LTLK(1)QQR	2	1.7526	1
P25460	57	K	40S ribosomal protein S11 OS=Zea mays OX=4577 GN=RPS11 PE=2 SV=1	RPS11	1	0.00341678	79.875	EAIEGTYIDK(1)K	2	-1.1834	2
P25460	80	K	40S ribosomal protein S11 OS=Zea mays OX=4577 GN=RPS11 PE=2 SV=1	RPS11	1	0.000975868	71.08	IIAGTCHSAK(1)MNR	3	-1.9026	1
P25460	153	K	40S ribosomal protein S11 OS=Zea mays OX=4577 GN=RPS11 PE=2 SV=1	RPS11	1	0.0254664	52.5	VIPAGSAAAGK(1)K	2	-0.52841	1
P25462	318	K	Glutamine synthetase, chloroplastic OS=Zea mays OX=4577 GN=GLN2 PE=2 SV=1	GLN2	1	0.0015423	99.589	EDGGFEEIK(1)R	2	0.56999	1
P25462	157	K	Glutamine synthetase, chloroplastic OS=Zea mays OX=4577 GN=GLN2 PE=2 SV=1	GLN2	1	6.26958e-05	64.16	GGNNVLVICDTYTPQGEPLPTNK(1)R	3	1.3919	1
P25462	377	K	Glutamine synthetase, chloroplastic OS=Zea mays OX=4577 GN=GLN2 PE=2 SV=1	GLN2	1	0.0177247	85.963	GK(1)GYLEDR	2	-0.0028178	1
P25709	314	K	NAD(P)H-quinone oxidoreductase subunit H, chloroplastic OS=Zea mays OX=4577 GN=ndhH PE=3 SV=1	ndhH	1	0.00450233	84.859	K(1)PSPNFELSK	2	2.2568	1
P26301	239	K	Enolase 1 OS=Zea mays OX=4577 GN=ENO1 PE=2 SV=1	ENO1	1	0.00686141	73.927	AAIEK(1)AGYTGK	2	-0.37868	1
P26301	346	K	Enolase 1 OS=Zea mays OX=4577 GN=ENO1 PE=2 SV=1	ENO1	1	6.8281e-06	116.78	AINEK(1)TCNALLLK	2	1.152	1
P26301	341	K	Enolase 1 OS=Zea mays OX=4577 GN=ENO1 PE=2 SV=1	ENO1	1	0.0137361	95.775	VAK(1)AINEK	2	0.3692	2
P26566	88	K	50S ribosomal protein L20, chloroplastic OS=Zea mays OX=4577 GN=rpl20 PE=3 SV=3	rpl20	1	0.0153235	104.01	K(1)ELILNR	2	-0.23884	1
P27497	40	K	Chlorophyll a-b binding protein M9, chloroplastic OS=Zea mays OX=4577 GN=CAB-M9 PE=2 SV=1	CAB-M9	1	1.65903e-10	123	AK(1)PAASSGSPWYGPDR	2	1.3288	3
P27723	12	K	30S ribosomal protein S16, chloroplastic OS=Zea mays OX=4577 GN=rps16 PE=3 SV=1	rps16	1	0.0243343	87.476	K(1)QQAIYR	2	0.20019	1
P27923	6	K	Ubiquitin-40S ribosomal protein S27a OS=Zea mays OX=4577 GN=UBF9 PE=2 SV=2	UBF9	1	0.000660644	99.941	MQIFVK(1)TLTGK	2	1.0125	2
P27923	120	K	Ubiquitin-40S ribosomal protein S27a OS=Zea mays OX=4577 GN=UBF9 PE=2 SV=2	UBF9	1	5.57333e-09	100.7	K(1)ECPNTECGAGVFMANHFDR	3	-0.035958	1
P27923	114	K	Ubiquitin-40S ribosomal protein S27a OS=Zea mays OX=4577 GN=UBF9 PE=2 SV=2	UBF9	1	0.00837378	76.073	VDDATGK(1)VTR	2	-0.079714	1
P27923	48	K	Ubiquitin-40S ribosomal protein S27a OS=Zea mays OX=4577 GN=UBF9 PE=2 SV=2	UBF9	1	0.0041074	76.759	LIFAGK(1)QLEDGR	2	2.5199	1
P29185	397	K	Chaperonin CPN60-1, mitochondrial OS=Zea mays OX=4577 GN=CPN60I PE=1 SV=2	CPN60I	0.93592	0.00019631	72.99	SAIENSTSDYDK(0.064)EK(0.936)LQER	3	0.44724	1
P29185	310	K	Chaperonin CPN60-1, mitochondrial OS=Zea mays OX=4577 GN=CPN60I PE=1 SV=2	CPN60I	1	0.00146633	85.493	VCAVK(1)APGFGENR	2	0.13982	1
P29185	100	K	Chaperonin CPN60-1, mitochondrial OS=Zea mays OX=4577 GN=CPN60I PE=1 SV=2	CPN60I	1	0.00873244	66.004	VK(1)NVGASLVK	2	0.50448	1
P29185	242	K	Chaperonin CPN60-1, mitochondrial OS=Zea mays OX=4577 GN=CPN60I PE=1 SV=2	CPN60I	1	0.00612465	62.203	GYISPYFITNSK(1)TQK	2	-1.4511	1
P30755	26	K	Histone H2B.1 OS=Zea mays OX=4577 PE=2 SV=3		0.974231	0.000366548	65.438	KPAEEEPATEK(0.026)VEK(0.974)APAGK	4	-0.51186	1
P30755	23	K	Histone H2B.1 OS=Zea mays OX=4577 PE=2 SV=3		0.999999	0.00154074	65.105	KPAEEEPATEK(1)VEK	3	1.6961	1
P30755	13	K	Histone H2B.1 OS=Zea mays OX=4577 PE=2 SV=3		1	0.000145933	114.31	K(1)PAEEEPATEK	2	0.47499	3
P30755	12	K	Histone H2B.1 OS=Zea mays OX=4577 PE=2 SV=3		0.977038	8.59524e-06	96.234	K(0.006)PAAK(0.977)K(0.017)PAEEEPATEK	3	-0.33646	1
P43188	52	K	Adenylate kinase, chloroplastic OS=Zea mays OX=4577 GN=ADK1 PE=1 SV=1	ADK1	1	0.000102322	99.991	AEIAAGSENGK(1)R	2	-0.27014	1
P43188	137	K	Adenylate kinase, chloroplastic OS=Zea mays OX=4577 GN=ADK1 PE=1 SV=1	ADK1	1	0.000916303	73.279	RLDPVTGK(1)IYHLK	3	-0.52492	1
P43188	18	K	Adenylate kinase, chloroplastic OS=Zea mays OX=4577 GN=ADK1 PE=1 SV=1	ADK1	1	1.5182e-07	95.926	VMISGAPASGK(1)GTQCELIK	2	-0.12114	6
P43188	142	K	Adenylate kinase, chloroplastic OS=Zea mays OX=4577 GN=ADK1 PE=1 SV=1	ADK1	1	5.50592e-05	79.461	IYHLK(1)YSPPENEEIASR	3	1.0227	1
P43188	165	K	Adenylate kinase, chloroplastic OS=Zea mays OX=4577 GN=ADK1 PE=1 SV=1	ADK1	1	0.00170087	108.7	FDDTEEK(1)VK	2	-0.85826	3
P43188	214	K	Adenylate kinase, chloroplastic OS=Zea mays OX=4577 GN=ADK1 PE=1 SV=1	ADK1	1	0.000371941	97.797	IDELLGSILEK(1)K	2	-0.6997	1
P43188	26	K	Adenylate kinase, chloroplastic OS=Zea mays OX=4577 GN=ADK1 PE=1 SV=1	ADK1	1	0.0022715	100.07	GTQCELIK(1)TK	2	-0.75159	2
P46617	131	K	Cytochrome f OS=Zea mays OX=4577 GN=petA PE=3 SV=1	petA	1	0.00817611	42.958	EK(1)IGNLSFQSYRPNK	3	0.33293	1
P46617	156	K	Cytochrome f OS=Zea mays OX=4577 GN=petA PE=3 SV=1	petA	1	0.0055485	69.92	NILVIGPVPGK(1)K	2	-0.78618	1
P46617	215	K	Cytochrome f OS=Zea mays OX=4577 GN=petA PE=3 SV=1	petA	1	1.17628e-07	103.9	SNNTVYNATSTGIVK(1)K	2	1.4062	4
P46617	180	K	Cytochrome f OS=Zea mays OX=4577 GN=petA PE=3 SV=1	petA	0.979137	0.0108029	44.238	K(0.021)DVHFLK(0.979)YPIYVGGNR	3	2.109	1
P46617	93	K	Cytochrome f OS=Zea mays OX=4577 GN=petA PE=3 SV=1	petA	1	0.00380503	47.732	IPYDMQLK(1)QVLANGK	2	0.87038	1
P46617	145	K	Cytochrome f OS=Zea mays OX=4577 GN=petA PE=3 SV=1	petA	1	8.0989e-06	119.17	K(1)NILVIGPVPGK	2	-0.76207	3
P46617	173	K	Cytochrome f OS=Zea mays OX=4577 GN=petA PE=3 SV=1	petA	1	1.15312e-07	87.793	YSEIVFPILSPDPATK(1)K	2	0.88587	2
P46617	157	K	Cytochrome f OS=Zea mays OX=4577 GN=petA PE=3 SV=1	petA	1	4.50722e-12	125.92	K(1)YSEIVFPILSPDPATKK	3	1.1968	2
P46617	100	K	Cytochrome f OS=Zea mays OX=4577 GN=petA PE=3 SV=1	petA	1	0.012385	70.399	QVLANGK(1)K	2	0.23585	1
P46617	222	K	Cytochrome f OS=Zea mays OX=4577 GN=petA PE=3 SV=1	petA	1	1.79907e-14	133.16	EK(1)GGYEISIVDASDGR	2	0.094666	1
P46620	517	K	NAD(P)H-quinone oxidoreductase subunit 5, chloroplastic OS=Zea mays OX=4577 GN=ndhF PE=3 SV=1	ndhF	1	0.00769964	68.481	NK(1)IGSFSTPFGAK	2	-2.5223	1
P48186	72	K	ATP synthase subunit b, chloroplastic OS=Zea mays OX=4577 GN=atpF PE=3 SV=1	atpF	1	0.000601874	117.95	K(1)GTLEQLEK	2	0.11518	2
P48186	125	K	ATP synthase subunit b, chloroplastic OS=Zea mays OX=4577 GN=atpF PE=3 SV=1	atpF	1	0.00690272	82.069	SK(1)NETLYFEK	2	0.72065	1
P48186	80	K	ATP synthase subunit b, chloroplastic OS=Zea mays OX=4577 GN=atpF PE=3 SV=1	atpF	1	0.0033172	88.803	GTLEQLEK(1)AR	2	2.4227	2
P48186	133	K	ATP synthase subunit b, chloroplastic OS=Zea mays OX=4577 GN=atpF PE=3 SV=1	atpF	1	3.23661e-06	117.08	SKNETLYFEK(1)QR	3	-0.80273	3
P48187	457	K	Photosystem II CP43 reaction center protein OS=Zea mays OX=4577 GN=psbC PE=1 SV=1	psbC	1	0.0067723	71.98	AAAAGFEK(1)GIDR	2	-0.28625	1
P48187	339	K	Photosystem II CP43 reaction center protein OS=Zea mays OX=4577 GN=psbC PE=1 SV=1	psbC	1	1.25866e-24	143.47	LGANVGSAQGPTGLGK(1)YLMR	2	-0.60226	2
P49235	236	K	4-hydroxy-7-methoxy-3-oxo-3,4-dihydro-2H-1,4-benzoxazin-2-yl glucoside beta-D-glucosidase 1, chloroplastic OS=Zea mays OX=4577 GN=GLU1 PE=1 SV=1	GLU1	1	0.00385288	86.944	VCFDNFGDK(1)VK	2	0.56878	3
P52855	32	K	60S acidic ribosomal protein P1 OS=Zea mays OX=4577 GN=RPP1A PE=1 SV=1	RPP1A	1	0.0107458	70.089	IATIVK(1)AANIK	2	-0.0010983	1
P54348	13	K	Histone H2B.5 OS=Zea mays OX=4577 PE=2 SV=3		1	0.00441792	82.202	K(1)VAEEEPSEK	2	-0.81557	1
P69246	123	K	Histone H3.2 OS=Zea mays OX=4577 GN=H3C2 PE=1 SV=2	H3C2	1	0.0092248	69.258	VTIMPK(1)DIQLAR	2	1.1576	2
P69246	28	K	Histone H3.2 OS=Zea mays OX=4577 GN=H3C2 PE=1 SV=2	H3C2	1	0.0175986	60.364	K(1)SAPATGGVK	2	0.91181	1
P69246	57	K	Histone H3.2 OS=Zea mays OX=4577 GN=H3C2 PE=1 SV=2	H3C2	1	2.80154e-05	119.25	YQK(1)STELLIR	2	-0.62047	4
P69246	24	K	Histone H3.2 OS=Zea mays OX=4577 GN=H3C2 PE=1 SV=2	H3C2	1	0.00136362	87.789	QLATK(1)AAR	2	-0.30935	4
P80608	49	K	Cysteine synthase OS=Zea mays OX=4577 PE=1 SV=2		1	0.0015242	75.911	LESMEPCSSVK(1)DR	2	-0.34967	1
P80608	134	K	Cysteine synthase OS=Zea mays OX=4577 PE=1 SV=2		1	0.0387562	63.694	K(1)AEEIQAK	2	-0.37951	1
P80608	220	K	Cysteine synthase OS=Zea mays OX=4577 PE=1 SV=2		1	3.80563e-08	97.059	LYGVEPVESAVLNGGK(1)PGPHK	3	1.303	1
P80639	71	K	Eukaryotic translation initiation factor 5A OS=Zea mays OX=4577 GN=TIF5A PE=1 SV=2	TIF5A	1	1.55588e-10	103.99	K(1)LEDIVPSSHNCDIPHVNR	4	-1.7076	3
P80639	37	K	Eukaryotic translation initiation factor 5A OS=Zea mays OX=4577 GN=TIF5A PE=1 SV=2	TIF5A	1	2.19699e-08	101.3	NGFIVIK(1)NRPCK	2	1.4947	6
P80639	30	K	Eukaryotic translation initiation factor 5A OS=Zea mays OX=4577 GN=TIF5A PE=1 SV=2	TIF5A	1	0.0235864	58.63	K(1)NGFIVIK	2	-0.21654	1
P80639	19	K	Eukaryotic translation initiation factor 5A OS=Zea mays OX=4577 GN=TIF5A PE=1 SV=2	TIF5A	1	0.00267321	52.93	ADAGASK(1)TYPQQAGTVR	3	-0.088197	1
P80639	12	K	Eukaryotic translation initiation factor 5A OS=Zea mays OX=4577 GN=TIF5A PE=1 SV=2	TIF5A	1	8.59409e-09	77.575	SDSEEHHFESK(1)ADAGASK	3	-3.0063	1
P93629	328	K	Alcohol dehydrogenase class-3 OS=Zea mays OX=4577 GN=FDH PE=2 SV=1	FDH	1	0.0190742	66.023	GTAFGGFK(1)SR	2	0.19898	1
Q05761	70	K	40S ribosomal protein S13 OS=Zea mays OX=4577 GN=RPS13 PE=2 SV=1	RPS13	1	0.0156234	72.2	SVTGSK(1)ILR	2	-0.25689	1
Q05761	9	K	40S ribosomal protein S13 OS=Zea mays OX=4577 GN=RPS13 PE=2 SV=1	RPS13	1	0.0101025	68.283	GK(1)GISSSALPYK	2	1.2348	1
Q05761	19	K	40S ribosomal protein S13 OS=Zea mays OX=4577 GN=RPS13 PE=2 SV=1	RPS13	1	0.000437923	107.09	GISSSALPYK(1)R	2	0.8864	1
Q06XS3	203	K	Lipoxygenase OS=Zea mays OX=4577 GN=LOX10 PE=3 SV=1	LOX10	1	0.0343209	97.635	FDNPEK(1)R	2	-0.10458	1
Q06XS3	136	K	Lipoxygenase OS=Zea mays OX=4577 GN=LOX10 PE=3 SV=1	LOX10	1	0.0177733	44.511	VTAYAHK(1)TLR	3	0.43719	1
Q06XS3	289	K	Lipoxygenase OS=Zea mays OX=4577 GN=LOX10 PE=3 SV=1	LOX10	0.910372	0.000957278	91.307	TK(0.91)K(0.09)DPETEMR	3	-0.68031	2
Q06XS3	219	K	Lipoxygenase OS=Zea mays OX=4577 GN=LOX10 PE=3 SV=1	LOX10	1	0.00025825	89.468	SYLPSDTPK(1)GLEDLR	2	-1.0997	1
Q06XS3	379	K	Lipoxygenase OS=Zea mays OX=4577 GN=LOX10 PE=3 SV=1	LOX10	1	0.00850532	47.621	MVK(1)LVEDTTDHVLR	3	-0.30844	1
Q06XS3	851	K	Lipoxygenase OS=Zea mays OX=4577 GN=LOX10 PE=3 SV=1	LOX10	1	0.0378591	60.255	AAFEK(1)FGGR	2	-0.94809	1
Q06XS3	529	K	Lipoxygenase OS=Zea mays OX=4577 GN=LOX10 PE=3 SV=1	LOX10	1	0.00711359	61.344	SPTRPQWK(1)R	3	-0.27701	1
Q06XS3	260	K	Lipoxygenase OS=Zea mays OX=4577 GN=LOX10 PE=3 SV=1	LOX10	1	4.29182e-07	67.396	VYDYDVYNDLGDPDK(1)NPAHQRPVLGGNK	4	0.03967	1
Q06XS3	290	K	Lipoxygenase OS=Zea mays OX=4577 GN=LOX10 PE=3 SV=1	LOX10	0.984635	0.00445668	64.224	TK(0.015)K(0.985)DPETEMR	2	-1.3028	2
Q08062	240	K	Malate dehydrogenase, cytoplasmic OS=Zea mays OX=4577 PE=1 SV=2		1	1.27597e-35	203.23	K(1)FSSALSAASSACDHIR	3	-1.9198	4
Q08062	237	K	Malate dehydrogenase, cytoplasmic OS=Zea mays OX=4577 PE=1 SV=2		1	0.0152298	88.37	GAAIIK(1)AR	2	0.093832	1
Q08062	151	K	Malate dehydrogenase, cytoplasmic OS=Zea mays OX=4577 PE=1 SV=2		1	2.5581e-05	97.271	EFAPSIPEK(1)NVTCLTR	3	0.64261	2
Q08062	111	K	Malate dehydrogenase, cytoplasmic OS=Zea mays OX=4577 PE=1 SV=2		1	3.03003e-11	104.45	NVSIYK(1)SQASALEAHAAPNCK	3	1.5644	1
Q08062	208	K	Malate dehydrogenase, cytoplasmic OS=Zea mays OX=4577 PE=1 SV=2		1	0.00400265	81.335	TSTGEK(1)PVR	2	0.3646	1
Q08062	105	K	Malate dehydrogenase, cytoplasmic OS=Zea mays OX=4577 PE=1 SV=2		1	4.43539e-12	179.14	KDVMSK(1)NVSIYK	2	0.26519	9
Q08069	209	K	40S ribosomal protein S8 OS=Zea mays OX=4577 GN=RPS8 PE=2 SV=2	RPS8	1	0.029304	46.001	ELEFYMK(1)K	2	0.78588	1
Q08069	133	K	40S ribosomal protein S8 OS=Zea mays OX=4577 GN=RPS8 PE=2 SV=2	RPS8	1	2.2098e-16	138.37	K(1)DNAEGQEVEAAAEETKK	3	1.1261	1
Q09054	74	K	Glyceraldehyde-3-phosphate dehydrogenase 2, cytosolic OS=Zea mays OX=4577 GN=GAPC2 PE=2 SV=1	GAPC2	1	2.15463e-08	122.14	TLLFGEK(1)PVTVFGIR	2	0.15914	1
Q09054	67	K	Glyceraldehyde-3-phosphate dehydrogenase 2, cytosolic OS=Zea mays OX=4577 GN=GAPC2 PE=2 SV=1	GAPC2	0.999996	0.000355045	70.994	DSK(1)TLLFGEKPVTVFGIR	3	-0.58786	1
Q09054	221	K	Glyceraldehyde-3-phosphate dehydrogenase 2, cytosolic OS=Zea mays OX=4577 GN=GAPC2 PE=2 SV=1	GAPC2	1	0.000537599	92.939	AVGK(1)VLPELNGK	2	1.2415	9
Q09054	261	K	Glyceraldehyde-3-phosphate dehydrogenase 2, cytosolic OS=Zea mays OX=4577 GN=GAPC2 PE=2 SV=1	GAPC2	1	0.00720734	76.332	GASYEEIK(1)K	2	-0.15803	2
Q09054	64	K	Glyceraldehyde-3-phosphate dehydrogenase 2, cytosolic OS=Zea mays OX=4577 GN=GAPC2 PE=2 SV=1	GAPC2	1	3.29709e-06	173.19	HSDIALK(1)DSK	2	0.090876	1
Q09054	253	K	Glyceraldehyde-3-phosphate dehydrogenase 2, cytosolic OS=Zea mays OX=4577 GN=GAPC2 PE=2 SV=1	GAPC2	1	3.13893e-05	121.99	IEK(1)GASYEEIKK	2	0.0038877	2
Q29SB6	131	K	Pathogenesis-related protein 10 OS=Zea mays OX=4577 GN=100192117 PE=2 SV=1	100192117	1	0.0115881	62.861	LLPGVEVK(1)DEIAK	2	-1.4869	1
Q29SB6	138	K	Pathogenesis-related protein 10 OS=Zea mays OX=4577 GN=100192117 PE=2 SV=1	100192117	1	0.00717485	80.96	AK(1)ESVTAIFK	2	-0.55841	2
Q41048	158	K	Oxygen-evolving enhancer protein 3-1, chloroplastic OS=Zea mays OX=4577 GN=PSBQ1 PE=2 SV=1	PSBQ1	0.999997	0.00325364	62.237	YDLK(1)TVIASKPK	3	-1.0581	1
Q41048	166	K	Oxygen-evolving enhancer protein 3-1, chloroplastic OS=Zea mays OX=4577 GN=PSBQ1 PE=2 SV=1	PSBQ1	0.907439	0.0183519	44.968	TVIASK(0.093)PK(0.907)EEK	3	1.0381	1
Q41048	136	K	Oxygen-evolving enhancer protein 3-1, chloroplastic OS=Zea mays OX=4577 GN=PSBQ1 PE=2 SV=1	PSBQ1	0.999839	2.76437e-05	86.539	TSAQDIINLKPLIDK(1)K	3	-0.087247	1
Q41048	75	K	Oxygen-evolving enhancer protein 3-1, chloroplastic OS=Zea mays OX=4577 GN=PSBQ1 PE=2 SV=1	PSBQ1	1	6.55627e-06	74.364	TIK(1)IGAPPPPSGGLPGTLNSDQAR	3	-0.50333	1
Q41048	193	K	Oxygen-evolving enhancer protein 3-1, chloroplastic OS=Zea mays OX=4577 GN=PSBQ1 PE=2 SV=1	PSBQ1	1	0.00463113	94.82	IK(1)STPEAEK	2	-1.0406	1
Q41048	121	K	Oxygen-evolving enhancer protein 3-1, chloroplastic OS=Zea mays OX=4577 GN=PSBQ1 PE=2 SV=1	PSBQ1	1	8.56502e-05	77.221	VK(1)TSAQDIINLKPLIDK	3	-1.9522	2
Q41745	205	K	1-acyl-sn-glycerol-3-phosphate acyltransferase PLS1 OS=Zea mays OX=4577 GN=PLS1 PE=2 SV=1	PLS1	1	0.00911522	69.379	TK(1)GFVSAVSIMR	2	-0.82087	1
Q41745	180	K	1-acyl-sn-glycerol-3-phosphate acyltransferase PLS1 OS=Zea mays OX=4577 GN=PLS1 PE=2 SV=1	PLS1	1	1.96857e-38	158.52	FTPAK(1)LLAAQEYAASQGLPAPR	2	0.075594	2
Q41764	39	K	Actin-depolymerizing factor 3 OS=Zea mays OX=4577 GN=ADF3 PE=1 SV=1	ADF3	1	6.74283e-10	83.54	FK(1)EIVVDQVGDR	2	0.88475	4
Q41764	24	K	Actin-depolymerizing factor 3 OS=Zea mays OX=4577 GN=ADF3 PE=1 SV=1	ADF3	1	0.00630199	106.18	FGELQSK(1)R	2	0.63054	1
Q41811	32	K	Histone H4.3 OS=Zea mays OX=4577 GN=H4 PE=1 SV=3	H4	1	0.00118869	91.812	DNIQGITK(1)PAIR	2	-0.75921	3
Q41811	80	K	Histone H4.3 OS=Zea mays OX=4577 GN=H4 PE=1 SV=3	H4	1	0.00205418	62.469	RK(1)TVTAMDVVYALK	3	1.2521	3
Q41864	109	K	Thioredoxin M-type, chloroplastic OS=Zea mays OX=4577 GN=TRM1 PE=2 SV=1	TRM1	1	0.00929371	73.927	DYAGK(1)ITCCK	2	-0.763	1
Q41864	139	K	Thioredoxin M-type, chloroplastic OS=Zea mays OX=4577 GN=TRM1 PE=2 SV=1	TRM1	1	0.0210201	57.525	SIPTVLIFK(1)GGEK	2	0.43635	1
Q41864	144	K	Thioredoxin M-type, chloroplastic OS=Zea mays OX=4577 GN=TRM1 PE=2 SV=1	TRM1	1	0.00415366	83.877	K(1)ESVIGAVPK	2	-1.7033	1
Q41864	114	K	Thioredoxin M-type, chloroplastic OS=Zea mays OX=4577 GN=TRM1 PE=2 SV=1	TRM1	1	2.53173e-20	132.84	ITCCK(1)VNTDDSPNVASTYGIR	3	-0.80772	3
Q41864	153	K	Thioredoxin M-type, chloroplastic OS=Zea mays OX=4577 GN=TRM1 PE=2 SV=1	TRM1	1	0.00153155	71.428	ESVIGAVPK(1)STLTTLIDK	2	1.0291	1
Q43247	221	K	Glyceraldehyde-3-phosphate dehydrogenase 3, cytosolic OS=Zea mays OX=4577 GN=GAPC3 PE=2 SV=1	GAPC3	1	0.034146	45.992	AVGK(1)VLPVLNGK	2	-0.44497	1
Q43247	196	K	Glyceraldehyde-3-phosphate dehydrogenase 3, cytosolic OS=Zea mays OX=4577 GN=GAPC3 PE=2 SV=1	GAPC3	1	9.93626e-05	121.66	TVDGPSSK(1)DWR	2	0.31125	6
Q43267	189	K	PEP carboxylase OS=Zea mays OX=4577 GN=542372 PE=2 SV=1	542372	1	0.0139226	94.85	SLLQK(1)NAR	2	1.1987	3
Q43267	934	K	PEP carboxylase OS=Zea mays OX=4577 GN=542372 PE=2 SV=1	542372	1	0.000953182	88.706	EFADENK(1)PAGLVK	2	0.3395	3
Q43267	594	K	PEP carboxylase OS=Zea mays OX=4577 GN=542372 PE=2 SV=1	542372	1	7.89598e-15	149	GK(1)QQVMVGYSDSGK	2	-0.61621	1
Q43267	762	K	PEP carboxylase OS=Zea mays OX=4577 GN=542372 PE=2 SV=1	542372	1	0.0091383	56.205	MNIGSRPAK(1)R	3	-0.94432	1
Q43267	715	K	PEP carboxylase OS=Zea mays OX=4577 GN=542372 PE=2 SV=1	542372	1	0.0115069	61.139	K(1)LMDEMAVVATEEYR	3	-1.0626	3
Q43267	353	K	PEP carboxylase OS=Zea mays OX=4577 GN=542372 PE=2 SV=1	542372	1	2.46883e-08	124.99	AEELHSSSGSK(1)VTK	3	-1.3318	5
Q43267	927	K	PEP carboxylase OS=Zea mays OX=4577 GN=542372 PE=2 SV=1	542372	0.999802	0.00136514	54.66	VTPQPPLSK(1)EFADENKPAGLVK	3	0.16225	1
Q43267	128	K	PEP carboxylase OS=Zea mays OX=4577 GN=542372 PE=2 SV=1	542372	1	3.13153e-46	180.09	K(1)GGFADEGSATTESDIEETLKR	3	2.7458	2
Q43267	203	K	PEP carboxylase OS=Zea mays OX=4577 GN=542372 PE=2 SV=1	542372	1	1.5901e-82	228.41	NCLTQLNAK(1)DITDDDKQELDEALQR	3	-0.58902	2
Q43267	918	K	PEP carboxylase OS=Zea mays OX=4577 GN=542372 PE=2 SV=1	542372	1	9.08083e-06	94.42	IRDPNFK(1)VTPQPPLSK	3	0.46881	3
Q43267	156	K	PEP carboxylase OS=Zea mays OX=4577 GN=542372 PE=2 SV=1	542372	1	0.000203689	83.251	LVSEVGK(1)SPEEVFEALK	2	-1.0787	1
Q43267	210	K	PEP carboxylase OS=Zea mays OX=4577 GN=542372 PE=2 SV=1	542372	1	1.1428e-10	124.63	DITDDDK(1)QELDEALQR	2	-0.42921	4
Q43267	804	K	PEP carboxylase OS=Zea mays OX=4577 GN=542372 PE=2 SV=1	542372	1	0.0150969	89.029	FAIDK(1)DVR	2	1.2561	1
Q43267	710	K	PEP carboxylase OS=Zea mays OX=4577 GN=542372 PE=2 SV=1	542372	1	7.00624e-08	89.979	FTAATLEHGMHPPVSPK(1)PEWR	3	-1.1269	5
Q43267	863	K	PEP carboxylase OS=Zea mays OX=4577 GN=542372 PE=2 SV=1	542372	1	4.29914e-20	143.93	DK(1)YVETQQLLLQIAGHK	3	-0.21601	1
Q43267	381	K	PEP carboxylase OS=Zea mays OX=4577 GN=542372 PE=2 SV=1	542372	1	0.0146083	105.98	DK(1)LYNTR	2	0.61008	3
Q43267	429	K	PEP carboxylase OS=Zea mays OX=4577 GN=542372 PE=2 SV=1	542372	1	4.85242e-06	86.617	SLCDCGDK(1)AIADGSLLDLLR	3	-1.5105	1
Q43267	268	K	PEP carboxylase OS=Zea mays OX=4577 GN=542372 PE=2 SV=1	542372	1	2.44325e-08	134.14	VDTALK(1)NIGINER	3	0.50294	4
Q43267	12	K	PEP carboxylase OS=Zea mays OX=4577 GN=542372 PE=2 SV=1	542372	1	9.1332e-07	100.02	APGPGEK(1)HHSIDAQLR	3	-0.17668	2
Q43267	606	K	PEP carboxylase OS=Zea mays OX=4577 GN=542372 PE=2 SV=1	542372	1	8.34379e-08	112.55	QQVMVGYSDSGK(1)DAGR	2	1.2459	2
Q43267	629	K	PEP carboxylase OS=Zea mays OX=4577 GN=542372 PE=2 SV=1	542372	1	5.099e-06	147.96	AQEEMAQVAK(1)R	2	-0.52032	6
Q43267	634	K	PEP carboxylase OS=Zea mays OX=4577 GN=542372 PE=2 SV=1	542372	1	0.00577801	56.202	YGVK(1)LTLFHGR	3	-1.7919	1
Q43267	5	K	PEP carboxylase OS=Zea mays OX=4577 GN=542372 PE=2 SV=1	542372	1	0.00793447	59.709	ASTK(1)APGPGEK	2	0.39761	1
Q5IBC6	53	K	DANA2 OS=Zea mays OX=4577 GN=ZEAMMB73_Zm00001d012820 PE=2 SV=1	ZEAMMB73_Zm00001d012820	0.999997	1.41731e-06	83.944	GLTLTLEK(1)PGAFLVDLKPHNQDVR	4	-0.0057888	2
Q5IBC6	30	K	DANA2 OS=Zea mays OX=4577 GN=ZEAMMB73_Zm00001d012820 PE=2 SV=1	ZEAMMB73_Zm00001d012820	1	2.1842e-15	138.03	LK(1)ASATEAAFTNGPSLR	2	-1.2402	2
Q5IBC6	13	K	DANA2 OS=Zea mays OX=4577 GN=ZEAMMB73_Zm00001d012820 PE=2 SV=1	ZEAMMB73_Zm00001d012820	1	1.01933e-07	89.968	GRYEGDK(1)ATAATTLAAPAGDLR	3	0.54686	1
Q5IBC6	133	K	DANA2 OS=Zea mays OX=4577 GN=ZEAMMB73_Zm00001d012820 PE=2 SV=1	ZEAMMB73_Zm00001d012820	1	0.000907333	79.875	LK(1)YTYAHGVDR	2	0.66214	2
Q5IBC6	62	K	DANA2 OS=Zea mays OX=4577 GN=ZEAMMB73_Zm00001d012820 PE=2 SV=1	ZEAMMB73_Zm00001d012820	0.999831	4.16888e-05	65.244	GLTLTLEKPGAFLVDLK(1)PHNQDVR	4	0.43624	2
Q5QJA2	122	K	Harpin binding protein 1 OS=Zea mays OX=4577 GN=HrBP1 PE=2 SV=1	HrBP1	1	0.0152687	88.177	DLDK(1)LQGR	2	0.027207	1
Q5XLE1	31	K	Peptidylprolyl isomerase OS=Zea mays OX=4577 GN=542519 PE=2 SV=1	542519	1	0.000701924	76.156	VTVHCTGYGK(1)DR	3	-0.23743	1
Q6JAH6	159	K	Glutathione peroxidase OS=Zea mays OX=4577 GN=100273297 PE=2 SV=1	100273297	1	0.0248683	49.773	YAPTTSPLSIEK(1)DIK	2	1.8354	1
Q6JAH6	94	K	Glutathione peroxidase OS=Zea mays OX=4577 GN=100273297 PE=2 SV=1	100273297	1	0.00635597	84.297	FK(1)AEYPIFDK	2	0.59194	2
Q6R987	384	K	ATP synthase subunit alpha OS=Zea mays OX=4577 GN=atp1-a2 PE=3 SV=1	atp1-a2	1	0.000297152	108.56	VGSAAQLK(1)AMK	2	0.8284	10
Q6R987	120	K	ATP synthase subunit alpha OS=Zea mays OX=4577 GN=atp1-a2 PE=3 SV=1	atp1-a2	1	1.30347e-10	105.72	VVDALGVPIDGK(1)GALSDHER	3	1.6668	1
Q6R987	142	K	ATP synthase subunit alpha OS=Zea mays OX=4577 GN=atp1-a2 PE=3 SV=1	atp1-a2	1	0.00462283	51.466	K(1)SVHEPMQTGLK	3	-0.077737	1
Q6R9D1	95	K	Ribosomal protein S7 OS=Zea mays OX=4577 GN=rps7-ct PE=2 SV=1	rps7-ct	0.999999	0.0025037	66.215	KVPIEIGSK(1)QGR	3	0.034684	1
Q6R9D1	36	K	Ribosomal protein S7 OS=Zea mays OX=4577 GN=rps7-ct PE=2 SV=1	rps7-ct	1	0.00330007	89.189	K(1)SLAYQILYR	2	1.001	1
Q6TM44	203	K	Germin-like protein1 OS=Zea mays OX=4577 GN=glp1 PE=2 SV=1	glp1	0.848468	0.00153471	114.87	K(0.848)LK(0.152)SVLGGSG	2	0.785	1
Q6TM44	202	K	Germin-like protein1 OS=Zea mays OX=4577 GN=glp1 PE=2 SV=1	glp1	1	3.98757e-06	131.69	VTFLDDAQVK(1)K	2	-0.18729	4
Q6TM44	62	K	Germin-like protein1 OS=Zea mays OX=4577 GN=glp1 PE=2 SV=1	glp1	1	1.23168e-18	119.45	SSVTANDFYFHGLAGQGK(1)INPLIK	3	-0.4484	2
Q6XZ78	246	K	Fructokinase-2 OS=Zea mays OX=4577 GN=FRK2 PE=1 SV=1	FRK2	1	0.00387643	77.776	LLVVTDGDK(1)GCR	2	-0.53839	2
Q6XZ78	170	K	Fructokinase-2 OS=Zea mays OX=4577 GN=FRK2 PE=1 SV=1	FRK2	1	0.000339032	81.016	AAK(1)AAGVLCSYDPNVR	2	0.54004	1
Q6XZ78	99	K	Fructokinase-2 OS=Zea mays OX=4577 GN=FRK2 PE=1 SV=1	FRK2	1	0.000205678	71.872	QNNVNAEGCLFDK(1)HAR	3	-1.5649	1
Q6XZ78	253	K	Fructokinase-2 OS=Zea mays OX=4577 GN=FRK2 PE=1 SV=1	FRK2	1	0.0316698	61.582	YFTK(1)DFK	2	-0.39673	1
Q6XZ78	111	K	Fructokinase-2 OS=Zea mays OX=4577 GN=FRK2 PE=1 SV=1	FRK2	1	0.00176222	60.307	TALAFVTLK(1)HDGER	3	1.3253	1
Q6XZ78	314	K	Fructokinase-2 OS=Zea mays OX=4577 GN=FRK2 PE=1 SV=1	FRK2	1	0.00490873	68.576	FSNACGAICTTK(1)K	2	-0.67975	1
Q768R3	240	K	Dicarboxylate transporter 2.1, chloroplastic OS=Zea mays OX=4577 GN=ZmpDCT2 PE=2 SV=1	ZmpDCT2	1	0.00334377	63.998	SLSLSSGSK(1)PNDPSAK	2	-0.43118	1
Q7DLR7	22	K	Calmodulin-7 OS=Zea mays OX=4577 GN=541661 PE=2 SV=1	541661	1	1.83761e-25	173.98	EAFSLFDK(1)DGDGCITTK	2	-1.5918	1
Q7DLR7	95	K	Calmodulin-7 OS=Zea mays OX=4577 GN=541661 PE=2 SV=1	541661	1	0.000104253	84.508	VFDK(1)DQNGFISAAELR	2	2.2544	1
Q84TC2	358	K	DIBOA-glucoside dioxygenase BX6 OS=Zea mays OX=4577 GN=BX6 PE=1 SV=1	BX6	1	3.20789e-09	127.83	DFIAK(1)FNTIGLDGR	2	-0.05953	1
Q84V79	101	K	MADS transcription factor OS=Zea mays OX=4577 GN=m15 PE=2 SV=1	m15	1	0.0131633	40.727	AK(1)VETIQK(1)CQK	2	1.909	1
Q84V79	107	K	MADS transcription factor OS=Zea mays OX=4577 GN=m15 PE=2 SV=1	m15	1	0.0131633	40.727	AK(1)VETIQK(1)CQK	2	1.909	1
Q84Y01	164	K	Inositol-tetrakisphosphate 1-kinase 1 OS=Zea mays OX=4577 GN=ITPK1 PE=2 SV=1	ITPK1	1	0.000248951	88.706	PLVADGTAK(1)SHK	3	0.47207	1
Q9ATM6	280	K	Aquaporin PIP2-4 OS=Zea mays OX=4577 GN=PIP2-4 PE=1 SV=1	PIP2-4	1	0.0231453	62.732	ASATK(1)LGSYR	2	0.61629	1
Q9ATM6	3	K	Aquaporin PIP2-4 OS=Zea mays OX=4577 GN=PIP2-4 PE=1 SV=1	PIP2-4	1	3.07718e-27	141.79	AK(1)DIEASGPEAGEFSAK	2	-1.7459	1
Q9FQC5	167	K	Glutathione S-transferase GST 14 OS=Zea mays OX=4577 GN=541832 PE=2 SV=1	541832	1	1.19784e-05	119.62	RQLGK(1)LLDIYEQR	3	-0.36845	2
Q9FQC7	49	K	Glutathione S-transferase OS=Zea mays OX=4577 GN=GSTF8_2 PE=2 SV=1	GSTF8_2	1	0.0121723	102.07	LPEFIK(1)LR	2	-0.19535	1
Q9FQC7	43	K	Glutathione S-transferase OS=Zea mays OX=4577 GN=GSTF8_2 PE=2 SV=1	GSTF8_2	1	0.00393141	79.492	SHK(1)LPEFIK	2	0.60678	2
Q9FR39	87	K	Profilin-5 OS=Zea mays OX=4577 GN=PRO5 PE=1 SV=1	PRO5	1	0.00737808	75.683	K(1)GTGGITIK	2	-0.18485	1
Q9FR39	95	K	Profilin-5 OS=Zea mays OX=4577 GN=PRO5 PE=1 SV=1	PRO5	1	0.0344899	57.175	GTGGITIK(1)K	2	0.74625	1
Q9FYS0	157	K	40S ribosomal protein S6 OS=Zea mays OX=4577 GN=rps6-2 PE=2 SV=1	rps6-2	1	0.0150283	104.45	K(1)YVNTYR	2	-0.06362	1
Q9FYS0	15	K	40S ribosomal protein S6 OS=Zea mays OX=4577 GN=rps6-2 PE=2 SV=1	rps6-2	1	0.00442975	86.882	K(1)LEIDDDQK	2	0.42834	2
Q9FYS0	14	K	40S ribosomal protein S6 OS=Zea mays OX=4577 GN=rps6-2 PE=2 SV=1	rps6-2	1	5.57996e-05	104.95	FNIANPSTGCQK(1)K	2	-1.215	1
Q9M583	82	K	Hypersensitive induced response2 OS=Zea mays OX=4577 GN=HIR2 PE=2 SV=1	HIR2	1	0.0176079	60.55	ALADK(1)ASDAFYK	2	-0.5688	1
Q9SE94	324	K	Methylenetetrahydrofolate reductase 1 OS=Zea mays OX=4577 PE=2 SV=1		1	0.000779697	60.334	VK(1)EDVRPIFWANRPK	4	-1.6815	1
Q9SLP5	170	K	Ferredoxin--NADP reductase, chloroplastic OS=Zea mays OX=4577 GN=L-FNRII PE=1 SV=1	L-FNRII	1	0.00434337	111.46	TVSLCVK(1)R	2	0.15296	3
Q9SLP5	194	K	Ferredoxin--NADP reductase, chloroplastic OS=Zea mays OX=4577 GN=L-FNRII PE=1 SV=1	L-FNRII	1	2.08105e-07	104.95	GVCSNFLCDLK(1)PGAEVK	2	0.22283	1
Q9SLP5	298	K	Ferredoxin--NADP reductase, chloroplastic OS=Zea mays OX=4577 GN=L-FNRII PE=1 SV=1	L-FNRII	1	0.000657381	77.08	EQTNAAGEK(1)MYIQTR	2	-0.062715	2
Q9SLP5	89	K	Ferredoxin--NADP reductase, chloroplastic OS=Zea mays OX=4577 GN=L-FNRII PE=1 SV=1	L-FNRII	0.999917	0.000156171	111.94	YKPK(1)EPYVGR	3	-1.723	3
Q9SLP5	76	K	Ferredoxin--NADP reductase, chloroplastic OS=Zea mays OX=4577 GN=L-FNRII PE=1 SV=1	L-FNRII	1	0.000269074	123.92	K(1)QEEGLVTNK	2	0.19249	1
Q9SLP5	329	K	Ferredoxin--NADP reductase, chloroplastic OS=Zea mays OX=4577 GN=L-FNRII PE=1 SV=1	L-FNRII	0.999982	0.00168337	57.806	KDNTYVYMCGLK(1)GMEK	3	0.47009	1
Q9SLP6	74	K	Ferredoxin--NADP reductase, chloroplastic OS=Zea mays OX=4577 GN=L-FNRI PE=1 SV=1	L-FNRI	1	2.16415e-06	110.6	KQEEGVVTNLYK(1)PK	3	-2.1139	1
Q9SLP6	76	K	Ferredoxin--NADP reductase, chloroplastic OS=Zea mays OX=4577 GN=L-FNRI PE=1 SV=1	L-FNRI	0.985769	0.00158495	51.264	KQEEGVVTNLYK(0.014)PK(0.986)EPYVGR	4	-0.34496	1
Q9SPD7	14	K	Outer mitochondrial membrane protein porin OS=Zea mays OX=4577 GN=vdac2 PE=2 SV=1	vdac2	1	0.00016888	92.773	AAAGPGLYSEIGK(1)K	2	0.91483	1
Q9ST25	124	K	Cortical cell-delineating protein OS=Zea mays OX=4577 GN=ZmGR1b PE=2 SV=1	ZmGR1b	1	0.00768318	64.476	LSALVNYCGK(1)CVPK	2	0.061515	1
Q9XHR2	833	K	Eukaryotic translation initiation factor 3 subunit A OS=Zea mays OX=4577 GN=TIF3A1 PE=2 SV=1	TIF3A1	1	0.0218255	68.536	LDAIAEK(1)QR	2	0.62279	1
Q9XHR2	67	K	Eukaryotic translation initiation factor 3 subunit A OS=Zea mays OX=4577 GN=TIF3A1 PE=2 SV=1	TIF3A1	1	0.0200506	65.234	FAK(1)DGLIQYR	2	-1.2681	1
Q9XHR2	211	K	Eukaryotic translation initiation factor 3 subunit A OS=Zea mays OX=4577 GN=TIF3A1 PE=2 SV=1	TIF3A1	1	0.000818765	92.866	NHLANLNK(1)YR	2	-1.2806	1
Q9ZT00	373	K	Ribulose bisphosphate carboxylase/oxygenase activase, chloroplastic OS=Zea mays OX=4577 GN=RCA1 PE=2 SV=3	RCA1	0.954742	6.42687e-05	81.867	K(0.045)LVNSK(0.955)EGPPTFEQPK	3	-0.53339	1
Q9ZT00	215	K	Ribulose bisphosphate carboxylase/oxygenase activase, chloroplastic OS=Zea mays OX=4577 GN=RCA1 PE=2 SV=3	RCA1	0.811734	6.51239e-07	98.376	K(0.812)GK(0.188)MSCLFINDLDAGAGR	3	1.0209	3
Q9ZT00	167	K	Ribulose bisphosphate carboxylase/oxygenase activase, chloroplastic OS=Zea mays OX=4577 GN=RCA1 PE=2 SV=3	RCA1	1	7.46173e-06	111.77	GQGK(1)SFQCELVFAK	2	-0.52051	1
Q9ZT00	313	K	Ribulose bisphosphate carboxylase/oxygenase activase, chloroplastic OS=Zea mays OX=4577 GN=RCA1 PE=2 SV=3	RCA1	1	0.00154456	109.66	IGVCK(1)GIFR	2	-0.1715	1
