# Supplementary material for: Global Identification and Systematic Analysis of Lysine Malonylation in Maize (Zea mays L.)
Source: Front Plant Sci. 2021 Aug 20;12:728338. doi: 10.3389/fpls.2021.728338 (PMC8417889; doi:10.3389/fpls.2021.728338)
Supplement: Supplementary file 3 [file Table_2.XLSX]

## Sheet: Table S2
Table S2 Motifs analysis of the identified malonylproteins
Protein accession	Position	Amino acid	Motif logo
A0A096RZN2	64	K	xxxKxxxxxx_K_xxxxxxxxxx
K7VQ65	471	K	xxKxxxxxxx_K_xxxxxxxxxx
A0A1D6F342	12	K	xxKxxxxxxx_K_xxxxxxxxxx
K7TM64	39	K	xxKxxxxxxx_K_xxxxxxxxxx
A0A1D6NW51	372	K	xxxKxxxxxx_K_xxxxxxxxxx
K7VU19	438	K	xxxKxxxxxx_K_xxxxxxxxxx
Q09054	74	K	xxxKxxxxxx_K_xxxxxxxxxx
K7VQ65	291	K	xxxKxxxxxx_K_xxxxxxxxxx
A0A1D6LIV3	212	K	xxxKxxxxxx_K_xxxxxxxxxx
A0A1D6J617	146	K	xxxKxxxxxx_K_xxxxxxxxxx
P08735	64	K	xxxKxxxxxx_K_xxxxxxxxxx
B4G0R1	123	K	xxKxxxxxxx_K_xxxxxxxxxx
A0A1D6JWG6	188	K	xxxKxxxxxx_K_xxxxxxxxxx
A0A1D6E966	482	K	xxKxxxxxxx_K_xxxxxxxxxx
C0P656	80	K	xxxKxxxxxx_K_xxxxxxxxxx
A0A1D6NG32	84	K	xxKxxxxxxx_K_xxxxxxxxxx
A0A1D6IL76	952	K	xxKxxxxxxx_K_xxxxxxxxxx
Q08069	209	K	xxxKxxxxxx_K_xxxxxxxxxx
Q43267	210	K	xxxKxxxxxx_K_xxxxxxxxxx
A0A096RZN2	18	K	xxxKxxxxxx_K_xxxxxxxxxx
A0A1D6N9F5	139	K	xxxKxxxxxx_K_xxxxxxxxxx
Q09054	64	K	xxxKxxxxxx_K_xxxxxxxxxx
B6SRI3	90	K	xxKxxxxxxx_K_xxxxxxxxxx
A0A1D6Q0D1	36	K	xxKxxxxxxx_K_xxxxxxxxxx
A0A1D6QCG6	196	K	xxKxxxxxxx_K_xxxxxxxxxx
A0A1D6HTG4	337	K	xxxKxxxxxx_K_xxxxxxxxxx
P00874	471	K	xxKxxxxxxx_K_xxxxxxxxxx
B6TBW4	43	K	xxxKxxxxxx_K_xxxxxxxxxx
B4FH62	166	K	xxxKxxxxxx_K_xxxxxxxxxx
Q09054	261	K	xxKxxxxxxx_K_xxxxxxxxxx
B4FKM1	200	K	xxKxxxxxxx_K_xxxxxxxxxx
A0A1D6IL23	206	K	xxxKxxxxxx_K_xxxxxxxxxx
A0A1D6EAP7	122	K	xxxKxxxxxx_K_xxxxxxxxxx
A0A1D6N672	180	K	xxxKxxxxxx_K_xxxxxxxxxx
A0A1D6KLG0	15	K	xxxKxxxxxx_K_xxxxxxxxxx
Q9SLP5	170	K	xxxKxxxxxx_K_xxxxxxxxxx
A0A1D6QTB5	365	K	xxKxxxxxxx_K_xxxxxxxxxx
B4FNC9	42	K	xxxKxxxxxx_K_xxxxxxxxxx
Q43267	934	K	xxxKxxxxxx_K_xxxxxxxxxx
A0A1D6MY43	177	K	xxxKxxxxxx_K_xxxxxxxxxx
A0A096RZN2	70	K	xxKxxxxxxx_K_xxxxxxxxxx
Q41764	24	K	xxxKxxxxxx_K_xxxxxxxxxx
B4FC97	11	K	xxxKxxxxxx_K_xxxxxxxxxx
A0A1D6F9G8	87	K	xxxKxxxxxx_K_xxxxxxxxxx
P93629	328	K	xxKxxxxxxx_K_xxxxxxxxxx
A0A1D6J617	786	K	xxKxxxxxxx_K_xxxxxxxxxx
K7UCZ5	165	K	xxxKxxxxxx_K_xxxxxxxxxx
A0A1D6KDX1	56	K	xxKxxxxxxx_K_xxxxxxxxxx
B6TH55	79	K	xxxKxxxxxx_K_xxxxxxxxxx
B4FM07	97	K	xxxKxxxxxx_K_xxxxxxxxxx
B4FAW3	191	K	xxKxxxxxxx_K_xxxxxxxxxx
Q5IBC6	13	K	xxxKxxxxxx_K_xxxxxxxxxx
Q08069	133	K	xxxKxxxxxx_K_xxxxxxxxxx
B6SII7	73	K	xxxKxxxxxx_K_xxxxxxxxxx
B4G1B0	55	K	xxxKxxxxxx_K_xxxxxxxxxx
Q29SB6	131	K	xxKxxxxxxx_K_xxxxxxxxxx
A0A1D6JW41	41	K	xxxKxxxxxx_K_xxxxxxxxxx
A0A1D6MBX5	87	K	xxKxxxxxxx_K_xxxxxxxxxx
A0A1D6J0P9	299	K	xxxKxxxxxx_K_xxxxxxxxxx
P46617	222	K	xxxKxxxxxx_K_xxxxxxxxxx
A0A1D6ES19	539	K	xxKxxxxxxx_K_xxxxxxxxxx
A0A1D6JR83	188	K	xxKxxxxxxx_K_xxxxxxxxxx
A0A1D6HLB6	116	K	xxxKxxxxxx_K_xxxxxxxxxx
B4G1P4	137	K	xxxKxxxxxx_K_xxxxxxxxxx
P04966	328	K	xxxKxxxxxx_K_xxxxxxxxxx
B6SIF9	105	K	xxxKxxxxxx_K_xxxxxxxxxx
A0A1D6LBH9	135	K	xxxKxxxxxx_K_xxxxxxxxxx
A0A1D6LSF7	291	K	xxxKxxxxxx_K_xxxxxxxxxx
A0A1X8DQ99	27	K	xxKxxxxxxx_K_xxxxxxxxxx
A0A1X7YIM9	255	K	xxxKxxxxxx_K_xxxxxxxxxx
A0A1D6HEP1	343	K	xxxKxxxxxx_K_xxxxxxxxxx
B6SIF9	72	K	xxKxxxxxxx_K_xxxxxxxxxx
K7VU19	373	K	xxxKxxxxxx_K_xxxxxxxxxx
Q43267	156	K	xxKxxxxxxx_K_xxxxxxxxxx
P12857	139	K	xxxKxxxxxx_K_xxxxxxxxxx
B5AK47	471	K	xxxKxxxxxx_K_xxxxxxxxxx
B4FAW3	166	K	xxxKxxxxxx_K_xxxxxxxxxx
A0A1D6LC84	101	K	xxxKxxxxxx_K_xxxxxxxxxx
B6U0M5	105	K	xxxKxxxxxx_K_xxxxxxxxxx
P09315	114	K	xxxKxxxxxx_K_xxxxxxxxxx
A0A1D6G4J2	27	K	xxxKxxxxxx_K_xxxxxxxxxx
A0A1D6G945	239	K	xxKxxxxxxx_K_xxxxxxxxxx
A0A1D6LSP3	236	K	xxKxxxxxxx_K_xxxxxxxxxx
K7TL05	101	K	xxxKxxxxxx_K_xxxxxxxxxx
A0A1D6PLH1	140	K	xxKxxxxxxx_K_xxxxxxxxxx
A0A1D6KFX3	380	K	xxxKxxxxxx_K_xxxxxxxxxx
A0A1D6M411	113	K	xxxKxxxxxx_K_xxxxxxxxxx
P16243	428	K	xxKxxxxxxx_K_xxxxxxxxxx
A0A1D6N4X3	49	K	xxxKxxxxxx_K_xxxxxxxxxx
A0A1D6EXC9	31	K	xxKxxxxxxx_K_xxxxxxxxxx
P46617	180	K	xxxKxxxxxx_K_xxxxxxxxxx
A0A1D6QSF0	65	K	xxxKxxxxxx_K_xxxxxxxxxx
P08735	128	K	xxKxxxxxxx_K_xxxxxxxxxx
P04709	139	K	xxxKxxxxxx_K_xxxxxxxxxx
B4FR32	110	K	xxxKxxxxxx_K_xxxxxxxxxx
A0A1D6L3U6	237	K	xxKxxxxxxx_K_xxxxxxxxxx
A0A1D6JGC6	246	K	xxKxxxxxxx_K_xxxxxxxxxx
B6SIF5	118	K	xxxKxxxxxx_K_xxxxxxxxxx
A0A1D6JW41	74	K	xxKxxxxxxx_K_xxxxxxxxxx
P46620	517	K	xxKxxxxxxx_K_xxxxxxxxxx
A0A1D6M411	116	K	xxKxxxxxxx_K_xxxxxxxxxx
K7TSD2	320	K	xxxKxxxxxx_K_xxxxxxxxxx
A0A1D6HNF7	342	K	xxKxxxxxxx_K_xxxxxxxxxx
A0A096RZN2	281	K	xxKxxxxxxx_K_xxxxxxxxxx
A0A1D6PLL5	51	K	xxxKxxxxxx_K_xxxxxxxxxx
C0P530	49	K	xxxKxxxxxx_K_xxxxxxxxxx
B6T7G7	236	K	xxKxxxxxxx_K_xxxxxxxxxx
B6SP99	291	K	xxKxxxxxxx_K_xxxxxxxxxx
Q9FQC5	167	K	xxxKxxxxxx_K_xxxxxxxxxx
B4FHX3	28	K	xxKxxxxxxx_K_xxxxxxxxxx
Q7DLR7	22	K	xxKxxxxxxx_K_xxxxxxxxxx
A0A1D6J617	154	K	xxKxxxxxxx_K_xxxxxxxxxx
B6U0S1	471	K	xxKxxxxxxx_K_xxxxxxxxxx
B6U9S6	236	K	xxxKxxxxxx_K_xxxxxxxxxx
B4FQ59	233	K	xxxKxxxxxx_K_xxxxxxxxxx
P00874	21	K	xxxKxxxxxx_K_xxxxxxxxxx
P16037	77	K	xxKxxxxxxx_K_xxxxxxxxxx
A0A1D6JNB6	306	K	xxKxxxxxxx_K_xxxxxxxxxx
Q9XHR2	833	K	xxxKxxxxxx_K_xxxxxxxxxx
A0A1D6N8X8	138	K	xxKxxxxxxx_K_xxxxxxxxxx
C0PHR4	454	K	xxKxxxxxxx_K_xxxxxxxxxx
C0P441	74	K	xxKxxxxxxx_K_xxxxxxxxxx
P02355	139	K	xxKxxxxxxx_K_xxxxxxxxxx
P46617	100	K	xxxKxxxxxx_K_xxxxxxxxxx
P08735	196	K	xxKxxxxxxx_K_xxxxxxxxxx
Q9SLP5	76	K	xxxKxxxxxx_K_xxxxxxxxxx
B6TNM0	355	K	xxxKxxxxxx_K_xxxxxxxxxx
B4G1J8	225	K	xxKxxxxxxx_K_xxxxxxxxxx
P48186	133	K	xxKxxxxxxx_K_xxxxxxxxxx
B4FK49	36	K	xxKxxxxxxx_K_xxxxxxxxxx
A0A1D6EC07	37	K	xxKxxxxxxx_K_xxxxxxxxxx
Q84V79	107	K	xxKxxxxxxx_K_xxxxxxxxxx
B6SRI3	97	K	xxxKxxxxxx_K_xxxxxxxxxx
B4FUK7	87	K	xxxKxxxxxx_K_xxxxxxxxxx
A0A1D6H1H5	170	K	xxKxxxxxxx_K_xxxxxxxxxx
P06586	44	K	xxxKxxxxxx_K_xxxxxxxxxx
Q29SB6	138	K	xxxKxxxxxx_K_xxxxxxxxxx
C0P2F3	278	K	xxKxxxxxxx_K_xxxxxxxxxx
K7VU19	154	K	xxKxxxxxxx_K_xxxxxxxxxx
B6T9A0	12	K	xxKxxxxxxx_K_xxxxxxxxxx
A0A1D6L9A0	19	K	xxxKxxxxxx_K_xxxxxxxxxx
A0A1D6FHA4	23	K	xxxKxxxxxx_K_xxxxxxxxxx
A0A1D6HNF7	213	K	xxKxxxxxxx_K_xxxxxxxxxx
B6T3B2	157	K	xxKxxxxxxx_K_xxxxxxxxxx
A0A1D6QRJ0	27	K	xxKxxxxxxx_K_xxxxxxxxxx
A0A1D6MY43	473	K	xxxKxxxxxx_K_xxxxxxxxxx
B7ZZ42	104	K	xxKxxxxxxx_K_xxxxxxxxxx
C0P790	85	K	xxxKxxxxxx_K_xxxxxxxxxx
P12653	80	K	xxxKxxxxxx_K_xxxxxxxxxx
A0A1D6E705	166	K	xxxKxxxxxx_K_xxxxxxxxxx
C0HGV5	286	K	xxxKxxxxxx_K_xxxxxxxxxx
A0A096RZN2	79	K	xxKxxxxxxx_K_xxxxxxxxxx
A0A1D6PHK8	454	K	xxKxxxxxxx_K_xxxxxxxxxx
B7ZZT9	554	K	xxKxxxxxxx_K_xxxxxxxxxx
A0A1D6EPA8	20	K	xxxKxxxxxx_K_xxxxxxxxxx
B4FV96	82	K	xxxKxxxxxx_K_xxxxxxxxxx
A0A1D6MBJ9	227	K	xxKxxxxxxx_K_xxxxxxxxxx
K7TSD2	486	K	xxxKxxxxxx_K_xxxxxxxxxx
P04967	169	K	xxxKxxxxxx_K_xxxxxxxxxx
A0A1D6LC84	94	K	xxKxxxxxxx_K_xxxxxxxxxx
A0A1D6HTG4	230	K	xxKxxxxxxx_K_xxxxxxxxxx
A0A1D6M411	225	K	xxKxxxxxxx_K_xxxxxxxxxx
A0A1D6KWK0	127	K	xxxKxxxxxx_K_xxxxxxxxxx
A0A1D6EXC9	39	K	xxKxxxxxxx_K_xxxxxxxxxx
P08735	115	K	xxKxxxxxxx_K_xxxxxxxxxx
K7TGE1	547	K	xxxKxxxxxx_K_xxxxxxxxxx
K7US39	129	K	xxxKxxxxxx_K_xxxxxxxxxx
K7VQ65	268	K	xxKxxxxxxx_K_xxxxxxxxxx
B4FAL9	14	K	xxxKxxxxxx_K_xxxxxxxxxx
A0A1D6HQR2	189	K	xxKxxxxxxx_K_xxxxxxxxxx
A0A1D6Q0H2	130	K	xxxKxxxxxx_K_xxxxxxxxxx
C0P9R5	81	K	xxxKxxxxxx_K_xxxxxxxxxx
B4G066	521	K	xxxKxxxxxx_K_xxxxxxxxxx
A0A1D6IH65	173	K	xxKxxxxxxx_K_xxxxxxxxxx
A0A1D6PH56	99	K	xxxKxxxxxx_K_xxxxxxxxxx
A0A1D6G0W4	171	K	xxKxxxxxxx_K_xxxxxxxxxx
P08735	261	K	xxKxxxxxxx_K_xxxxxxxxxx
P69246	123	K	xxxKxxxxxx_K_xxxxxxxxxx
B6ST36	167	K	xxKxxxxxxx_K_xxxxxxxxxx
A0A1D6IL23	127	K	xxKxxxxxxx_K_xxxxxxxxxx
K7TGE1	220	K	xxxKxxxxxx_K_xxxxxxxxxx
A0A1D6F4G1	172	K	xxKxxxxxxx_K_xxxxxxxxxx
A0A1D6M411	253	K	xxxKxxxxxx_K_xxxxxxxxxx
C0HFM4	185	K	xxKxxxxxxx_K_xxxxxxxxxx
A0A1D6EXC9	85	K	xxKxxxxxxx_K_xxxxxxxxxx
A0A1D6M063	108	K	xxxKxxxxxx_K_xxxxxxxxxx
P43188	26	K	xxKxxxxxxx_K_xxxxxxxxxx
A0A1D6HV13	26	K	xxKxxxxxxx_K_xxxxxxxxxx
A0A1D6QCG6	413	K	xxKxxxxxxx_K_xxxxxxxxxx
B4G033	163	K	xxxKxxxxxx_K_xxxxxxxxxx
B4FNM4	17	K	xxxKxxxxxx_K_xxxxxxxxxx
B4FXB9	311	K	xxxKxxxxxx_K_xxxxxxxxxx
B4FST4	65	K	xxxKxxxxxx_K_xxxxxxxxxx
C0P530	355	K	xxKxxxxxxx_K_xxxxxxxxxx
A0A1D6QRX2	9	K	xxxKxxxxxx_K_xxxxxxxxxx
A0A1D6N1D4	150	K	xxKxxxxxxx_K_xxxxxxxxxx
A0A1D6EC18	119	K	xxxKxxxxxx_K_xxxxxxxxxx
K7U3I3	123	K	xxKxxxxxxx_K_xxxxxxxxxx
B6U9S6	30	K	xxKxxxxxxx_K_xxxxxxxxxx
Q6XZ78	253	K	xxxKxxxxxx_K_xxxxxxxxxx
B4FWV7	217	K	xxKxxxxxxx_K_xxxxxxxxxx
P30755	12	K	xxKxxxxxxx_K_xxxxxxxxxx
P12857	351	K	xxKxxxxxxx_K_xxxxxxxxxx
A0A1D6EIA5	535	K	xxxKxxxxxx_K_xxxxxxxxxx
A0A1D6HY75	76	K	xxxKxxxxxx_K_xxxxxxxxxx
A0A1D6GIQ9	187	K	xxKxxxxxxx_K_xxxxxxxxxx
K7TGE1	210	K	xxxKxxxxxx_K_xxxxxxxxxx
A0A1D6M7C2	423	K	xxxKxxxxxx_K_xxxxxxxxxx
B6T2T0	222	K	xxxKxxxxxx_K_xxxxxxxxxx
A0A1D6INZ6	307	K	xxKxxxxxxx_K_xxxxxxxxxx
A0A096RZN2	16	K	xxxKxxxxxx_K_xxxxxxxxxx
A0A1D6HPL5	49	K	xxxKxxxxxx_K_xxxxxxxxxx
B4FZV7	154	K	xxKxxxxxxx_K_xxxxxxxxxx
P00874	183	K	xxKxxxxxxx_K_xxxxxxxxxx
K7VU19	179	K	xxxKxxxxxx_K_xxxxxxxxxx
A0A1D6JNB6	508	K	xxxKxxxxxx_K_xxxxxxxxxx
B6SJZ5	105	K	xxxKxxxxxx_K_xxxxxxxxxx
B4G0Q9	53	K	xxKxxxxxxx_K_xxxxxxxxxx
A0A1D6M411	409	K	xxKxxxxxxx_K_xxxxxxxxxx
A0A1D6NVZ7	702	K	xxxKxxxxxx_K_xxxxxxxxxx
A0A1D6IAS8	326	K	xxKxxxxxxx_K_xxxxxxxxxx
Q06XS3	529	K	xxKxxxxxxx_K_xxxxxxxxxx
A0A1D6JNB6	359	K	xxKxxxxxxx_K_xxxxxxxxxx
B6SIF9	64	K	xxxKxxxxxx_K_xxxxxxxxxx
B6SSH9	173	K	xxxKxxxxxx_K_xxxxxxxxxx
B4FGJ4	271	K	xxxKxxxxxx_K_xxxxxxxxxx
A0A1D6K504	10	K	xxxKxxxxxx_K_xxxxxxxxxx
P09315	185	K	xxKxxxxxxx_K_xxxxxxxxxx
P12653	138	K	xxKxxxxxxx_K_xxxxxxxxxx
B4F8L7	199	K	xxKxxxxxxx_K_xxxxxxxxxx
C0PFW3	318	K	xxKxxxxxxx_K_xxxxxxxxxx
P80639	19	K	xxxKxxxxxx_K_xxxxxxxxxx
B6SHW5	115	K	xxKxxxxxxx_K_xxxxxxxxxx
A0A1D6J4R4	85	K	xxxKxxxxxx_K_xxxxxxxxxx
K7UGI3	128	K	xxKxxxxxxx_K_xxxxxxxxxx
A0A1D6M411	246	K	xxxKxxxxxx_K_xxxxxxxxxx
A0A1D6JH29	152	K	xxKxxxxxxx_K_xxxxxxxxxx
B4FEF4	115	K	xxKxxxxxxx_K_xxxxxxxxxx
A0A1D6LC90	128	K	xxKxxxxxxx_K_xxxxxxxxxx
Q7DLR7	95	K	xxKxxxxxxx_K_xxxxxxxxxx
Q43267	429	K	xxKxxxxxxx_K_xxxxxxxxxx
B6TG61	107	K	xxxKxxxxxx_K_xxxxxxxxxx
A0A1D6K1X1	71	K	xxxKxxxxxx_K_xxxxxxxxxx
A0A1D6MK12	158	K	xxKxxxxxxx_K_xxxxxxxxxx
P00827	57	K	xxxKxxxxxx_K_xxxxxxxxxx
A0A1D6LY77	95	K	xxKxxxxxxx_K_xxxxxxxxxx
B6SIF9	142	K	xxKxxxxxxx_K_xxxxxxxxxx
A0A1D6NVZ7	393	K	xxxKxxxxxx_K_xxxxxxxxxx
Q6R987	142	K	xxKxxxxxxx_K_xxxxxxxxxx
A0A1D6NVZ7	312	K	xxKxxxxxxx_K_xxxxxxxxxx
C0PHC0	514	K	xxxKxxxxxx_K_xxxxxxxxxx
Q43267	918	K	xxKxxxxxxx_K_xxxxxxxxxx
A0A1D6FF26	468	K	xxxKxxxxxx_K_xxxxxxxxxx
C0PE12	470	K	xxxKxxxxxx_K_xxxxxxxxxx
A0A096RZN2	273	K	xxxKxxxxxx_K_xxxxxxxxxx
A0A1D6PW12	10	K	xxxKxxxxxx_K_xxxxxxxxxx
A0A1D6M411	799	K	xxxKxxxxxx_K_xxxxxxxxxx
K7V0H7	245	K	xxKxxxxxxx_K_xxxxxxxxxx
A0A1D6JXJ7	312	K	xxxKxxxxxx_K_xxxxxxxxxx
Q43267	12	K	xxxKxxxxxx_K_xxxxxxxxxx
O64411	314	K	xxxKxxxxxx_K_xxxxxxxxxx
A0A1D6JW41	66	K	xxKxxxxxxx_K_xxxxxxxxxx
A0A096RRR4	214	K	xxxKxxxxxx_K_xxxxxxxxxx
K7TGE1	139	K	xxxKxxxxxx_K_xxxxxxxxxx
A0A1D6MUF1	117	K	xxxKxxxxxx_K_xxxxxxxxxx
B6UG10	19	K	xxKxxxxxxx_K_xxxxxxxxxx
A0A1D6N8I8	163	K	xxxKxxxxxx_K_xxxxxxxxxx
K7VU19	161	K	xxxKxxxxxx_K_xxxxxxxxxx
A0A1D6EEW2	248	K	xxxKxxxxxx_K_xxxxxxxxxx
A0A1D6KJP4	407	K	xxKxxxxxxx_K_xxxxxxxxxx
K7TSD2	490	K	xxxKxxxxxx_K_xxxxxxxxxx
A0A1D6KM09	351	K	xxxKxxxxxx_K_xxxxxxxxxx
A0A1D6K836	175	K	xxxKxxxxxx_K_xxxxxxxxxx
A0A1D6K1B9	86	K	xxxKxxxxxx_K_xxxxxxxxxx
B4FL55	112	K	xxxKxxxxxx_K_xxxxxxxxxx
Q43247	196	K	xxKxxxxxxx_K_xxxxxxxxxx
A0A1D6FYA6	210	K	xxKxxxxxxx_K_xxxxxxxxxx
B6SQL3	47	K	xxxKxxxxxx_K_xxxxxxxxxx
B4FHK4	221	K	xxKxxxxxxx_K_xxxxxxxxxx
C0PFW3	235	K	xxKxxxxxxx_K_xxxxxxxxxx
A0A1D6FRN0	24	K	xxxKxxxxxx_K_xxxxxxxxxx
Q41048	166	K	xxKxxxxxxx_K_xxxxxxxxxx
A0A1D6DVK6	385	K	xxxKxxxxxx_K_xxxxxxxxxx
A0A1D6JXJ7	319	K	xxxKxxxxxx_K_xxxxxxxxxx
C0P441	66	K	xxxKxxxxxx_K_xxxxxxxxxx
B6U892	302	K	xxKxxxxxxx_K_xxxxxxxxxx
A0A1D6LIK1	159	K	xxxKxxxxxx_K_xxxxxxxxxx
P26566	88	K	xxKxxxxxxx_K_xxxxxxxxxx
K7UGI3	136	K	xxKxxxxxxx_K_xxxxxxxxxx
C0HFM4	37	K	xxxKxxxxxx_K_xxxxxxxxxx
A0A1D6FJF8	227	K	xxKxxxxxxx_K_xxxxxxxxxx
B7ZZ42	506	K	xxxKxxxxxx_K_xxxxxxxxxx
A0A1D6J5X9	264	K	xxxKxxxxxx_K_xxxxxxxxxx
P16243	420	K	xxxKxxxxxx_K_xxxxxxxxxx
B6SJU3	34	K	xxxKxxxxxx_K_xxxxxxxxxx
P05348	138	K	xxxKxxxxxx_K_xxxxxxxxxx
B4FDG2	57	K	xxxKxxxxxx_K_xxxxxxxxxx
A0A1D6MY43	223	K	xxxKxxxxxx_K_xxxxxxxxxx
B6SIK2	57	K	xxKxxxxxxx_K_xxxxxxxxxx
Q9FR39	95	K	xxKxxxxxxx_K_xxxxxxxxxx
A0A1X7YIM9	41	K	xxxKxxxxxx_K_xxxxxxxxxx
P80639	37	K	xxxKxxxxxx_K_xxxxxxxxxx
A0A1D6HS38	295	K	xxKxxxxxxx_K_xxxxxxxxxx
B7ZZ42	513	K	xxxKxxxxxx_K_xxxxxxxxxx
K7US39	136	K	xxxKxxxxxx_K_xxxxxxxxxx
P16243	436	K	xxKxxxxxxx_K_xxxxxxxxxx
B6SJB0	33	K	xxKxxxxxxx_K_xxxxxxxxxx
A0A1D6ES19	545	K	xxKxxxxxxx_K_xxxxxxxxxx
B4G1B0	110	K	xxKxxxxxxx_K_xxxxxxxxxx
A0A1D6PW12	24	K	xxxKxxxxxx_K_xxxxxxxxxx
A0A1D6GU17	305	K	xxxKxxxxxx_K_xxxxxxxxxx
C0PHR4	282	K	xxxKxxxxxx_K_xxxxxxxxxx
A0A1D6M0R0	215	K	xxKxxxxxxx_K_xxxxxxxxxx
A0A1D6L7K8	95	K	xxKxxxxxxx_K_xxxxxxxxxx
B6T3B2	132	K	xxKxxxxxxx_K_xxxxxxxxxx
P27923	114	K	xxxKxxxxxx_K_xxxxxxxxxx
B6T7G7	282	K	xxxKxxxxxx_K_xxxxxxxxxx
B4FTJ3	165	K	xxxKxxxxxx_K_xxxxxxxxxx
K7VFF7	131	K	xxKxxxxxxx_K_xxxxxxxxxx
A0A1D6IAR9	195	K	xxKxxxxxxx_K_xxxxxxxxxx
P48186	80	K	xxKxxxxxxx_K_xxxxxxxxxx
B5AK47	395	K	xxxKxxxxxx_K_xxxxxxxxxx
C0PHC0	573	K	xxxKxxxxxx_K_xxxxxxxxxx
B6SSH9	228	K	xxKxxxxxxx_K_xxxxxxxxxx
O49010	220	K	xxxKxxxxxx_K_xxxxxxxxxx
B6SIF9	12	K	xxKxxxxxxx_K_xxxxxxxxxx
Q6R9D1	95	K	xxKxxxxxxx_K_xxxxxxxxxx
C0P656	124	K	xxxKxxxxxx_K_xxxxxxxxxx
P08735	74	K	xxxKxxxxxx_K_xxxxxxxxxx
A0A1D6KFX3	373	K	xxxKxxxxxx_K_xxxxxxxxxx
B4G1P4	145	K	xxKxxxxxxx_K_xxxxxxxxxx
B4G039	89	K	xxxKxxxxxx_K_xxxxxxxxxx
A0A1D6LIK1	167	K	xxKxxxxxxx_K_xxxxxxxxxx
A0A1D6I3L6	269	K	xxKxxxxxxx_K_xxxxxxxxxx
B6TBW4	54	K	xxxKxxxxxx_K_xxxxxxxxxx
B4FRR1	56	K	xxxKxxxxxx_K_xxxxxxxxxx
A0A1D6HE45	206	K	xxxKxxxxxx_K_xxxxxxxxxx
A0A096RZN2	71	K	xxxKxxxxxx_K_xxxxxxxxxx
C0PHR4	159	K	xxxKxxxxxx_K_xxxxxxxxxx
A0A1D6H8U5	91	K	xxKxxxxxxx_K_xxxxxxxxxx
A0A1D6KGM2	723	K	xxKxxxxxxx_K_xxxxxxxxxx
