# Supplementary material for: Global Identification and Systematic Analysis of Lysine Malonylation in Maize (Zea mays L.)
Source: Front Plant Sci. 2021 Aug 20;12:728338. doi: 10.3389/fpls.2021.728338 (PMC8417889; doi:10.3389/fpls.2021.728338)
Supplement: Supplementary file 4 [file Table_3.XLSX]

## Sheet: Table S3
Table S3 GO functional fold enrichment of the modified proteins
GO Terms Level 1	GO Terms Description	GO Terms Level	GO Terms ID	Mapping	Background	All Mapping	All Background	Fold Enrichment	Fisher' exact test P value	-log10(p value)	Related Protein
Molecular Function	structural constituent of ribosome	3	GO:0003735	79	883	667	57028	7.65	1.3895e-83	82.86	B4FL64 P08529 P12340 B4FID1 B4FZV7 B6T872 B4FEE3 B4FEF4 B4G1J8 P27723 B4FB66 P16037 A0A1D6JW41 B6T522 B6SI39 P08527 B6UIC1 A0A1D6EXC9 C0PEC4 P52855 A0A1D6FRN0 Q08069 K7TT73 A0A1D6N4X3 Q9FYS0 P08528 B6SJC8 B6SII7 P25459 B4FUZ9 Q05761 A0A1D6P8F7 A0A1D6MBG4 A0A1D6QKN2 B6UIJ6 A0A096RRR4 A0A1D6M323 C0HFM4 K7UK46 A0A1D6JSF3 B4FR40 B6SHZ1 P26566 A0A1D6PHK8 O22424 P02355 B6UG10 B6SJB0 A0A1D6LFE6 C0P656 A…
	structural molecule activity	2	GO:0005198	83	1407	667	57028	5.04	3.9658e-51	50.4	B4FL64 P08529 P12340 B4FID1 B4FZV7 B6T872 A0A1D6L2U8 B4FEE3 B4FEF4 B4G1J8 P27723 B4FB66 P16037 A0A1D6JW41 B6T522 B6SI39 P08527 B6UIC1 A0A1D6EXC9 C0PEC4 P52855 A0A1D6FRN0 Q08069 K7TT73 A0A1D6QQM9 A0A1D6DT48 A0A1D6N4X3 Q9FYS0 P08528 B6SJC8 B6SII7 P25459 B4FUZ9 Q05761 A0A1D6P8F7 A0A1D6MBG4 A0A1D6QKN2 B6UIJ6 A0A096RRR4 A0A1D6M323 C0HFM4 K7UK46 A0A1D6JSF3 B4FR40 B6SHZ1 P26566 A0A1D6PHK8 O22424 P02355 …
	oxidoreductase activity	3	GO:0016491	108	3807	667	57028	2.43	3.1348e-18	17.5	P04967 B4FR32 B4F9N4 C0PFW3 P25709 O24574 A0A1D6E6A8 B4FGJ4 B4FLJ3 B4FT31 A0A1D6NCX6 P05642 B4F938 A0A1D6HAR6 P19124 K7VH58 B6TDR5 B4FUM2 A0A1D6FAV8 B4G010 A0A1D6HC33 Q43247 A0A1D6L6A9 A0A1D6P9J3 B4F9A4 A0A1D6K8P1 B6TDR4 B4FRC8 K7UXK5 K7UGI3 A0A1D6FNY8 O23813 A0A1D6HP39 A0A1D6QTI4 A0A1D6FP01 B4FBH0 A0A1D6FQJ4 A0A1D6HSJ1 P05348 A0A1D6GJ61 A0A1D6EIA5 B4FS17 A0A1D6N8X8 A0A1D6L6R8 B4FRX4 A0A1D6DVH6 A…
	cofactor binding	3	GO:0048037	50	1293	667	57028	3.31	2.0639e-17	16.69	P25709 A0A1D6GRA9 B4FLJ3 B6TY10 A0A096RYW9 A0A1D6NCX6 B6TH57 A0A1D6F9W8 A0A1D6HAR6 P19124 A0A1D6H1J8 B6TDR5 A0A1X7YF30 B4G1Y5 P06670 B6THR9 Q43247 B6T9P0 C0PD27 A0A1D6PBP6 C0PHH5 B4F8L7 C4J4E4 B7ZYW4 A0A1D6IZQ8 A0A1D6EVE4 P46620 K7US39 Q09054 B4FBC2 K7TSD2 P08735 C0PHR4 A0A1D6QDP6 B4G038 A0A1D6HP39 B6SRG5 A0A1D6QTI4 A0A1D6FF26 A0A1D6HSJ1 B4F8K5 A0A1D6GGL9 A0A1D6N717 A0A1D6H8U5 A0A1D6EIA5 A0A1D6L6…
	rRNA binding	6	GO:0019843	15	66	667	57028	19.43	5.10703e-15	14.29	P08528 Q6R9D1 P25459 P25460 P06586 P08529 P12340 B6UCF0 B6SI39 P26566 A0A1D6K504 A0A1D6N4X3 O22424 P08527 P02355
	chlorophyll binding	5	GO:0016168	12	51	667	57028	20.12	5.48228e-13	12.26	P12329 P04967 K7TXI5 P27497 P05641 B6SZT9 O24561 B4FL55 P04966 B4FQ80 P48187 B6SSN3
	coenzyme binding	4	GO:0050662	38	874	667	57028	3.72	2.31548e-12	11.64	P25709 B4FLJ3 B6TY10 A0A1D6NCX6 A0A1D6F9W8 A0A1D6HAR6 A0A1D6H1J8 B6TDR5 A0A1X7YF30 B4G1Y5 B6THR9 Q43247 B6T9P0 A0A1D6PBP6 C0PD27 C0PHH5 B4F8L7 C4J4E4 A0A1D6IZQ8 K7US39 Q09054 B4FBC2 P08735 C0PHR4 A0A1D6QDP6 B4G038 A0A1D6HP39 B6SRG5 A0A1D6QTI4 A0A1D6FF26 B4F8K5 A0A1D6H8U5 A0A1D6GGL9 A0A1D6EIA5 A0A1D6L6R8 K7V9I5 P16243 P09315
	translation elongation factor activity	7	GO:0003746	13	86	667	57028	12.92	2.71982e-11	10.57	K7UQT7 A0A1D6LSP3 B4FNT1 K7VU19 A0A1D6ISX4 B6TPG0 K7VQ65 P80639 A0A1D6LBR4 K7UUB7 B6T7G7 B6U0S1 A0A1D6F3N9
Cellular Component	photosynthetic membrane	8	GO:0034357	53	213	363	30816	21.12	1e-175	175	P46617 B6U5I1 C4J6Y2 B6T2W9 P04967 B4F9N4 A0A1D6HBD7 P25709 B6SZT9 B6TH55 B6SRI3 B6TQK0 B6ST36 P0C1M0 P48187 C0PE12 P05642 P12329 P19124 A0A1D6HY75 B6TDR5 A0A096PRE6 O24561 B6SR15 P11601 P00835 P06670 K7UCS1 K7VN08 P48186 A0A1D6GU53 A0A1D6HS38 P27497 P05641 B6SQV5 P46620 A0A1D6F9C2 P04966 A0A1D6EVW0 Q41048 A0A1D6HQR2 O65101 A0A1D6N672 A0A1D6JYG6 P00827 K7TXI5 B6T3B2 B4FV96 Q5QJA2 B4FL55 B4FAW3 B4…
	thylakoid	6	GO:0009579	58	264	363	30816	18.65	1e-175	175	P46617 B6SZG7 B6U5I1 C4J6Y2 B6T2W9 P04967 B4F9N4 A0A1D6HBD7 P25709 B6SZT9 B6TH55 B6SRI3 B6TQK0 B6ST36 P0C1M0 P48187 C0PE12 P05642 P12329 P19124 A0A1D6HY75 B6TDR5 A0A096PRE6 O24561 B6SR15 P11601 P00835 P06670 K7UCS1 K7VN08 P48186 B4FRR1 A0A1D6GU53 A0A1D6HS38 K7VFF7 P27497 P05641 B6SQV5 P46620 A0A1D6F9C2 P04966 A0A1D6EVW0 C0HJ53 Q41048 A0A1D6HQR2 O65101 A0A1D6N672 A0A1D6JYG6 B4FB27 P00827 K7TXI5 B6…
	thylakoid part	7	GO:0044436	54	220	363	30816	20.84	1e-175	175	P46617 B6SZG7 B6U5I1 C4J6Y2 B6T2W9 P04967 B4F9N4 A0A1D6HBD7 P25709 B6SZT9 B6TH55 B6SRI3 B6TQK0 B6ST36 P0C1M0 P48187 C0PE12 P05642 P12329 P19124 A0A1D6HY75 B6TDR5 A0A096PRE6 O24561 B6SR15 P11601 P00835 P06670 K7UCS1 K7VN08 P48186 A0A1D6GU53 A0A1D6HS38 P27497 P05641 B6SQV5 P46620 A0A1D6F9C2 P04966 A0A1D6EVW0 Q41048 A0A1D6HQR2 O65101 A0A1D6N672 A0A1D6JYG6 P00827 K7TXI5 B6T3B2 B4FV96 Q5QJA2 B4FL55 B4…
	chloroplast part	10	GO:0044434	53	277	363	30816	16.24	1e-175	175	P46617 B4G0K4 B6U5I1 C4J6Y2 B6SRX9 P04967 P25709 P08529 B6SZT9 B4FR40 B6TQK0 P0C1M0 P48187 C0PE12 P05642 B4G1J8 P12329 P19124 Q9ZT00 B6TDR5 A0A096PRE6 B4G010 O24561 B6SR15 P11601 P00835 P06670 K7VN08 B4FRR1 P48186 P27497 K7VFF7 P05641 B6SST7 P46620 Q08069 B6SQE2 P04966 O23813 C0HJ53 Q41048 O65101 A0A1D6N672 B4FB27 P00827 K7TXI5 B4FZB4 B4FV96 Q5QJA2 K7V9I5 B4FL55 B4FQ80 B6SSN3
	thylakoid membrane	9	GO:0042651	47	178	363	30816	22.42	1e-175	175	P46617 B6U5I1 C4J6Y2 B6T2W9 P04967 B4F9N4 A0A1D6HBD7 P25709 B6SZT9 B6TQK0 B6ST36 P0C1M0 P48187 C0PE12 P05642 P12329 P19124 B6TDR5 A0A096PRE6 O24561 B6SR15 P11601 P00835 P06670 K7VN08 P48186 A0A1D6GU53 A0A1D6HS38 P27497 P05641 B6SQV5 P46620 A0A1D6F9C2 P04966 Q41048 A0A1D6HQR2 O65101 A0A1D6JYG6 A0A1D6N672 P00827 K7TXI5 B6T3B2 B4FV96 Q5QJA2 B4FL55 B4FQ80 B6SSN3
	plastid part	9	GO:0044435	53	285	363	30816	15.79	1e-175	175	P46617 B4G0K4 B6U5I1 C4J6Y2 B6SRX9 P04967 P25709 P08529 B6SZT9 B4FR40 B6TQK0 P0C1M0 P48187 C0PE12 P05642 B4G1J8 P12329 P19124 Q9ZT00 B6TDR5 A0A096PRE6 B4G010 O24561 B6SR15 P11601 P00835 P06670 K7VN08 B4FRR1 P48186 P27497 K7VFF7 P05641 B6SST7 P46620 Q08069 B6SQE2 P04966 O23813 C0HJ53 Q41048 O65101 A0A1D6N672 B4FB27 P00827 K7TXI5 B4FZB4 B4FV96 Q5QJA2 K7V9I5 B4FL55 B4FQ80 B6SSN3
	cytoplasm	6	GO:0005737	250	6458	363	30816	3.29	9.04794e-87	86.04	B6U5I1 B6SRX9 P04967 B4FL64 A0A1D6QCG6 A0A1D6JNB6 P25709 A0A1D6KLG0 B4FZV7 B6T872 A0A1D6L2U8 P27723 P16037 A0A1D6JW41 Q9FR39 A0A1D6QT53 B4F8K1 C0P530 A0A1D6MPH1 P00835 C4IYM7 Q43247 B4FDY6 A0A1D6Q5M1 P08527 P48186 B6UIC1 A0A1D6IPZ1 C0HGV5 A0A1D6JWG6 P05641 A0A1D6IDV8 P52855 B4FAE4 A0A1D6FRN0 B6SQE2 Q08069 A0A1D6DT48 A0A1D6IL23 Q9FYS0 P08528 B6SJC8 O65101 A0A1D6N672 A0A1D6FP01 A0A1D6FGA8 K7TXI5 Q0…
	ribosome	8	GO:0005840	83	934	363	30816	7.54	9.5815e-79	78.02	B4FL64 P08529 P12340 B4FID1 B4FZV7 B6T872 B4FUZ5 B4FEE3 B4FEF4 B4G1J8 P27723 B4FB66 P16037 A0A1D6JW41 B4F8K1 B6T522 B6SI39 P08527 B6UIC1 A0A1D6EXC9 C0PEC4 P52855 A0A1D6FRN0 Q08069 K7TT73 A0A1D6N4X3 Q9FYS0 P08528 B6SJC8 B6SII7 P25459 B4FUZ9 Q05761 A0A1D6P8F7 B4FNM4 A0A1D6MBG4 K7V9I5 A0A1D6QKN2 B6UIJ6 A0A096RRR4 A0A1D6M323 C0HFM4 K7UK46 A0A1D6JSF3 B4FR40 B6SHZ1 P26566 A0A1D6PHK8 O22424 P02355 B6UG1…
Biological Process	amide biosynthetic process	6	GO:0043604	124	1767	576	41736	5.08	3.6389e-70	69.44	B4FL64 A0A1D6LSP3 A0A1D6JNB6 P08529 P12340 A0A1D6P1A0 B4FID1 B4FZV7 B6T872 B4FEE3 B4FEF4 B4G1J8 O81482 P27723 B4FB66 P16037 A0A1D6MID1 A0A1D6JW41 B6TPG0 A0A1D6EUI2 A0A1D6M7I1 B6T522 B6SI39 P08527 B6UIC1 A0A1D6EXC9 C0PEC4 A0A1D6PLH1 P52855 A0A1D6FRN0 Q08069 K7TT73 K7UUB7 A0A1D6N4X3 Q9FYS0 P08528 B6SJC8 K7UQT7 C0PGQ1 B6SII7 A0A1D6FGA8 K7VU19 P25459 A0A1D6P8F7 Q05761 B4FUZ9 A0A1D6MBG4 K7V9I5 B6THD9 …
	peptide metabolic process	6	GO:0006518	120	1741	576	41736	4.99	1.1927e-66	65.92	B4FL64 A0A1D6LSP3 A0A1D6JNB6 P08529 P12340 A0A1D6P1A0 B4FID1 B4FZV7 B6T872 B4FEE3 B4FEF4 B4G1J8 O81482 P27723 B4FB66 P16037 A0A1D6MID1 A0A1D6JW41 B6TPG0 A0A1D6EUI2 A0A1D6M7I1 B6T522 B6SI39 P08527 B6UIC1 A0A1D6EXC9 C0PEC4 P52855 A0A1D6FRN0 Q08069 K7TT73 K7UUB7 A0A1D6N4X3 Q9FYS0 P08528 B6SJC8 K7UQT7 C0PGQ1 B6SII7 A0A1D6FGA8 K7VU19 P25459 Q05761 B4FUZ9 A0A1D6P8F7 A0A1D6MBG4 K7V9I5 B6THD9 A0A1D6QKN2 …
	nucleoside phosphate metabolic process	7	GO:0006753	56	896	576	41736	4.53	1.3489e-30	29.87	A0A1D6P3C9 B4G0K4 B4FK49 B4FR47 A0A1D6LZQ6 A0A1D6KLG0 P0C1M0 B4G0R1 B6UHI4 A0A1D6QC30 A0A1D6M0R0 C0PHC0 A0A1D6MV37 K7TM64 P00835 B4FTI5 Q43247 B4FFH8 A0A1D6N617 A0A1D6N1Z8 K7VN08 A0A1D6JGC6 A0A1D6N430 K7VUK2 P48186 B4FWP0 A0A1D6FSN1 A0A1D6HI57 C0HGV5 A0A1D6F249 A0A1D6LW53 A0A1D6DVK6 P46620 B4F9G8 A0A1D6L0I4 Q09054 B4FTJ0 B6UHU2 A0A1D6M7C2 P08735 B4FAL9 A0A1D6G4J2 A0A1X7YHG9 P26301 A0A1D6NFC1 B6U8…
	glycosyl compound biosynthetic process	6	GO:1901659	23	239	576	41736	6.97	2.9208e-24	23.53	B4FK49 A0A1D6DVK6 A0A1D6L0I4 B6UHU2 A0A1D6KLG0 P0C1M0 B4G0R1 A0A1X7YHG9 A0A1D6QC30 A0A1D6NFC1 B6U892 P00827 C0PBY7 A0A1D6MV37 Q6R987 P00835 B4FFH8 A0A1D6JGC6 A0A1D6PH56 K7VN08 K7VUK2 A0A1D6HKL3 P48186
	purine-containing compound biosynthetic process	6	GO:0072522	24	261	576	41736	6.66	6.7936e-24	23.17	B4FK49 A0A1D6DVK6 A0A1D6L0I4 B6UHU2 A0A1D6KLG0 P0C1M0 B4G0R1 A0A1X7YHG9 A0A1D6QC30 A0A1D6M0R0 A0A1D6NFC1 P00827 C0PBY7 A0A1D6MV37 Q6R987 P00835 B4FFH8 A0A1D6N617 A0A1D6PH56 A0A1D6JGC6 K7VN08 K7VUK2 A0A1D6HKL3 P48186
	oxoacid metabolic process	6	GO:0043436	93	2518	576	41736	2.68	2.0667e-19	18.68	A0A1D6QRH7 A0A1D6JNB6 C0PFW3 B4FR47 A0A1D6P1A0 B4FGJ4 B4FLJ3 P80608 A0A1D6IXG8 A0A1D6J5X9 A0A1D6MID1 A0A1D6EUI2 A0A1D6HC33 Q43247 A0A1D6L6A9 B4FWP0 A0A1D6HI57 A0A1D6FSN1 A0A1D6PT20 C0HGV5 A0A1D6H6Z2 A0A1D6JWG6 A0A1D6PLH1 B4FTJ0 K7TSD2 B4FAL9 P26301 C0PGQ1 A0A1D6FP01 A0A1D6FGA8 A0A1D6L6R8 A0A1D6QHF4 A0A1D6DVH6 A0A1D6MPD4 A0A1D6IM28 P16243 A0A1D6DTB6 A0A1D6KDX1 A0A1D6QTB3 A0A1D6HNF7 A0A1D6FQG9 K7V9…
	carboxylic acid metabolic process	7	GO:0019752	92	2493	576	41736	2.67	1.52212e-13	12.82	A0A1D6QRH7 A0A1D6JNB6 C0PFW3 B4FR47 A0A1D6P1A0 B4FGJ4 B4FLJ3 P80608 A0A1D6IXG8 A0A1D6J5X9 A0A1D6MID1 A0A1D6EUI2 A0A1D6HC33 Q43247 A0A1D6L6A9 B4FWP0 A0A1D6HI57 A0A1D6FSN1 A0A1D6PT20 C0HGV5 A0A1D6H6Z2 A0A1D6JWG6 A0A1D6PLH1 B4FTJ0 K7TSD2 B4FAL9 P26301 C0PGQ1 A0A1D6FP01 A0A1D6FGA8 A0A1D6L6R8 A0A1D6QHF4 A0A1D6DVH6 A0A1D6MPD4 A0A1D6IM28 P16243 A0A1D6DTB6 A0A1D6KDX1 A0A1D6QTB3 A0A1D6HNF7 A0A1D6FQG9 K7V9…
	ribose phosphate metabolic process	6	GO:0019693	52	715	576	41736	5.27	8.48543e-13	12.07	A0A1D6P3C9 B4G0K4 B4FK49 B4FR47 A0A1D6LZQ6 A0A1D6KLG0 P0C1M0 B4G0R1 B6UHI4 A0A1D6QC30 A0A1D6M0R0 C0PHC0 A0A1D6MV37 K7TM64 P00835 B4FTI5 Q43247 B4FFH8 A0A1D6N1Z8 K7VN08 A0A1D6JGC6 A0A1D6N430 K7VUK2 P48186 B4FWP0 A0A1D6FSN1 A0A1D6HI57 C0HGV5 A0A1D6LW53 A0A1D6DVK6 P46620 B4F9G8 A0A1D6L0I4 Q09054 B4FTJ0 B6UHU2 A0A1D6M7C2 P08735 B4FAL9 A0A1X7YHG9 P26301 A0A1D6NFC1 B6U892 P00827 C0PBY7 A0A1D6HTG4 A0A1D…
	nucleoside metabolic process	7	GO:0009116	52	707	576	41736	5.33	1.40654e-12	11.85	A0A1D6P3C9 B4G0K4 B4FK49 B4FR47 A0A1D6LZQ6 A0A1D6KLG0 P0C1M0 B4G0R1 B6UHI4 A0A1D6QC30 C0PHC0 A0A1D6MV37 K7TM64 P00835 B4FTI5 Q43247 B4FFH8 A0A1D6N617 K7VN08 A0A1D6JGC6 A0A1D6N430 K7VUK2 P48186 B4FWP0 A0A1D6FSN1 A0A1D6HI57 C0HGV5 A0A1D6LW53 A0A1D6DVK6 P46620 B4F9G8 A0A1D6L0I4 Q09054 B4FTJ0 B6UHU2 A0A1D6M7C2 P08735 C0PHR4 B4FAL9 A0A1D6G4J2 A0A1X7YHG9 P26301 A0A1D6NFC1 B6U892 P00827 C0PBY7 A0A1D6GJ6…
	peptide biosynthetic process	7	GO:0043043	120	1679	576	41736	5.18	2.02405e-12	11.69	B4FL64 A0A1D6LSP3 A0A1D6JNB6 P08529 P12340 A0A1D6P1A0 B4FID1 B4FZV7 B6T872 B4FEE3 B4FEF4 B4G1J8 O81482 P27723 B4FB66 P16037 A0A1D6MID1 A0A1D6JW41 B6TPG0 A0A1D6EUI2 A0A1D6M7I1 B6T522 B6SI39 P08527 B6UIC1 A0A1D6EXC9 C0PEC4 P52855 A0A1D6FRN0 Q08069 K7TT73 K7UUB7 A0A1D6N4X3 Q9FYS0 P08528 B6SJC8 K7UQT7 C0PGQ1 B6SII7 A0A1D6FGA8 K7VU19 P25459 Q05761 B4FUZ9 A0A1D6P8F7 A0A1D6MBG4 K7V9I5 B6THD9 A0A1D6QKN2 …
	ribose phosphate biosynthetic process	7	GO:0046390	24	288	576	41736	6.04	3.28915e-12	11.48	B4FK49 A0A1D6DVK6 A0A1D6L0I4 B6UHU2 A0A1D6KLG0 P0C1M0 B4G0R1 A0A1X7YHG9 A0A1D6QC30 A0A1D6M0R0 A0A1D6NFC1 B6U892 P00827 C0PBY7 A0A1D6MV37 Q6R987 P00835 B4FFH8 A0A1D6PH56 A0A1D6JGC6 K7VN08 K7VUK2 A0A1D6HKL3 P48186
	single-organism carbohydrate catabolic process	6	GO:0044724	23	290	576	41736	5.75	2.42057e-11	10.62	A0A1D6P3C9 B4FWP0 B4G0K4 A0A1D6HI57 A0A1D6FSN1 C0HGV5 A0A1D6LW53 B4FR47 B4F9G8 Q09054 B4FTJ0 A0A1D6LZQ6 A0A1D6M7C2 P08735 A0A1D6N8I8 B4FAL9 P26301 K7TM64 P12863 B4FTI5 Q43247 A0A1D6N430 A0A1D6DTB6
	response to bacterium	6	GO:0009617	9	30	576	41736	21.74	1.88674e-10	9.72	Q29SB6 B4G0K4 B6U5I1 B6SZ69 K7VFF7 Q5QJA2 K7V9I5 K7VN08 B4FRR1
	oxidoreduction coenzyme metabolic process	6	GO:0006733	24	403	576	41736	4.32	2.99876e-09	8.52	A0A1D6P3C9 B4FWP0 B4G0K4 A0A1D6HI57 A0A1D6FSN1 C0HGV5 A0A1D6LW53 B4FR47 B4F9G8 Q09054 B4FTJ0 A0A1D6LZQ6 A0A1D6M7C2 P08735 B4FAL9 P26301 A0A1D6HTG4 K7TM64 P12863 B4FTI5 Q43247 A0A1D6N1Z8 A0A1D6N430 A0A1D6DTB6
