# Supplementary material for: Global Identification and Systematic Analysis of Lysine Malonylation in Maize (Zea mays L.)
Source: Front Plant Sci. 2021 Aug 20;12:728338. doi: 10.3389/fpls.2021.728338 (PMC8417889; doi:10.3389/fpls.2021.728338)
Supplement: Supplementary file 5 [file Table_4.XLSX]

## Sheet: Table S4
Table S4 Domain functional fold enrichment of the modified proteins
Domain Description	Mapping	Background	All Mapping	All Backgroud	Fold enrichment	Fisher's exact test p value	-log10(P value)	Related Protein
NAD(P)-binding domain	48	1272	678	67727	3.77	6.7442e-21	20.17	A0A1D6FKW0 C0PFW3 A0A1D6L9Y9 B4FFA7 A0A1D6JR67 B6TY10 A0A1D6NCX6 C0PE12 B6TH57 A0A1D6H1J8 A0A1D6EJ54 B6TDR5 A0A1X7YF30 B4FWV7 B4G1Y5 O64411 B6T9P0 A0A1D6L6A9 Q43247 A0A1D6N1Z8 A0A1D6FHT8 B4F8L7 B6TDR4 A0A1D6MRM3 Q08062 A0A1D6K641 A0A1D6MT55 A0A1D6QNT1 B4FBC2 Q09054 K7UXK5 P08735 C0PHR4 B4G038 A0A1D6QTI4 B4FH62 B4FB27 A0A1D6KL30 A0A1D6IIU2 B4F8K5 A0A1D6GGL9 A0A1D6H8U5 K7V9I5 P16243 P93629 P09315 A…
Glutathione S-transferase, C-terminal-like	15	144	678	67727	10.41	2.32598e-11	10.63	K7UQT7 B6TL20 B4FV03 B6T7H0 A0A1D6LSP3 B4FNT1 A0A1D6JNB6 A0A1D6LSN2 Q9FQC5 A0A1D6L6U6 B4FTF8 B6T7G7 B4FT31 P12653 Q9FQC7
Thioredoxin-like fold	28	611	678	67727	4.58	5.77188e-11	10.24	A0A1D6LSP3 K7VFF7 A0A1D6LSN2 A0A1D6N0J3 Q9FQC5 A0A1D6E6A8 A0A1D6L6U6 B4FTF8 K7UGI3 B4FT31 K7TXW7 C4J9M7 A0A1D6Q0H2 K7UQT7 B6TL20 B6T7H0 B4FV03 B4FM07 A0A1D6NZQ3 B4FS55 B6SHW5 Q6JAH6 B6T7G7 B4FH10 P12653 A0A1D6P9J3 Q41864 Q9FQC7
Histone H2A/H2B/H3	11	66	678	67727	16.65	6.12491e-11	10.21	P69246 B6SIF9 B6SJZ5 B6SRG7 B6T9A0 P30755 B6SI29 P54348 B6SJU3 B6T1G5 A0A1D6F342
Glutathione S-transferase, C-terminal	10	56	678	67727	17.84	2.2296e-10	9.65	K7UQT7 B4FV03 B6T7H0 A0A1D6LSP3 A0A1D6JNB6 Q9FQC5 B4FTF8 B6T7G7 P12653 Q9FQC7
Chlorophyll a/b binding protein domain	9	44	678	67727	20.43	4.96894e-10	9.3	P12329 A0A1D6N672 K7TXI5 P27497 B6SZT9 O24561 B4FL55 B4FQ80 B6SSN3
Histone-fold	14	177	678	67727	7.9	3.99221e-09	8.4	Q41811 P69246 B6SIF9 B6SJZ5 B6SRG7 B6T9A0 P30755 B6SI29 P54348 B6SJU3 A0A1D6GHW4 B6T1G5 A0A1D6F342 A0A1D6NJW7
Glutathione S-transferase, N-terminal	13	155	678	67727	8.38	7.04957e-09	8.15	K7UQT7 B6TL20 B4FV03 B6T7H0 A0A1D6LSP3 A0A1D6LSN2 Q9FQC5 A0A1D6L6U6 B4FTF8 B6T7G7 B4FT31 P12653 Q9FQC7
ATPase, F1/V1/A1 complex, alpha/beta subunit, nucleotide-binding domain	7	36	678	67727	19.42	6.33882e-08	7.2	A0A1X7YHG9 Q6R987 A0A1D6NFC1 P00827 A0A1D6Q2W3 C0PHC0 B6UHI4
Ribulose bisphosphate carboxylase, large subunit, ferrodoxin-like N-terminal	4	6	678	67727	66.59	1.46963e-07	6.83	P00874 A0A1D6LYF6 A0A1D6Q759 A0A1D6EVW0
ATPase, F1/V1/A1 complex, alpha/beta subunit, N-terminal domain	6	26	678	67727	23.05	1.91142e-07	6.72	A0A1X7YHG9 Q6R987 A0A1D6NFC1 P00827 C0PHC0 B6UHI4
Proteasome alpha-subunit, N-terminal domain	6	31	678	67727	19.33	5.85812e-07	6.23	B6TAJ3 A0A1D6IPZ1 B4FDY6 A0A1D6Q5M1 A0A1D6IL23 C0PFK3
Glutathione S-transferases Phi, C-terminal	5	18	678	67727	27.75	7.62039e-07	6.12	B6T7H0 B4FTF8 P12653 Q9FQC5 Q9FQC7
GroEL-like equatorial domain	9	100	678	67727	8.99	8.10737e-07	6.09	C0HGT5 K7UCH1 A0A1D6QCG6 A0A1X7YIM9 B6T8Q5 P29185 A0A1D6QQ17 C0P530 A0A1D6MPH1
Glyceraldehyde 3-phosphate dehydrogenase, catalytic domain	6	33	678	67727	18.16	8.66359e-07	6.06	Q09054 A0A1D6H1J8 Q43247 B4F8L7 P08735 P09315
Aerolysin-like toxin, beta complex domain	3	3	678	67727	99.89	9.98847e-07	6	A0A1D6EEX1 B4FHK4 A0A1D6EEW2
Agglutinin domain	3	3	678	67727	99.89	9.98847e-07	6	A0A1D6EEX1 B4FHK4 A0A1D6EEW2
Chloramphenicol acetyltransferase-like domain	11	169	678	67727	6.5	1.29306e-06	5.89	A0A1D6IUC6 A0A1D6GU17 A0A1D6MLA7 A0A1D6FP42 A0A1D6J5X9 A0A1D6NV50 A0A1D6H6Z2 A0A1D6MS22 B6TQC0 B6TXM6 B4FRQ8
Fructose-1-6-bisphosphatase class I, N-terminal	4	10	678	67727	39.96	1.99281e-06	5.7	A0A1D6N6G5 B6SRX9 A0A1D6JXJ7 A0A1D6N713
Translation protein, beta-barrel domain	11	186	678	67727	5.91	3.28575e-06	5.48	B4G1J8 A0A096RRR4 K7VU19 A0A1D6IVA8 A0A1D6J4R4 B6TPG0 K7VQ65 K7UUB7 A0A1D6LBR4 B6U0S1 A0A1D6IGS3
Mog1/PsbP, alpha/beta/alpha sandwich	5	25	678	67727	19.98	4.45913e-06	5.35	A0A1D6JYG6 B6T2W9 A0A1D6HS38 B6ST36 A0A1D6F9C2
Glyceraldehyde 3-phosphate dehydrogenase, NAD(P) binding domain	6	44	678	67727	13.62	5.02911e-06	5.3	Q09054 A0A1D6H1J8 Q43247 B4F8L7 P08735 P09315
Nucleophile aminohydrolases, N-terminal	12	235	678	67727	5.1	5.41059e-06	5.27	A0A1D6L3U6 A0A1D6I845 A0A1D6IPZ1 A0A1D6JZD8 A0A1D6HWI7 C0PFK3 B6TAJ3 B4FDY6 A0A1D6IM28 A0A1D6Q5M1 A0A1D6N617 A0A1D6IL23
Ribosomal protein S7 domain	3	5	678	67727	59.94	9.83973e-06	5.01	B6SHZ1 Q6R9D1 B4FB66
GroES-like	8	113	678	67727	7.07	1.96933e-05	4.71	B4F848 B6T8U7 A0A1D6KL30 B4FAE4 K7UXK5 A0A1D6JR67 P93629 A0A1D6JJP0
