# Supplementary material for: Global Identification and Systematic Analysis of Lysine Malonylation in Maize (Zea mays L.)
Source: Front Plant Sci. 2021 Aug 20;12:728338. doi: 10.3389/fpls.2021.728338 (PMC8417889; doi:10.3389/fpls.2021.728338)
Supplement: Supplementary file 6 [file Table_5.XLSX]

## Sheet: Table S5
Table S5 KEGG pathways fold enrichment analysis the identified malonylproteins
KEGG pathway	Mapping	Background	All Mapping	All Background	Fold enrichment	Fisher's exact test p value	-log10(p value)	Related proteins
zma00195 Photosynthesis	34	133	452	22674	12.82	1.0405e-12	11.98	P46617 P04967 B4F9N4 A0A1D6HBD7 B6TH55 B6SRI3 B6ST36 P0C1M0 P48187 P05642 A0A1D6HY75 B4FUM2 A0A1D6Q2W3 P00835 P11601 K7UCS1 K7VN08 P48186 A0A1D6GU53 Q9SLP6 A0A1D6HS38 P05641 A0A1D6F9C2 P04966 Q41048 A0A1D6HQR2 O65101 A0A1X7YHG9 A0A1D6N672 P00827 B6T3B2 B4FAW3 Q9SLP5 A0A1D6HKL3
zma03010 Ribosome	82	818	452	22674	5.03	2.46503e-12	11.61	B4FL64 B4G1Q5 P08529 P12340 B4FID1 B6T872 B4FZV7 B4FUZ5 B4FEF4 B4FEE3 B4G1J8 P27723 P16037 B4FB66 A0A1D6M728 A0A1D6JW41 B4F8K1 B6T522 B6SI39 P08527 B6UIC1 A0A1D6EXC9 C0PEC4 P52855 A0A1D6FRN0 Q08069 K7TT73 A0A1D6N4X3 Q9FYS0 B6SJC8 P08528 B6SII7 P25459 B4FUZ9 A0A1D6P8F7 Q05761 B4FNM4 A0A1D6MBG4 A0A1D6QKN2 B6UIJ6 A0A096RRR4 A0A1D6M323 C0HFM4 K7UK46 B4FR40 A0A1D6JSF3 B6SHZ1 P26566 O22424 P02355 B6UG1…
zma00710 Carbon fixation in photosynthetic organisms	40	322	452	22674	6.23	4.172e-12	11.38	A0A1D6FKW0 A0A1D6P3C9 B4G0K4 B6SRX9 C0PFW3 B4FR47 O24574 A0A1D6GRA9 A0A096RYW9 A0A1D6H1J8 B6SZP7 A0A1D6JWH4 B4FRQ1 B4FTI5 Q43247 A0A1D6L6A9 A0A1D6N430 B4FWP0 A0A1D6FSN1 B4F8L7 P00874 Q08062 Q09054 B4FTJ0 A0A1D6M7C2 A0A1D6LYF6 A0A1D6Q759 A0A1D6N713 P08735 B4FQ59 B4FAL9 A0A1D6M411 A0A1D6HTG4 P05348 P12863 A0A1D6NVZ7 A0A1D6N6G5 P16243 P09315 A0A1D6FQG9
zma00010 Glycolysis / Gluconeogenesis	38	561	452	22674	3.4	6.41245e-11	10.19	A0A1D6IUC6 A0A1D6P3C9 B4G0K4 B6SRX9 B4FR32 B4FR47 A0A1D6LZQ6 B4FGJ4 A0A1D6JR67 A0A1D6N8I8 A0A1D6H1J8 A0A1D6JWH4 K7TM64 B4FTI5 Q43247 C0PHH5 A0A1D6N430 A0A1D6NJK9 B4FWP0 A0A1D6FSN1 A0A1D6HI57 C0HGV5 A0A1D6H6Z2 A0A1D6LW53 B4F9G8 K7US39 Q09054 B4FTJ0 A0A1D6GJ75 A0A1D6M7C2 A0A1D6FNY8 P08735 A0A1D6Q0D1 B4FAL9 P12863 A0A1D6N6G5 P93629 A0A1D6DTB6
zma00630 Glyoxylate and dicarboxylate metabolism	25	324	452	22674	3.87	9.62776e-09	8.02	A0A1D6FKW0 A0A1D6QRH7 P25462 A0A1D6JMZ9 A0A1D6KIH4 P00874 Q08062 O24574 K7US39 A0A1D6QRJ0 K7TSD2 A0A1D6LYF6 A0A1D6Q759 A0A096RYW9 A0A1D6JIH8 A0A1D6QTI4 A0A1D6PUL3 A0A1D6IUW7 A0A1D6HSJ1 P05348 A0A1D6KGY2 A0A1D6L6A9 A0A1D6EGA6 A0A1D6IM28 C0PHH5
zma00030 Pentose phosphate pathway	18	221	452	22674	4.09	5.2343e-07	6.28	A0A1D6NJK9 A0A1D6P3C9 B4FWP0 B6SRX9 A0A1D6HI57 B4FR32 A0A1D6LW53 B4FR47 A0A1D6GJ75 B4FAL9 B4FRQ1 A0A1D6HTG4 A0A1D6NVZ7 A0A1D6N6G5 B4FTI5 A0A1D6PBP6 A0A1D6N430 A0A1D6N1Z8
zma00196 Photosynthesis - antenna proteins	8	38	452	22674	10.56	6.78384e-07	6.17	P12329 B4FL55 B4FQ80 P27497 K7TXI5 B6SZT9 O24561 B6SSN3
zma00480 Glutathione metabolism	21	313	452	22674	3.37	1.47197e-06	5.83	A0A1D6LSN2 Q9FQC5 A0A1D6L6U6 B4FTF8 B4FR86 B4FT31 B4FLJ3 A0A1D6HP39 B6T7H0 B6TL20 B4FV03 B4FS17 Q6JAH6 A0A1D6PBP6 C0PD27 A0A1D6EKS5 A0A1D6P9J3 A0A1D6KM09 P12653 A0A1D6N1Z8 Q9FQC7
zma00020 Citrate cycle (TCA cycle)	21	342	452	22674	3.08	5.90962e-06	5.23	A0A1D6FKW0 A0A1D6IUC6 A0A1D6QRH7 A0A1D6JMZ9 A0A1D6H6Z2 A0A1D6MRM3 Q08062 K7US39 A0A1D6QRJ0 B4FGJ4 B4FLJ3 B6TH57 A0A1D6PUL3 A0A1D6J5X9 A0A1D6JWH4 A0A1D6HC33 A0A1D6L6A9 A0A1D6EGA6 C0PD27 C0PHH5 A0A1D6FHT8
zma00190 Oxidative phosphorylation	25	469	452	22674	2.67	9.42808e-06	5.03	B6T2T0 P25709 A0A1D6DVK6 P46620 B6UHU2 A0A1D6JW70 P0C1M0 B6UHI4 A0A1X7YHG9 A0A1D6QC30 P19124 P00827 A0A1D6NFC1 A0A1D6Q2W3 C0PHC0 A0A1D6MV37 A0A1D6GJ61 Q6R987 P00835 P06670 A0A1D6JGC6 K7VN08 A0A1D6HKL3 P48186 B4FRR1
zma00051 Fructose and mannose metabolism	15	258	452	22674	2.92	0.000227445	3.64	A0A1D6P3C9 B4FWP0 B6SRX9 A0A1D6HI57 A0A1D6KL30 A0A1D6LW53 B4FR47 P12863 A0A1D6N6G5 B4FTJ0 A0A1D6LZQ6 B4FTI5 Q6XZ78 A0A1D6N430 B4FAL9
zma01210 2-Oxocarboxylic acid metabolism	16	311	452	22674	2.58	0.000554765	3.26	A0A1D6QRH7 A0A1D6JMZ9 A0A1D6QRJ0 A0A1D6GRA9 B4FLJ3 A0A096RYW9 A0A1D6PUL3 A0A1D6K836 A0A1D6GGL9 A0A1D6HC33 B6TIJ2 B6THR9 A0A1D6QHF4 A0A1D6EGA6 C0PD27 A0A1D6HNF7
zma00620 Pyruvate metabolism	23	557	452	22674	2.07	0.000880393	3.06	A0A1D6FKW0 A0A1D6IUC6 C0PFW3 A0A1D6H6Z2 Q08062 K7US39 B4F9G8 B4FGJ4 A0A1D6EDJ9 A0A1D6EDK4 A0A1D6PUK0 A0A1D6F9W8 A0A1D6GRR8 A0A1D6M411 A0A1D6JWH4 K7TM64 A0A1D6KGY2 A0A1D6QHF4 A0A1D6L6A9 C0PHH5 P16243 A0A1D6DTB6 A0A1D6FQG9
zma00860 Porphyrin and chlorophyll metabolism	11	179	452	22674	3.08	0.000968791	3.01	A0A1D6GEW8 A0A1D6H1H5 A0A1D6QTB5 A0A1D6JNB6 B6TDR5 A0A1D6FAV8 B7ZYW4 A0A1D6LKG8 B6TDR4 B4FZP0 B4F938
zma00970 Aminoacyl-tRNA biosynthesis	16	383	452	22674	2.1	0.00459122	2.34	C0PGQ1 A0A1D6QTB5 A0A1D6FGA8 A0A1D6JNB6 A0A1D6J0P9 A0A1D6JT96 A0A1D6E966 A0A1D6IVA8 A0A1D6MID1 A0A1D6M5W1 A0A1D6EUI2 A0A1D6P1A0 K7V0H7 B4FNF8 A0A1D6IZK4 A0A1D6LIV3
zma00280 Valine, leucine and isoleucine degradation	11	242	452	22674	2.28	0.00961271	2.02	B6TN48 A0A1D6ETA4 A0A1D6KFX3 A0A1D6K836 A0A1D6HPL5 K7US39 A0A1D6KGY2 B4G066 A0A1D6MS22 C0PHH5 A0A1D6NCX6
zma00402 Benzoxazinoid biosynthesis	3	29	452	22674	5.19	0.0195844	1.71	B4G072 B1P123 Q84TC2
zma03050 Proteasome	12	306	452	22674	1.97	0.0204699	1.69	A0A1D6I845 A0A1D6IPZ1 A0A1D6HMF3 A0A1D6H3Y9 A0A1D6HWI7 C0P9N3 C0PFK3 B6TAJ3 B4FDY6 A0A1D6LGD1 A0A1D6Q5M1 A0A1D6IL23
