# Supplementary material for: Global Identification and Systematic Analysis of Lysine Malonylation in Maize (Zea mays L.)
Source: Front Plant Sci. 2021 Aug 20;12:728338. doi: 10.3389/fpls.2021.728338 (PMC8417889; doi:10.3389/fpls.2021.728338)
Supplement: Supplementary file 7 [file Table_6.XLSX]

## Sheet: Table S6
Table S6 The identified malonylproteins which were mapped to PPI network
Name in Links	Degree	No.Sites	Protein accession	Position	Amino acid	Protein description	Gene name	Localization probability	PEP	Score	Modified sequence	Charge	Mass error [ppm]	MS/MS Count	MCODE_Cluster	MCODE_Node_Status	MCODE_Score
2	126	2	K7V9I5	208	K	Chloroplast stem-loop binding protein of 41 kDa b chloroplastic OS=Zea mays OX=4577 GN=100193292 PE=4 SV=1	100193292	1	0.0034366	75.445	AFNLVLGNPK(1)ASK	2	0.11321	1	Cluster 2	Clustered	14.4655
130	30	1	A0A1D6N6G5	235	K	Fructose-16-bisphosphatase cytosolic OS=Zea mays OX=4577 GN=ZEAMMB73_Zm00001d042727 PE=3 SV=1	ZEAMMB73_Zm00001d042727	1	0.0117686	74.962	YPK(1)DGSPPR	2	-0.51424	2		Unclustered	6.23636
158	154	1	B4FUZ9	232	K	50S ribosomal protein L15 chloroplastic OS=Zea mays OX=4577 GN=100273366 PE=2 SV=1	100273366	0.999962	0.0108029	44.238	EKLEAAGCSLTLLPK(1)R	3	-1.2835	1	Cluster 1	Clustered	35.2615
8	126	1	B4FZV7	154	K	Ribosomal protein L19 OS=Zea mays OX=4577 GN=100274270 PE=2 SV=1	100274270	1	0.0039595	62.088	HK(1)AGVHTTIR	3	-0.32322	1	Cluster 1	Clustered	32.2959
123	126	3	Q05761	70	K	40S ribosomal protein S13 OS=Zea mays OX=4577 GN=RPS13 PE=2 SV=1	RPS13	1	0.0156234	72.2	SVTGSK(1)ILR	2	-0.25689	1	Cluster 1	Clustered	33.6434
139	84	2	A0A1D6G0W4	147	K	Polynucleotidyl transferase ribonuclease H-like superfamily protein OS=Zea mays OX=4577 GN=ZEAMMB73_Zm00001d011513 PE=3 SV=1	ZEAMMB73_Zm00001d011513	1	0.00553238	78.814	EAK(1)DLIEGLPK	2	0.13527	1	Cluster 1	Clustered	32.5286
13	40	1	A0A1D6LLW6	360	K	Photosystem II1 OS=Zea mays OX=4577 GN=103629543 PE=4 SV=1	103629543	1	0.0157052	55.337	DK(1)AADNIAANLYSVK	2	1.5163	1	Cluster 5	Seed	10.1619
96	112	1	B6SZP7	287	K	Phosphoribulokinase OS=Zea mays OX=4577 GN=100281866 PE=2 SV=1	100281866	1	0.00535195	76.282	K(1)LSCSYPGIR	2	-0.56716	1	Cluster 2	Clustered	15.7661
120	122	3	A0A1D6JXJ7	319	K	Fructose-1,6-bisphosphatase OS=Zea mays OX=4577 GN=ZEAMMB73_Zm00001d028562 PE=3 SV=1	ZEAMMB73_Zm00001d028562	0.999718	0.00022	72.399	LYMDSLKEPGDSGK(1)PYSAR	3	-0.53202	2	Cluster 2	Clustered	13.9718
105	116	1	B4FUZ5	325	K	30S ribosomal protein S1 OS=Zea mays OX=4577 GN=100283777 PE=2 SV=1	100283777	1	0.00157498	94.09	K(1)LEPTPGDMIR	2	-0.15757	3	Cluster 1	Clustered	30.479
143	148	3	A0A1D6GF42	170	K	40S ribosomal protein S2-1 OS=Zea mays OX=4577 GN=103625791 PE=3 SV=1	103625791	1	0.00511107	80.853	VTGK(1)CGSVTVR	2	0.12402	1	Cluster 1	Clustered	35.6311
24	110	3	B4G1Q5	112	K	50S ribosomal protein L10 chloroplastic OS=Zea mays OX=4577 GN=100274533 PE=2 SV=1	100274533	1	0.00036	87.088	AIEGTPWEALK(1)PCMK	2	2.0024	2	Cluster 1	Clustered	36.9059
90	32	1	P06670	172	K	NAD(P)H-quinone oxidoreductase subunit K, chloroplastic OS=Zea mays OX=4577 GN=ndhK PE=2 SV=3	ndhK	1	0.0199754	75.652	TLCQSQK(1)K	2	-0.7779	1	Cluster 4	Clustered	8
5	44	2	P05641	308	K	Photosystem II CP47 reaction center protein OS=Zea mays OX=4577 GN=psbB PE=3 SV=1	psbB	1	3.16e-23	155.49	IPEK(1)LAFYDYIGNNPAK	2	-1.3579	1	Cluster 4	Clustered	8
16	138	7	B6T7G7	217	K	Elongation factor 1-gamma 3 OS=Zea mays OX=4577 GN=100282446 PE=2 SV=1	100282446	1	0.00341678	79.875	QAESVPPVLK(1)K	2	-0.63272	2	Cluster 1	Clustered	33.2981
45	66	1	O22424	233	K	40S ribosomal protein S4 OS=Zea mays OX=4577 GN=RPS4 PE=2 SV=1	RPS4	1	0.0364761	58.04	GNK(1)PWVSLPK	2	0.25834	2	Cluster 1	Clustered	29.7159
121	100	1	A0A1D6FSN1	116	K	Metacaspase type II OS=Zea mays OX=4577 GN=ZEAMMB73_Zm00001d010672 PE=4 SV=1	ZEAMMB73_Zm00001d010672	1	0.0191741	58.32	FAIGTEAVAK(1)K	2	0.82377	1	Cluster 2	Clustered	14.2925
135	106	3	A0A1D6N713	302	K	Sedoheptulose-17-bisphosphatase chloroplastic OS=Zea mays OX=4577 GN=ZEAMMB73_Zm00001d042840 PE=4 SV=1	ZEAMMB73_Zm00001d042840	1	0.000387	91.657	GIFTNVTSPTAK(1)AK	2	0.38943	2	Cluster 3	Clustered	13.092
131	108	7	P0C1M0	59	K	ATP synthase subunit gamma, chloroplastic OS=Zea mays OX=4577 PE=1 SV=1		1	0.00154867	88.282	ITEAMK(1)LVAAAK	2	1.3043	3	Cluster 2	Clustered	13.7647
91	70	2	K7TXI5	215	K	Chlorophyll a-b binding protein, chloroplastic OS=Zea mays OX=4577 GN=542321 PE=3 SV=1	542321	1	0.0212014	70.908	LK(1)LAEIK	2	-1.8532	1	Cluster 3	Seed	13.5072
177	94	1	P26566	88	K	50S ribosomal protein L20, chloroplastic OS=Zea mays OX=4577 GN=rpl20 PE=3 SV=3	rpl20	1	0.0153235	104.01	K(1)ELILNR	2	-0.23884	1	Cluster 1	Clustered	32.2959
6	68	3	A0A1D6LC84	88	K	Plastid-specific 30S ribosomal protein 1 OS=Zea mays OX=4577 GN=ZEAMMB73_Zm00001d034897 PE=3 SV=1	ZEAMMB73_Zm00001d034897	1	0.0181298	54.259	LK(1)EHIEDK	3	0.70368	1		Unclustered	28.7077
100	130	1	P08529	68	K	50S ribosomal protein L14, chloroplastic OS=Zea mays OX=4577 GN=rpl14 PE=1 SV=2	rpl14	0.956406	0.0238168	41.695	K(0.956)EFK(0.044)GDDGIIIR	3	-0.5494	1	Cluster 1	Clustered	36.6182
127	114	2	P16037	77	K	30S ribosomal protein S2, chloroplastic OS=Zea mays OX=4577 GN=rps2 PE=3 SV=1	rps2	1	0.00870326	73.435	SFLIVGTK(1)K	2	-1.477	1	Cluster 1	Clustered	36.8638
7	104	5	P80639	71	K	Eukaryotic translation initiation factor 5A OS=Zea mays OX=4577 GN=TIF5A PE=1 SV=2	TIF5A	1	1.56e-10	103.99	K(1)LEDIVPSSHNCDIPHVNR	4	-1.7076	3	Cluster 1	Clustered	35.122
76	86	4	P27923	6	K	Ubiquitin-40S ribosomal protein S27a OS=Zea mays OX=4577 GN=UBF9 PE=2 SV=2	UBF9	1	0.000661	99.941	MQIFVK(1)TLTGK	2	1.0125	2	Cluster 1	Clustered	34.6515
194	88	1	A0A1D6HT76	271	K	Protein containing PDZ domain a K-box domain and a TPR region OS=Zea mays OX=4577 GN=103631990 PE=4 SV=1	103631990	1	1.58e-30	131.27	FESVLGSKPEPSEAAIASYNVACSYSK(1)LGR	3	1.0107	1	Cluster 2	Clustered	13.9852
111	34	6	P00827	50	K	ATP synthase subunit beta, chloroplastic OS=Zea mays OX=4577 GN=atpB PE=3 SV=1	atpB	1	0.0052115	64.565	LPYIYNALIVK(1)SR	2	-2.3327	1	Cluster 4	Clustered	7
44	140	1	B4FB66	58	K	40S ribosomal protein S5-2 OS=Zea mays OX=4577 GN=100193240 PE=2 SV=1	100193240	1	0.00207922	100.04	K(1)AQCAIVER	2	0.16868	1	Cluster 1	Clustered	36.6182
186	80	1	B6SHY8	75	K	40S ribosomal protein S12 OS=Zea mays OX=4577 GN=100282880 PE=2 SV=1	100282880	1	0.00028	66.372	LVK(1)ALCAEHNVHLVTVPAAK	4	-0.93724	1	Cluster 1	Clustered	33.8381
87	110	1	B6T872	9	K	60S ribosomal protein L32 OS=Zea mays OX=4577 GN=100282508 PE=2 SV=1	100282508	1	0.0234544	59.796	AVPLLTQK(1)IVK	2	1.3826	1	Cluster 1	Clustered	36.6182
136	100	3	A0A1D6GU53	147	K	Oxygen-evolving enhancer protein 1-1 chloroplastic OS=Zea mays OX=4577 GN=ZEAMMB73_Zm00001d014564 PE=4 SV=1	ZEAMMB73_Zm00001d014564	1	6.32e-24	127.24	TYLEVK(1)GTGTANQCPTIDGGVDSFPFKPGK	3	0.022508	1	Cluster 2	Clustered	14.6098
180	118	4	B4FQ59	124	K	Phosphoribulokinase OS=Zea mays OX=4577 GN=100282845 PE=2 SV=1	100282845	1	0.00504809	89.507	EK(1)GVTALDPR	2	-0.68664	2	Cluster 2	Clustered	15.508
40	126	2	B6U0S1	232	K	Elongation factor 2 OS=Zea mays OX=4577 GN=LOS1_1 PE=2 SV=1	LOS1_1	1	0.00199906	77.42	MYASK(1)FGVDETK	2	0.039929	2	Cluster 1	Clustered	35.078
149	134	3	K7VGZ6	94	K	40S ribosomal protein SA OS=Zea mays OX=4577 GN=103639501 PE=3 SV=1	103639501	1	6.48e-05	77.726	AVLK(1)FAQYTGAHAIAGR	3	-0.77012	1	Cluster 1	Clustered	35.9257
187	124	2	A0A1D6M323	106	K	Ribosomal protein OS=Zea mays OX=4577 GN=100283907 PE=3 SV=1	100283907	1	0.0281169	85.212	AALLLK(1)R	2	-0.72364	1	Cluster 1	Clustered	32.0905
142	110	1	B4FL64	203	K	Ribosomal protein L19 OS=Zea mays OX=4577 GN=100282430 PE=2 SV=1	100282430	1	0.0329695	44.863	EPTAPVAAPAPSTGVPK(1)K	2	0.21894	1	Cluster 1	Clustered	36.6182
73	80	11	K7VU19	373	K	Elongation factor 1-alpha OS=Zea mays OX=4577 GN=103635497 PE=3 SV=1	103635497	1	0.0162972	110.47	SGK(1)ELEK	2	-1.0088	2	Cluster 1	Clustered	30.6684
12	6	1	B4FAE4	75	K	CHL-CPN10 OS=Zea mays OX=4577 GN=100381273 PE=2 SV=1	100381273	1	0.0127469	61.186	SAGGVLLPK(1)SAVK	2	1.5351	1		Unclustered	1.66667
11	78	2	B6UIC1	147	K	50S ribosomal protein L12-1 OS=Zea mays OX=4577 GN=100277261 PE=2 SV=1	100277261	1	0.00553238	78.814	EAK(1)DLIEGLPK	2	0.13527	1	Cluster 1	Clustered	31.6235
141	114	1	B6SJC8	50	K	60S ribosomal protein L18 OS=Zea mays OX=4577 GN=100194344 PE=2 SV=1	100194344	1	0.00179312	98.105	SNFNAVILK(1)R	2	0.52001	1	Cluster 1	Clustered	36.6182
132	68	1	K7UUB7	318	K	Elongation factor 1-alpha OS=Zea mays OX=4577 GN=103635498 PE=3 SV=1	103635498	1	1.39e-06	125.97	GFVASNSK(1)DDPAK	2	0.53614	6	Cluster 1	Clustered	29.6591
65	144	3	C0HFM4	185	K	60S ribosomal protein L13a-1 OS=Zea mays OX=4577 GN=100283655 PE=2 SV=1	100283655	1	0.0109392	52.821	LK(1)AEATAEEK	2	-2.2604	1	Cluster 1	Clustered	36.6182
151	122	1	B6U5I1	237	K	Peptidyl-prolyl cis-trans isomerase OS=Zea mays OX=4577 GN=CYP38 PE=2 SV=1	CYP38	1	3.45e-06	116.78	IK(1)DNPNMEDCVFR	2	0.80354	3	Cluster 3	Clustered	11.1
15	66	3	A0A1D6LAC2	90	K	50S ribosomal protein L18 chloroplastic OS=Zea mays OX=4577 GN=ZEAMMB73_Zm00001d034724 PE=3 SV=1	ZEAMMB73_Zm00001d034724	1	1.48e-18	122.79	HLYAQVIDDTK(1)QCTLASASTMHK	4	-0.75636	2	Cluster 2	Clustered	16.5143
84	16	5	Q41864	109	K	Thioredoxin M-type, chloroplastic OS=Zea mays OX=4577 GN=TRM1 PE=2 SV=1	TRM1	1	0.00929371	73.927	DYAGK(1)ITCCK	2	-0.763	1		Unclustered	4.46429
22	80	1	B6SZG7	181	K	Peptidylprolyl isomerase OS=Zea mays OX=4577 GN=100281841 PE=2 SV=1	100281841	1	0.000996	62.469	LPPALAYGEK(1)GAGCR	3	0.86738	1	Cluster 2	Clustered	16
155	72	2	K7VN08	158	K	ATP synthase B chain OS=Zea mays OX=4577 GN=ZEAMMB73_Zm00001d047789 PE=3 SV=1	ZEAMMB73_Zm00001d047789	1	0.00165162	98.942	K(1)ETTAELEAK	2	0.42804	1	Cluster 2	Clustered	15.2754
179	74	1	A0A1D6IUW7	148	K	Glycine cleavage system H protein OS=Zea mays OX=4577 GN=ZEAMMB73_Zm00001d023699 PE=3 SV=1	ZEAMMB73_Zm00001d023699	1	0.0124897	46.159	YTK(1)HCEEEDAH	3	0.12049	1	Cluster 2	Clustered	14.2105
118	126	4	B4FS55	88	K	Peroxiredoxin Q chloroplastic OS=Zea mays OX=4577 GN=100283690 PE=2 SV=1	100283690	1	0.00579253	69.276	DQNGK(1)PVSLNK	2	-1.2581	2	Cluster 5	Clustered	9.88776
165	176	2	A0A1D6JSF3	127	K	30S ribosomal protein S10 chloroplastic OS=Zea mays OX=4577 GN=103632450 PE=3 SV=1	103632450	1	0.00942542	50.108	TMGPVPLPTK(1)R	2	-0.22441	1	Cluster 1	Clustered	36.6182
88	136	1	B4FTJ3	165	K	50S ribosomal protein L24 chloroplastic OS=Zea mays OX=4577 GN=100273201 PE=2 SV=1	100273201	1	0.033997	61.344	FLEDGTK(1)VR	2	-2.0837	1	Cluster 1	Clustered	35.2098
101	98	6	B6T3B2	124	K	Oxygen evolving complex 33kDa subunit OS=Zea mays OX=4577 GN=ZEAMMB73_Zm00001d036535 PE=2 SV=1	ZEAMMB73_Zm00001d036535	1	8.25e-09	95.523	GTGTANQCPTIDGGVESFPFK(1)AGK	2	1.6959	3	Cluster 2	Clustered	14.6098
182	12	3	A0A1D6HSJ1	402	K	Glycolate oxidase1 OS=Zea mays OX=4577 GN=ZEAMMB73_Zm00001d018810 PE=3 SV=1	ZEAMMB73_Zm00001d018810	1	0.0090875	73.082	K(1)HIITESDK	2	-0.5512	2		Unclustered	4.7619
183	52	1	B6TNV8	89	K	Shikimate kinase family protein OS=Zea mays OX=4577 GN=100283991 PE=2 SV=1	100283991	1	0.000277	90.453	TPIYIVGTDCTAK(1)R	2	-0.70733	1	Cluster 5	Clustered	8.86957
38	84	2	C0P656	124	K	50S ribosomal protein L28 chloroplastic OS=Zea mays OX=4577 GN=100283221 PE=2 SV=1	100283221	1	0.0131517	44.925	TIEK(1)HGLDAVAR	3	-0.85237	1	Cluster 1	Clustered	31.4413
75	134	2	P08528	124	K	50S ribosomal protein L16, chloroplastic OS=Zea mays OX=4577 GN=rpl16 PE=3 SV=3	rpl16	1	0.0196799	58.079	AAISIAASK(1)MPIR	2	1.7529	1	Cluster 1	Clustered	36.9059
1	144	2	B4G0Z5	67	K	60S ribosomal protein L27a-3 OS=Zea mays OX=4577 GN=100286357 PE=2 SV=1	100286357	1	4.27e-06	125.22	NK(1)FYCPAVNIER	2	1.2691	1	Cluster 1	Clustered	35.7093
124	110	3	A0A1D6EXC9	85	K	60S ribosomal protein L44 OS=Zea mays OX=4577 GN=103633242 PE=3 SV=1	103633242	1	9.74e-05	113.69	HYSQHAIK(1)R	3	0.51585	1	Cluster 1	Clustered	36.6182
31	96	2	C0P790	85	K	Eukaryotic translation initiation factor 3 subunit B OS=Zea mays OX=4577 GN=TIF3B1 PE=2 SV=1	TIF3B1	1	0.0207436	59.116	K(1)IYSQIGAIK	2	-1.7294	1		Unclustered	29.4652
54	140	1	B6SI39	163	K	60S ribosomal protein L9-1 OS=Zea mays OX=4577 GN=ZEAMMB73_Zm00001d035901 PE=2 SV=1	ZEAMMB73_Zm00001d035901	1	0.0002	91.62	SAALINQK(1)CHVK	3	-0.1118	1	Cluster 1	Clustered	35.6311
113	30	3	A0A1D6HTG4	337	K	Putative ribose-5-phosphate isomerase 3 chloroplastic OS=Zea mays OX=4577 GN=ZEAMMB73_Zm00001d018936 PE=3 SV=1	ZEAMMB73_Zm00001d018936	0.999988	0.000317	74.793	LQELFKEEGVEAK(1)LR	3	0.53423	1	Cluster 5	Clustered	8.59091
153	104	8	A0A1D6M7C2	92	K	Phosphoglycerate kinase OS=Zea mays OX=4577 GN=ZEAMMB73_Zm00001d038579 PE=3 SV=1	ZEAMMB73_Zm00001d038579	1	3.72e-16	160.81	SVGELTEADLEGK(1)R	2	0.6473	2	Cluster 2	Clustered	14.2925
29	30	1	B4F9G8	381	K	Pyruvate kinase OS=Zea mays OX=4577 GN=100191614 PE=2 SV=1	100191614	1	0.000173	100.43	VFNQDLYFK(1)QTVK	2	0.93927	1		Unclustered	5.06667
176	84	4	B4FTI5	337	K	Fructose-bisphosphate aldolase OS=Zea mays OX=4577 GN=100273196 PE=2 SV=1	100273196	1	1.38e-41	212.41	ALQNTCLK(1)TWGGQPDK	2	-0.71939	4	Cluster 3	Clustered	12.35
154	56	6	Q41048	158	K	Oxygen-evolving enhancer protein 3-1, chloroplastic OS=Zea mays OX=4577 GN=PSBQ1 PE=2 SV=1	PSBQ1	0.999997	0.00325364	62.237	YDLK(1)TVIASKPK	3	-1.0581	1	Cluster 3	Clustered	12.663
173	126	2	B4FKM1	200	K	Guanine nucleotide-binding protein beta subunit-like protein OS=Zea mays OX=4577 GN=100216946 PE=2 SV=1	100216946	1	0.00103954	147.62	VWNLTNCK(1)LR	2	-0.16355	3	Cluster 1	Clustered	36.6182
171	90	2	Q08069	209	K	40S ribosomal protein S8 OS=Zea mays OX=4577 GN=RPS8 PE=2 SV=2	RPS8	1	0.029304	46.001	ELEFYMK(1)K	2	0.78588	1	Cluster 1	Clustered	33.6937
122	148	1	B4G1J8	225	K	50S ribosomal protein L3-1 chloroplastic OS=Zea mays OX=4577 GN=ZEAMMB73_Zm00001d015204 PE=2 SV=1	ZEAMMB73_Zm00001d015204	1	0.00445337	95.483	IVK(1)IDNNLR	2	0.46052	1	Cluster 1	Clustered	36.7949
70	136	3	P25460	57	K	40S ribosomal protein S11 OS=Zea mays OX=4577 GN=RPS11 PE=2 SV=1	RPS11	1	0.00341678	79.875	EAIEGTYIDK(1)K	2	-1.1834	2	Cluster 1	Clustered	36.6182
18	128	4	B6TPG0	350	K	Elongation factor Tu OS=Zea mays OX=4577 GN=100284040 PE=2 SV=1	100284040	1	0.0191254	60.255	GMQK(1)DDIER	2	1.172	1	Cluster 1	Clustered	31.7148
59	126	4	P06586	4	K	30S ribosomal protein S3, chloroplastic OS=Zea mays OX=4577 GN=rps3 PE=3 SV=1	rps3	1	0.00813097	77.062	GQK(1)INPLGFR	2	0.48424	1	Cluster 1	Clustered	36.6182
160	126	1	A0A1D6QQ10	14	K	60S ribosomal protein L35-1 OS=Zea mays OX=4577 GN=ZEAMMB73_Zm00001d004349 PE=3 SV=2	ZEAMMB73_Zm00001d004349	1	0.0151072	69.229	SK(1)TDLQAQLK	2	1.0275	1	Cluster 1	Clustered	36.6182
80	24	2	B4FDG2	57	K	Acyl carrier protein OS=Zea mays OX=4577 GN=100193006 PE=2 SV=1	100193006	0.999996	0.00240524	66.738	K(1)ETVDKVCSIVK	3	-0.19476	1		Unclustered	5
178	142	1	B6U1J2	177	K	50S ribosomal protein L11 chloroplastic OS=Zea mays OX=4577 GN=100285173 PE=2 SV=1	100285173	1	3.94e-08	129.38	AIAQEK(1)LPDLNCK	2	-0.1322	1	Cluster 1	Clustered	30.9647
119	56	6	Q9SLP5	170	K	Ferredoxin--NADP reductase, chloroplastic OS=Zea mays OX=4577 GN=L-FNRII PE=1 SV=1	L-FNRII	1	0.00434337	111.46	TVSLCVK(1)R	2	0.15296	3	Cluster 3	Clustered	12.9891
148	40	1	B4FH99	224	K	Thylakoid lumenal protein TL20.3 chloroplastic OS=Zea mays OX=4577 GN=100194053 PE=2 SV=1	100194053	1	0.00553786	70.089	K(1)SLGCGNSR	2	-0.72812	2	Cluster 5	Clustered	9.01099
83	88	3	K7UFG9	230	K	Rubredoxin family protein OS=Zea mays OX=4577 GN=ZEAMMB73_Zm00001d024519 PE=4 SV=1	ZEAMMB73_Zm00001d024519	1	0.00216109	56.29	TAIQAK(1)SDSVYFVVSR	2	0.80507	1	Cluster 2	Clustered	15.4872
167	56	1	A0A1D6H5G3	223	K	Rhodanese-like domain-containing protein 4 chloroplastic OS=Zea mays OX=4577 GN=100192599 PE=4 SV=1	100192599	1	0.00914827	66.387	AAFAVK(1)DGAEGSR	2	-0.32393	1	Cluster 2	Clustered	13.971
164	50	1	B4FV96	82	K	Endopolygalacturonase AN8327 (Fragment) species=Anthurium amnicola taxid=1678845 gene=AN8327_0(predicted) OS=Zea mays OX=4577 GN=100273400 PE=2 SV=1	100273400	1	0.036105	60.598	LLTNVEK(1)LR	2	-0.95013	1	Cluster 3	Clustered	12.8656
36	158	2	A0A1D6N4X3	42	K	60S ribosomal protein L5-1 homolog a OS=Zea mays OX=4577 GN=103650892 PE=3 SV=1	103650892	1	0.034029	73.841	LINQDK(1)NK	2	0.01317	1	Cluster 1	Clustered	36.6182
95	38	1	C4J6Y2	161	K	Peptidylprolyl isomerase OS=Zea mays OX=4577 GN=ZEAMMB73_Zm00001d018077 PE=2 SV=1	ZEAMMB73_Zm00001d018077	1	0.0147718	90.64	IGAGK(1)ILR	2	0.63064	1	Cluster 5	Clustered	8.83636
98	60	1	B6ST36	167	K	Chloroplast oxygen-evolving complex/thylakoid lumenal 25.6kDa protein OS=Zea mays OX=4577 GN=100281199 PE=2 SV=1	100281199	1	0.00699899	81.676	VLAPSTQK(1)TK	2	0.10504	1	Cluster 5	Clustered	8.3913
107	32	1	B4FXB9	311	K	Protein FLUORESCENT IN BLUE LIGHT chloroplastic OS=Zea mays OX=4577 GN=100280701 PE=2 SV=1	100280701	1	0.0107481	93.178	FYDK(1)YIAR	2	0.1356	1	Cluster 3	Clustered	12.7524
129	94	3	B4F9N4	131	K	Cytochrome b6-f complex iron-sulfur subunit OS=Zea mays OX=4577 GN=100273354 PE=2 SV=1	100273354	1	2.61e-24	142.22	TLAQGLK(1)GDPTYLVVEQDK	2	-0.084337	2	Cluster 2	Clustered	13.8498
81	12	1	C0PGQ1	17	K	Glycine--tRNA ligase mitochondrial 1 OS=Zea mays OX=4577 GN=100383520 PE=2 SV=1	100383520	1	0.0270633	51.591	K(1)AAVDAQAEAVR	2	2.0553	1		Unclustered	4
27	30	1	P19124	93	K	NAD(P)H-quinone oxidoreductase subunit J, chloroplastic OS=Zea mays OX=4577 GN=ndhJ PE=2 SV=1	ndhJ	1	0.00614452	89.171	VFAQK(1)DNPR	2	1.5884	1	Cluster 4	Clustered	8
61	48	1	P25709	314	K	NAD(P)H-quinone oxidoreductase subunit H, chloroplastic OS=Zea mays OX=4577 GN=ndhH PE=3 SV=1	ndhH	1	0.00450233	84.859	K(1)PSPNFELSK	2	2.2568	1	Cluster 6	Clustered	5.53333
172	50	4	K7UCS1	74	K	Photosystem I reaction center subunit N OS=Zea mays OX=4577 GN=103640891 PE=4 SV=1	103640891	1	0.0144112	92.428	ANK(1)ELNDK	2	0.23786	1	Cluster 3	Clustered	13.3595
19	52	3	Q9XHR2	833	K	Eukaryotic translation initiation factor 3 subunit A OS=Zea mays OX=4577 GN=TIF3A1 PE=2 SV=1	TIF3A1	1	0.0218255	68.536	LDAIAEK(1)QR	2	0.62279	1		Unclustered	19.7403
33	62	1	B6SSN3	85	K	Chlorophyll a-b binding protein, chloroplastic OS=Zea mays OX=4577 GN=100281791 PE=1 SV=1	100281791	1	6.97e-05	120.57	FK(1)ESEVYHCR	3	-0.056	1	Cluster 2	Clustered	14.166
67	32	4	C0PHE3	127	K	Eucaryotic initiation factor4 OS=Zea mays OX=4577 GN=ZEAMMB73_Zm00001d014673 PE=2 SV=1	ZEAMMB73_Zm00001d014673	1	1.65e-06	164.11	ELAQQIEK(1)VMR	2	-0.2576	3		Unclustered	10.6374
21	64	1	C0HGT5	288	K	T-complex protein 1 subunit delta OS=Zea mays OX=4577 GN=100381530 PE=2 SV=1	100381530	1	0.00161016	84.759	IK(1)AAGCNVLLIQK	2	0.66078	1		Unclustered	20.5435
133	100	4	B6SRI3	90	K	Photosystem I reaction center subunit III OS=Zea mays OX=4577 GN=100282027 PE=1 SV=1	100282027	1	0.0222669	90.906	K(1)LTASLK	2	0.56332	1	Cluster 2	Clustered	15.508
188	104	1	B6SII7	73	K	40S ribosomal protein S15 OS=Zea mays OX=4577 GN=103648250 PE=2 SV=1	103648250	0.999602	0.00675879	52.866	K(1)DAPAGEKPEPVK	3	0.3548	1	Cluster 1	Clustered	34.3269
72	116	1	B6UIJ6	122	K	60S ribosomal protein L13 OS=Zea mays OX=4577 GN=100286371 PE=2 SV=1	100286371	1	0.0265402	79.148	AK(1)LVIFPR	2	-0.82217	1	Cluster 1	Clustered	36.6182
114	96	3	P17788	99	K	50S ribosomal protein L2, chloroplastic OS=Zea mays OX=4577 GN=rpl2-A PE=2 SV=2	rpl2-A	1	0.00238797	51.566	NAYICLIHYGDGEK(1)R	3	-0.48695	1	Cluster 1	Clustered	34.7898
69	140	2	B6SHZ1	186	K	40S ribosomal protein S5 OS=Zea mays OX=4577 GN=ZEAMMB73_Zm00001d008387 PE=2 SV=1	ZEAMMB73_Zm00001d008387	1	0.0280852	56.205	GSSNSYAIK(1)K	2	0.038581	1	Cluster 1	Clustered	36.6182
39	22	2	C4J9M7	175	K	2-Cys peroxiredoxin BAS1 chloroplastic OS=Zea mays OX=4577 GN=ZEAMMB73_Zm00001d050666 PE=2 SV=1	ZEAMMB73_Zm00001d050666	1	6.54e-07	97.57	SISK(1)AFGVLIPDQGIALR	3	-1.646	3		Unclustered	6
115	138	2	K7UQT7	389	K	Putative elongation factor 1-gamma 2 OS=Zea mays OX=4577 GN=100284862 PE=4 SV=1	100284862	1	0.00170065	71.513	VDLSDEAQK(1)ER	2	-0.14404	1	Cluster 1	Clustered	33.2981
62	110	1	P12340	108	K	30S ribosomal protein S12, chloroplastic OS=Zea mays OX=4577 GN=rps12-A PE=3 SV=2	rps12-A	1	0.00411561	85.672	GTLDAVAVK(1)NR	2	-0.73039	1	Cluster 1	Clustered	35.1659
34	130	1	B4FZB4	123	K	50S ribosomal protein L17 chloroplastic OS=Zea mays OX=4577 GN=100274150 PE=2 SV=1	100274150	1	0.00981303	48.568	GLTTQLLK(1)HGR	3	-0.020595	1	Cluster 1	Clustered	32.2959
77	40	1	B6TH57	164	K	Succinate--CoA ligase [ADP-forming] subunit alpha, mitochondrial OS=Zea mays OX=4577 GN=100283329 PE=2 SV=1	100283329	1	6.65e-11	126.14	LIGPNCPGIIK(1)PGECK	2	-0.76532	1	Cluster 6	Clustered	5.78571
97	60	1	A0A1D6L6A9	138	K	Malate dehydrogenase OS=Zea mays OX=4577 GN=ZEAMMB73_Zm00001d034241 PE=3 SV=1	ZEAMMB73_Zm00001d034241	1	1.63e-05	116.51	DDLFNK(1)NAGIVR	2	1.0971	1	Cluster 5	Clustered	8.19231
112	20	2	A0A1D6IL23	127	K	Proteasome subunit alpha type OS=Zea mays OX=4577 GN=ZEAMMB73_Zm00001d022316 PE=3 SV=1	ZEAMMB73_Zm00001d022316	0.999701	0.00164951	58.938	TKSEAASYEK(1)VYGEPISVK	3	0.65699	1		Unclustered	2.7
48	58	1	K7UCH1	322	K	Putative TCP-1/cpn60 chaperonin family protein OS=Zea mays OX=4577 GN=103654524 PE=3 SV=1	103654524	1	0.0244607	57.785	ISSK(1)FELR	2	-3.3135	1		Unclustered	17.4857
175	136	1	B6T6G1	87	K	60S ribosomal protein L12 OS=Zea mays OX=4577 GN=100282351 PE=2 SV=1	100282351	1	0.0165023	52.247	ALK(1)EPERDR	3	0.1937	1	Cluster 1	Seed	37.0732
58	140	4	B6UCF0	90	K	50S ribosomal protein L6 OS=Zea mays OX=4577 GN=RPL6_5 PE=2 SV=1	RPL6_5	1	0.00396629	93.623	IVK(1)EESGNLR	2	-0.48388	1	Cluster 1	Clustered	35.6311
43	126	2	B4FR40	183	K	30S ribosomal protein S9 chloroplastic OS=Zea mays OX=4577 GN=732840 PE=2 SV=1	732840	1	0.00552916	87.667	ALVK(1)ISNANR	2	-0.37784	1	Cluster 1	Clustered	32.2959
110	36	1	B4FHA0	112	K	Thylakoid lumenal 17.4 kDa protein chloroplastic OS=Zea mays OX=4577 GN=100194054 PE=2 SV=1	100194054	1	9.67e-08	128.76	FCDYTNEK(1)TNLK	2	-0.20035	1	Cluster 3	Clustered	12
68	82	3	O24561	244	K	Chlorophyll a-b binding protein, chloroplastic OS=Zea mays OX=4577 GN=Lhcb4*1 PE=2 SV=1	Lhcb4*1	1	0.000315	133.05	LQLAEIK(1)HAR	3	-1.7029	6	Cluster 3	Clustered	13.2483
128	54	2	B6TDR5	289	K	Geranylgeranyl hydrogenase1 OS=Zea mays OX=4577 GN=100283007 PE=2 SV=1	100283007	0.96329	0.0379363	52.863	AK(0.963)DK(0.037)IEGGK	2	-2.2673	1	Cluster 3	Clustered	12.8538
108	108	1	A0A1D6ISX4	174	K	Elongation factor P OS=Zea mays OX=4577 GN=ZEAMMB73_Zm00001d023340 PE=3 SV=1	ZEAMMB73_Zm00001d023340	1	4.5e-06	120.7	NYVTGNTVEK(1)TFR	2	-0.30122	1		Unclustered	26.7312
0	14	2	B4FSA7	116	K	ADP,ATP carrier protein OS=Zea mays OX=4577 GN=100284305 PE=2 SV=1	100284305	1	8.26e-05	99.941	LLIQNQDEMLK(1)TGR	2	-0.17688	1		Unclustered	3
109	24	1	A0A1D6Q2W3	212	K	ATP synthase subunit beta chloroplastic OS=Zea mays OX=4577 GN=ZEAMMB73_Zm00001d050687 PE=4 SV=1	ZEAMMB73_Zm00001d050687	1	0.00531321	79.875	AEGTK(1)ELVEAK	2	-0.63704	2	Cluster 6	Clustered	6
74	98	1	P52855	32	K	60S acidic ribosomal protein P1 OS=Zea mays OX=4577 GN=RPP1A PE=1 SV=1	RPP1A	1	0.0107458	70.089	IATIVK(1)AANIK	2	-0.0010983	1	Cluster 1	Clustered	33.8783
94	122	3	Q9FYS0	157	K	40S ribosomal protein S6 OS=Zea mays OX=4577 GN=rps6-2 PE=2 SV=1	rps6-2	1	0.0150283	104.45	K(1)YVNTYR	2	-0.06362	1	Cluster 1	Clustered	36.6182
103	88	1	A0A1D6PX25	189	K	Ribosome-recycling factor chloroplastic OS=Zea mays OX=4577 GN=ZEAMMB73_Zm00001d049694 PE=3 SV=1	ZEAMMB73_Zm00001d049694	1	0.0102721	54.343	LAEDGK(1)VAIR	2	0.65466	1	Cluster 1	Clustered	30.479
166	6	4	B4F989	63	K	Actin-7 OS=Zea mays OX=4577 GN=103635981 PE=2 SV=1	103635981	1	1.12e-10	164.68	DAYVGDEAQSK(1)R	2	1.7005	3		Unclustered	0.666667
134	148	5	B6TG61	52	K	40S ribosomal protein S16 OS=Zea mays OX=4577 GN=100283242 PE=2 SV=1	100283242	1	0.00069	96.707	LK(1)AFEPILLAGR	2	-0.073135	1	Cluster 1	Clustered	36.6182
37	88	5	B4F7Y1	99	K	60S ribosomal protein L7a-1 OS=Zea mays OX=4577 GN=100191190 PE=2 SV=1	100191190	1	0.00238899	75.819	YRPEDK(1)AAK	3	-0.62229	1	Cluster 1	Clustered	34.6515
3	64	2	P48187	457	K	Photosystem II CP43 reaction center protein OS=Zea mays OX=4577 GN=psbC PE=1 SV=1	psbC	1	0.0067723	71.98	AAAAGFEK(1)GIDR	2	-0.28625	1	Cluster 4	Clustered	8
195	20	1	O24574	165	K	Ribulose bisphosphate carboxylase small chain OS=Zea mays OX=4577 GN=ZEAMMB73_Zm00001d004894 PE=2 SV=1	ZEAMMB73_Zm00001d004894	1	3.01e-07	106.76	QTQCVSFIAYK(1)PPGSE	2	-2.2959	1		Unclustered	5.33333
63	68	1	C0P5X6	296	K	Chloroplast ribulose bisphosphate carboxylase/oxygenase activase OS=Zea mays OX=4577 GN=100382265 PE=2 SV=1	100382265	1	0.00332608	96.059	MDK(1)FYWAPTR	2	-1.088	7	Cluster 2	Clustered	13.9763
170	140	1	B6SST7	153	K	50S ribosomal protein L5 OS=Zea mays OX=4577 GN=100281329 PE=2 SV=1	100281329	1	0.0161908	87.149	SVASFK(1)IR	2	1.0648	1	Cluster 1	Clustered	35.122
117	94	1	B4FEE3	48	K	60S ribosomal protein L27 OS=Zea mays OX=4577 GN=103642077 PE=2 SV=1	103642077	1	0.0145545	42.705	DRPYGHCLVAGLAK(1)YPK	3	2.1907	1	Cluster 1	Clustered	33.3117
106	72	3	B6TBW4	45	K	ERBB-3 BINDING PROTEIN 1 OS=Zea mays OX=4577 GN=100282838 PE=2 SV=1	100282838	0.908957	0.0130592	47.606	IVVSQCK(0.091)PK(0.909)VK	3	-0.030495	1		Unclustered	26.7517
51	4	1	A0A1D6E9S6	36	K	RmlC-like cupins superfamily protein OS=Zea mays OX=4577 GN=ZEAMMB73_Zm00001d003552 PE=4 SV=1	ZEAMMB73_Zm00001d003552	1	0.00555354	87.568	SK(1)FPWTYSAK	2	-2.5885	1		Unclustered	2
150	8	1	Q5XLE1	31	K	Peptidylprolyl isomerase OS=Zea mays OX=4577 GN=542519 PE=2 SV=1	542519	1	0.000702	76.156	VTVHCTGYGK(1)DR	3	-0.23743	1		Unclustered	3
53	16	4	A0A1D6LIK1	159	K	Peptidyl-prolyl cis-trans isomerase OS=Zea mays OX=4577 GN=ZEAMMB73_Zm00001d035761 PE=3 SV=1	ZEAMMB73_Zm00001d035761	1	6.56e-05	107.35	GNGTGGK(1)SIYGR	2	-0.23584	1		Unclustered	5
92	68	2	P25459	101	K	30S ribosomal protein S18, chloroplastic OS=Zea mays OX=4577 GN=rps18 PE=3 SV=1	rps18	1	0.0063113	84.479	LITLAIK(1)QAR	2	1.6234	1		Unclustered	24.8575
102	80	1	A0A1D6HCE4	122	K	Protein HHL1 chloroplastic OS=Zea mays OX=4577 GN=ZEAMMB73_Zm00001d017118 PE=4 SV=1	ZEAMMB73_Zm00001d017118	1	0.00915906	81.335	YIYK(1)DTLAR	2	-0.26557	1	Cluster 2	Seed	16.9006
79	28	1	A0A1D6HXK1	181	K	PGR5-like protein 1B chloroplastic OS=Zea mays OX=4577 GN=ZEAMMB73_Zm00001d019454 PE=4 SV=1	ZEAMMB73_Zm00001d019454	1	0.00354777	62.055	K(1)EGSDIVQEGPR	2	-1.4823	2		Unclustered	6.80556
161	10	7	P43188	52	K	Adenylate kinase, chloroplastic OS=Zea mays OX=4577 GN=ADK1 PE=1 SV=1	ADK1	1	0.000102	99.991	AEIAAGSENGK(1)R	2	-0.27014	1		Unclustered	3
191	54	2	Q9SLP6	74	K	Ferredoxin--NADP reductase, chloroplastic OS=Zea mays OX=4577 GN=L-FNRI PE=1 SV=1	L-FNRI	1	2.16e-06	110.6	KQEEGVVTNLYK(1)PK	3	-2.1139	1	Cluster 2	Clustered	15.7233
23	172	1	C0PEC4	231	K	30S ribosomal protein S5 chloroplastic OS=Zea mays OX=4577 GN=103643355 PE=2 SV=1	103643355	1	0.00142279	57.366	NLVTVPLTK(1)YSTFPHR	3	1.3368	1	Cluster 1	Clustered	35.6311
145	104	1	P27723	12	K	30S ribosomal protein S16, chloroplastic OS=Zea mays OX=4577 GN=rps16 PE=3 SV=1	rps16	1	0.0243343	87.476	K(1)QQAIYR	2	0.20019	1	Cluster 1	Clustered	32.2959
181	48	4	A0A1D6F9C2	215	K	Oxygen-evolving enhancer protein 2-1 chloroplastic OS=Zea mays OX=4577 GN=107648855 PE=4 SV=1	107648855	1	2.44e-26	147.11	TADGDEGGK(1)HQLITATVSDGK	3	0.92309	3	Cluster 3	Clustered	12.2353
174	14	5	C0P4T5	112	K	Aspartate--tRNA ligase 2 cytoplasmic OS=Zea mays OX=4577 GN=100283444 PE=2 SV=1	100283444	1	0.00547713	57.414	GAAQAIRPVSK(1)K	3	0.18483	1		Unclustered	4
104	54	1	B4FWK0	514	K	Eukaryotic translation initiation factor 3 subunit D OS=Zea mays OX=4577 GN=100273610 PE=2 SV=1	100273610	0.999662	0.00210945	65.038	YVLVKDPVK(1)PQVR	3	0.46131	1		Unclustered	18.5065
10	32	8	B4G1P4	137	K	GTP-binding nuclear protein OS=Zea mays OX=4577 GN=100193260 PE=2 SV=1	100193260	1	0.00192342	103.42	AK(1)QVTFHR	2	0.37807	2		Unclustered	8.45455
57	14	3	B7ZYW4	46	K	Glutamate-1-semialdehyde 21-aminomutase 2 chloroplastic OS=Zea mays OX=4577 GN=ZEAMMB73_Zm00001d038547 PE=2 SV=1	ZEAMMB73_Zm00001d038547	1	0.0266336	65.695	GEK(1)AYTVQK	2	-0.60952	1		Unclustered	3.42857
49	56	3	B4FUM2	77	K	Ferredoxin--NADP reductase, chloroplastic OS=Zea mays OX=4577 GN=100282643 PE=1 SV=1	100282643	1	0.000271	119.52	K(1)QDEGLVTNK	2	-0.26775	1	Cluster 3	Clustered	12.9891
56	64	8	B4G0K4	35	K	Phosphoglycerate kinase OS=Zea mays OX=4577 GN=100274579 PE=2 SV=1	100274579	1	0.0038958	65.207	ADLNVPLDDAQK(1)ITDDTR	2	-0.91136	1	Cluster 5	Clustered	8.45455
169	126	17	K7VQ65	571	K	Putative translation elongation factor family protein OS=Zea mays OX=4577 GN=100272648 PE=4 SV=1	100272648	1	0.00332313	145.46	ETVLEK(1)SCR	2	0.78936	2	Cluster 1	Clustered	35.078
196	82	4	Q9ZT00	373	K	Ribulose bisphosphate carboxylase/oxygenase activase, chloroplastic OS=Zea mays OX=4577 GN=RCA1 PE=2 SV=3	RCA1	0.954742	6.43e-05	81.867	K(0.045)LVNSK(0.955)EGPPTFEQPK	3	-0.53339	1	Cluster 3	Clustered	13.4409
66	18	5	B4FM07	240	K	2-Cys peroxiredoxin BAS1 chloroplastic OS=Zea mays OX=4577 GN=100217217 PE=2 SV=1	100217217	1	1.52e-54	178.7	TLQALQYVQENPDEVCPAGWK(1)PGER	3	-0.67948	4		Unclustered	6
156	108	5	B4FCK9	109	K	60S ribosomal protein L22-2 OS=Zea mays OX=4577 GN=100192778 PE=2 SV=1	100192778	1	0.0165153	86.898	VVAANK(1)DR	2	-0.99591	1	Cluster 1	Clustered	36.6182
50	42	1	B4FS17	136	K	Thylakoid lumenal 29 kDa protein chloroplastic OS=Zea mays OX=4577 GN=100283114 PE=2 SV=1	100283114	1	0.0228304	50.305	TTK(1)TGGANGSIR	2	-0.41506	1	Cluster 5	Clustered	10.0833
9	70	2	B4FR47	353	K	Fructose-bisphosphate aldolase OS=Zea mays OX=4577 GN=100272845 PE=2 SV=1	100272845	1	1.41e-07	95.153	TWGGRPENVK(1)AAQDALLLR	3	0.71587	1	Cluster 3	Clustered	12.3789
126	50	1	B6T8Q5	380	K	T-complex protein 1 subunit zeta OS=Zea mays OX=4577 GN=100193477 PE=2 SV=1	100193477	1	1.29e-05	85.737	SCTILIK(1)GPNDHTIAQIK	3	-0.46824	1		Unclustered	15.4105
189	36	1	B6SR15	179	K	Rhodanese-like domain containing protein OS=Zea mays OX=4577 GN=100282634 PE=2 SV=1	100282634	1	0.00169212	52.866	IIVACSTGGTLK(1)PTQNFPDGK	3	-1.2658	1	Cluster 3	Clustered	10.9412
4	8	2	B4FRC8	156	K	FAD/NAD(P)-binding oxidoreductase OS=Zea mays OX=4577 GN=100282665 PE=2 SV=1	100282665	1	0.000407	74.222	DGDVVELGAVTGK(1)GFPLDR	2	-1.2628	1		Unclustered	3
116	116	2	A0A1D6L9A0	66	K	40S ribosomal protein S26 OS=Zea mays OX=4577 GN=100193263 PE=3 SV=1	100193263	1	0.00286919	52.359	DVQEACVHDGYVLPK(1)LYAK	3	0.24046	1	Cluster 1	Clustered	36.6182
144	16	2	A0A1D6NFC1	284	K	ATP synthase subunit beta OS=Zea mays OX=4577 GN=103651342 PE=3 SV=1	103651342	1	0.0254597	75.474	LDDK(1)QSESK	2	0.69561	1		Unclustered	5
159	46	3	P26301	239	K	Enolase 1 OS=Zea mays OX=4577 GN=ENO1 PE=2 SV=1	ENO1	1	0.00686141	73.927	AAIEK(1)AGYTGK	2	-0.37868	1		Unclustered	6.66667
163	88	12	P09315	240	K	Glyceraldehyde-3-phosphate dehydrogenase A, chloroplastic OS=Zea mays OX=4577 GN=GAPA PE=2 SV=1	GAPA	1	3.13e-10	103.92	FGIIK(1)GTMTTTHSYTGDQR	3	0.42035	3	Cluster 2	Clustered	15.6818
93	20	3	B4G0R1	159	K	Nucleoside diphosphate kinase OS=Zea mays OX=4577 GN=100283790 PE=2 SV=1	100283790	1	2.62e-15	138.28	K(1)LIGATNPLQAEPGTIR	2	1.715	2		Unclustered	8
140	84	7	B4F8L7	137	K	Glyceraldehyde-3-phosphate dehydrogenase OS=Zea mays OX=4577 GN=542290 PE=2 SV=1	542290	1	0.00407574	54.237	YDSMLGTFK(1)ADVK	2	2.6479	1	Cluster 2	Clustered	14.3613
89	32	20	P00874	32	K	Ribulose bisphosphate carboxylase large chain OS=Zea mays OX=4577 GN=rbcL PE=3 SV=2	rbcL	1	1.36e-35	177.09	LTYYTPEYETK(1)DTDILAAFR	2	1.2308	3	Cluster 4	Clustered	6.80556
125	36	4	B6SP99	154	K	Photosynthetic NDH subunit of subcomplex B 1 chloroplastic OS=Zea mays OX=4577 GN=100275158 PE=2 SV=1	100275158	1	0.00594517	74.962	GK(1)QVYEMCK	2	0.0019388	2	Cluster 5	Clustered	9.23077
192	96	1	A0A1D6LKG8	94	K	Magnesium protoporphyrin IX methyltransferase chloroplastic OS=Zea mays OX=4577 GN=ZEAMMB73_Zm00001d036046 PE=4 SV=1	ZEAMMB73_Zm00001d036046	1	0.00122689	77.871	SQAEAAGGGDK(1)EAVR	2	0.087968	1	Cluster 3	Clustered	10.9429
30	10	1	B4FRX4	196	K	NAD(P)H-quinone oxidoreductase subunit M chloroplastic OS=Zea mays OX=4577 GN=ZEAMMB73_Zm00001d002815 PE=2 SV=1	ZEAMMB73_Zm00001d002815	1	0.00775251	58.699	VLNFSMGK(1)PR	2	1.9479	2		Unclustered	4
157	42	1	P05642	3	K	Cytochrome b6 OS=Zea mays OX=4577 GN=petB PE=2 SV=2	petB	1	0.0236959	62.287	SK(1)VYDWFEER	2	1.4674	1	Cluster 4	Clustered	8
152	118	2	B4FID1	49	K	40S ribosomal protein S17-1 OS=Zea mays OX=4577 GN=100194345 PE=2 SV=1	100194345	1	0.00268417	61.48	NK(1)VAGFTTHLMR	3	-0.2773	1	Cluster 1	Clustered	36.6182
184	10	1	B6TUZ6	26	K	Macrophage migration inhibitory factor OS=Zea mays OX=4577 GN=100284546 PE=2 SV=1	100284546	1	0.0251393	80.231	DCSK(1)AVAR	2	-0.26574	1		Unclustered	3
32	62	6	B4FAW3	124	K	Photosystem I reaction center subunit II OS=Zea mays OX=4577 GN=100191984 PE=1 SV=1	100191984	1	0.000273	116.19	K(1)EQCLALGTR	2	0.94806	9	Cluster 3	Clustered	12.6087
28	16	1	B4FJP7	178	K	Photosynthetic NDH subunit of subcomplex B 2 chloroplastic OS=Zea mays OX=4577 GN=100216780 PE=2 SV=1	100216780	1	0.000615	65.677	NTGSK(1)PVALTGAVLSHIK	3	0.25761	1		Unclustered	7
86	56	1	C0PE12	470	K	Protein plastid transcriptionally active 16 chloroplastic OS=Zea mays OX=4577 GN=100383193 PE=2 SV=1	100383193	0.999883	0.00798361	55.196	AK(1)QPDPKPEVR	3	-0.044551	1	Cluster 2	Clustered	14.166
14	6	1	K7VFF7	131	K	Peroxiredoxin-5 OS=Zea mays OX=4577 GN=ZEAMMB73_Zm00001d046682 PE=4 SV=1	ZEAMMB73_Zm00001d046682	1	0.00130912	68.168	HLPGFVAK(1)AGELR	3	1.3649	2		Unclustered	1.66667
35	24	9	C0PHR4	479	K	Adenosylhomocysteinase OS=Zea mays OX=4577 GN=100282150 PE=2 SV=1	100282150	1	4.05e-05	77.543	SQADYISVPIEGPYK(1)PAHYR	3	-0.29131	1		Unclustered	3.42857
99	16	1	A0A1D6E966	482	K	Tyrosine--tRNA ligase OS=Zea mays OX=4577 GN=ZEAMMB73_Zm00001d003430 PE=3 SV=1	ZEAMMB73_Zm00001d003430	1	0.0278258	59.198	VLLLSAGK(1)K	2	0.15408	1		Unclustered	6
193	24	1	B4FB27	266	K	NAD(P)-binding Rossmann-fold superfamily protein OS=Zea mays OX=4577 GN=100192036 PE=2 SV=1	100192036	1	0.00273525	96.229	K(1)LMTFAGPR	2	1.5512	1		Unclustered	7.27273
71	28	3	K7TM64	39	K	Pyruvate kinase OS=Zea mays OX=4577 GN=ZEAMMB73_Zm00001d023379 PE=3 SV=1	ZEAMMB73_Zm00001d023379	1	0.0175534	67.252	IVGTLGPK(1)SR	2	0.27162	2		Unclustered	5.06667
26	20	2	B6U3H3	124	K	CP12-1 OS=Zea mays OX=4577 GN=100281649 PE=2 SV=1	100281649	1	6.7e-06	117	ETNANDPLEK(1)YCK	2	1.3326	1		Unclustered	4.7619
185	8	2	A0A1D6K8P1	237	K	Peptide methionine sulfoxide reductase OS=Zea mays OX=4577 GN=100285733 PE=3 SV=1	100285733	1	0.00176222	60.307	AEEYHQQYLEK(1)GGR	3	-0.46049	1		Unclustered	2
146	46	3	B4FRQ1	155	K	Ribulose-phosphate 3-epimerase OS=Zea mays OX=4577 GN=100274365 PE=2 SV=1	100274365	1	0.000972	102.45	TVNQIK(1)SLGAK	2	0.53728	2	Cluster 3	Clustered	12.0441
52	26	1	P46620	517	K	NAD(P)H-quinone oxidoreductase subunit 5, chloroplastic OS=Zea mays OX=4577 GN=ndhF PE=3 SV=1	ndhF	1	0.00769964	68.481	NK(1)IGSFSTPFGAK	2	-2.5223	1	Cluster 4	Seed	8
46	42	1	B6SRX9	364	K	Fructose-1,6-bisphosphatase OS=Zea mays OX=4577 GN=100281068 PE=2 SV=1	100281068	1	0.000663	77.185	ILTIQPVK(1)LHQR	3	-0.22058	1		Unclustered	8
78	12	6	P12857	123	K	ADP,ATP carrier protein 2, mitochondrial OS=Zea mays OX=4577 GN=ANT2 PE=2 SV=2	ANT2	1	3.02e-08	124.25	LLIQNQDEMIK(1)SGR	2	-0.022655	2		Unclustered	1.4
168	12	1	O81482	164	K	Eukaryotic translation initiation factor isoform 4E-2 OS=Zea mays OX=4577 PE=2 SV=1		1	0.00170281	108.68	GDK(1)LALWTR	2	2.1132	1		Unclustered	3
20	46	1	B4FWP0	317	K	Fructose-bisphosphate aldolase OS=Zea mays OX=4577 GN=100272913 PE=2 SV=1	100272913	1	0.00698605	118.03	VENVEK(1)AR	2	-0.76768	1	Cluster 5	Clustered	8.67273
42	6	1	B4F848	56	K	20 kDa chaperonin chloroplastic OS=Zea mays OX=4577 GN=100191248 PE=2 SV=1	100191248	1	0.00376148	94.402	YTSLK(1)PLGDR	2	-3.0008	1		Unclustered	2
138	12	1	B6TQK0	87	K	AT5g02160-like protein OS=Zea mays OX=4577 GN=100277183 PE=2 SV=1	100277183	1	5.59e-18	169.64	K(1)DTCPECDGAGFIR	2	-0.13272	1		Unclustered	4
55	14	3	P25462	318	K	Glutamine synthetase, chloroplastic OS=Zea mays OX=4577 GN=GLN2 PE=2 SV=1	GLN2	1	0.0015423	99.589	EDGGFEEIK(1)R	2	0.56999	1		Unclustered	3.73333
17	4	3	B4FR86	8	K	Spermidine synthase 2 OS=Zea mays OX=4577 GN=100272866 PE=2 SV=1	100272866	1	0.00423781	82.489	MEAEAAAK(1)R	2	2.1182	1		Unclustered	0
47	26	2	A0A1D6H1H5	170	K	Porphobilinogen deaminase chloroplastic OS=Zea mays OX=4577 GN=ZEAMMB73_Zm00001d015366 PE=3 SV=1	ZEAMMB73_Zm00001d015366	1	3.31e-12	109.25	TTGDMILDKPLADIGGK(1)GLFTK	3	1.2087	2		Unclustered	8.83636
162	22	4	P05348	154	K	Ribulose bisphosphate carboxylase small chain, chloroplastic OS=Zea mays OX=4577 GN=RBCS PE=1 SV=1	RBCS	1	2.64e-23	129.72	VIGFDNIK(1)QTQCVSFIAYKPPGSD	3	0.30515	4		Unclustered	6.06667
137	8	6	Q6XZ78	246	K	Fructokinase-2 OS=Zea mays OX=4577 GN=FRK2 PE=1 SV=1	FRK2	1	0.00387643	77.776	LLVVTDGDK(1)GCR	2	-0.53839	2		Unclustered	0.5
190	4	3	P12653	138	K	Glutathione S-transferase 1 OS=Zea mays OX=4577 GN=GST1 PE=1 SV=4	GST1	0.964996	0.00648681	57.434	VVDENLEK(0.965)LK(0.035)K	3	1.3303	1		Unclustered	0
25	10	1	A0A1D6HZI0	264	K	RNA-binding protein CP31B chloroplastic OS=Zea mays OX=4577 GN=ZEAMMB73_Zm00001d019648 PE=4 SV=1	ZEAMMB73_Zm00001d019648	1	0.000426	114.86	LLTVNK(1)AAPR	2	0.57366	1		Unclustered	5
147	8	1	A5GZ73	94	K	Glucose-1-phosphate adenylyltransferase OS=Zea mays OX=4577 GN=100101531 PE=2 SV=1	100101531	1	0.0322357	55.196	AK(1)PAVPIGGAYR	2	1.3793	1		Unclustered	2
64	2	1	Q768R3	240	K	Dicarboxylate transporter 2.1, chloroplastic OS=Zea mays OX=4577 GN=ZmpDCT2 PE=2 SV=1	ZmpDCT2	1	0.00334377	63.998	SLSLSSGSK(1)PNDPSAK	2	-0.43118	1		Unclustered	0
60	6	1	C0P7R2	84	K	2-methyl-6-phytyl-1,4-hydroquinone methyltransferase 2, chloroplastic OS=Zea mays OX=4577 GN=Os12g0615400 PE=2 SV=1	Os12g0615400	1	0.00918082	93.096	K(1)EAFWFYR	2	-0.59574	1		Unclustered	3
41	8	2	B4FLJ3	149	K	Isocitrate dehydrogenase [NADP] OS=Zea mays OX=4577 GN=100217128 PE=2 SV=1	100217128	1	0.0194068	61.532	ATDAVLK(1)GPGK	2	-1.5384	1		Unclustered	0
85	6	1	B6T8U7	182	K	Chaperonin OS=Zea mays OX=4577 GN=103647460 PE=2 SV=1	103647460	0.757888	7.99e-18	88.518	TAGGLLLTQATK(0.758)EK(0.242)PSVGSVVAVGPGPLGEDGSR	3	-1.2988	2		Unclustered	2
82	12	6	A0A1D6ES19	548	K	Heat shock protein 90-2 OS=Zea mays OX=4577 GN=103647533 PE=3 SV=1	103647533	1	4.53e-05	108.63	VIK(1)EVLGDKVEK	2	0.051488	3		Unclustered	0
