# Supplementary material for: Global Identification and Systematic Analysis of Lysine Malonylation in Maize (Zea mays L.)
Source: Front Plant Sci. 2021 Aug 20;12:728338. doi: 10.3389/fpls.2021.728338 (PMC8417889; doi:10.3389/fpls.2021.728338)
Supplement: Supplementary file 8 [file Table_7.XLSX]

## Sheet: Table S7
	Table S7 Conservation of the identified malonylproteins
	Zey mays	Triticum aestivum	Bacillus amyloliquefaciens	Escherichia coli	Saccharopolyspora erythraea	Oryza sativa	Cyanobacteria	Homo sapiens	Mus musculus	Number of ortholog species
	A0A096QLU9							P51991	Q8BG05	2
	A0A096QXB7	W5I6K9				Q67VZ1		P20073	Q07076	4
	A0A096RRR4							P39023	P27659	2
	A0A096RYW9					Q338N8		Q8TD30	Q8QZR5	3
	A0A096S2Q4	A0A0C4BK41	154684588			Q5SNC0	Q55700	Q9Y4W6	P62196	6
	A0A096S3I6							Q99426	Q9D1E6	2
	A0A1D6DTB6	W5BD38	154687051	P0AD61	A4FLI0		P73534	P14618	G3X925	7
	A0A1D6DVH6	W5FF28								1
	A0A1D6DVK6	P83970								1
	A0A1D6DYK6					Q7XM93				1
	A0A1D6E3S9							Q8IZQ1		1
	A0A1D6E6A8					P55142				1
	A0A1D6E705							Q04637	Q6NZJ6	2
	A0A1D6E966		154687107	P0AGJ9			P73141	Q9Y2Z4		4
	A0A1D6EAA2							Q8TD19		1
	A0A1D6EAN9					Q6K4Q0		Q13131	Q5EG47	3
	A0A1D6EC18					Q7XLG5		P41250	Q9CZD3	3
	A0A1D6EDJ9							Q04760	Q9CPU0	2
	A0A1D6EDK4		154685905	P24182		B9FK36		Q13085	Q5SWU9	5
	A0A1D6EGA6	W5GJ91	154686213	P25516	A4FGA7			P48200	P28271	6
	A0A1D6EJ54							P22314	Q02053	2
	A0A1D6EJG8	A0A096URP8						Q00610	Q5SXR6	3
	A0A1D6EKS5			P09158				P19623		2
	A0A1D6ELG3	W5F377						P11940	P29341	3
	A0A1D6EMF6	W5BP86				Q8H5N9				2
	A0A1D6EPA8	W5FHZ8				Q84P97				2
	A0A1D6ES19	Q0Q0I7	154688081	P0A6Z3				P07900	P07901	5
	A0A1D6ETA4							Q01581	P54869	2
	A0A1D6EU69							Q14738	Q91V89	2
	A0A1D6EUI2		154686944	P07118	A4F9I1		Q55522		G3UY93	5
	A0A1D6EVE4							Q96EN8		1
	A0A1D6EVW0					P0C512	P54205			2
	A0A1D6EXC9					Q0D5Z2			P83882	2
	A0A1D6F249		154684655	P69441				P54819	Q9WTP6	4
	A0A1D6F342	P05621				Q943L2		Q5QNW6	Q64525	4
	A0A1D6F3N9		154686067	P0A6P1	A4FMD6		P74070	P43897		5
	A0A1D6F4G1							P20042	Q99L45	2
	A0A1D6F6I5	Q9FXQ9				Q6ZKC0		P62258	P62259	4
	A0A1D6F8K6	W5F180	154684961	P0A8J8				O00571	Q62167	5
	A0A1D6F9W8								Q7TNG8	1
	A0A1D6FAW5	Q93W25			A4F5R3	Q5Z9H9		P23284	Q99KR7	5
	A0A1D6FF00	W5D4Q6								1
	A0A1D6FF26	W5DF75				Q0JMH0			Q9QXE0	3
	A0A1D6FGA8					Q65WY6		P47897	Q8BML9	3
	A0A1D6FHA4								P17563	1
	A0A1D6FHL7							Q9ULC4	Q9DB27	2
	A0A1D6FHT8	W5DFE7		P0AGE9		Q93VT8		P53396	Q91V92	5
	A0A1D6FJF8	W5ADV2								1
	A0A1D6FKW0		154687044	P61889		Q6F361		P40926	P08249	5
	A0A1D6FNA7	W5A8B5		P0A6Y8		Q9AQZ5		Q92598	P48722	5
	A0A1D6FNK4	W5CN13						P62913		2
	A0A1D6FNY8	W5AZC4	154687458					Q04828	P70694	4
	A0A1D6FP01			P07004				P54886		2
	A0A1D6FP42					Q6ZC51				1
	A0A1D6FQ38								Q61598	1
	A0A1D6FQG9					Q6AVA8				1
	A0A1D6FRQ8			P0A7I7						1
	A0A1D6FSN1	W5H4V7	154687530	P0A799	A4FBM5	Q655T1	P74421	P00558	P09411	8
	A0A1D6FUN7					Q5W6J3		P62140	P62141	3
	A0A1D6FXS3					Q6K4Q0		P51617	P05480	3
	A0A1D6FYA6	W5CRU6				Q84P97				2
	A0A1D6G0W4					C7IWI9	P23349			2
	A0A1D6G366							Q16576	Q60973	2
	A0A1D6G4J2	W5CPX1	154685972			Q9LDN2	Q55574	P11172	P13439	6
	A0A1D6G4Q4							P10768	H3BKH6	2
	A0A1D6G608					Q6ZB67				1
	A0A1D6G945							Q12904	Q3UZG4	2
	A0A1D6GF42		154684651					P15880	P25444	3
	A0A1D6GF89					Q5W6J3		P62136	P62137	3
	A0A1D6GGL9						Q55512			1
	A0A1D6GIQ9	W5ESI8						Q01518	P40124	3
	A0A1D6GJ61			P33602				P28331	Q91VD9	3
	A0A1D6GJ75	W5ENP2				Q9AUQ4		P36871	Q9D0F9	4
	A0A1D6GK64	W5H454	154686807	P0A6Y8		Q2QV45	P22358	P38646	P38647	7
	A0A1D6GK76	A0A077RT58								1
	A0A1D6GPF3							P55010		1
	A0A1D6GRA9					Q338N8		Q8TD30	Q8QZR5	3
	A0A1D6GRR8		154685905			B9FK36		Q13085	Q5SWU9	4
	A0A1D6GU17					Q6YYV8				1
	A0A1D6GU53					Q943W1	P10549			2
	A0A1D6GWZ8	W5HDD8				Q10LP5				2
	A0A1D6H1H5			P06983			P73660			2
	A0A1D6H1J8	C7C4X1	154687531	P0A9B2		Q0J8A4	P49433	P04406	P16858	7
	A0A1D6H2R4					Q75U53				1
	A0A1D6H3Y9	A0A0C4BK41	154684588			Q5SNC0	Q55700	P62333	P62334	6
	A0A1D6H6Z2	W5GST4	154685286	P0AFG6	A4FLD5	Q6YPG2		P10515		6
	A0A1D6H8U5		154686007	P0AEK2		Q7XMI8	P73574	P51659	Q91VT4	6
	A0A1D6HC33		154687045	P08200			P73960	O43837	Q9D6R2	5
	A0A1D6HE45		154687585					Q16740	O88696	3
	A0A1D6HEP1							P31948	Q60864	2
	A0A1D6HFD3							P29144	Q64514	2
	A0A1D6HI27	W5GIL5				Q6ZIR2				2
	A0A1D6HI57	W5GA68				Q69T78				2
	A0A1D6HKP7	W5I6K9				Q67VZ1		P09525		3
	A0A1D6HLB6	W5GGS1								1
	A0A1D6HMF3	A0A0C4BK41	154684588			Q5SNC0	P73437	P35998	Q8BVQ9	6
	A0A1D6HNF7			P00509		P37833		P00505	P05202	4
	A0A1D6HP39	W5AM85	154685878	P06715	A4FLD8	P48642	P72740	P00390	P47791	8
	A0A1D6HPL5	W5FCR7	154687392		A4FAR4	Q6K3Z3	P73825	P09110	Q921H8	7
	A0A1D6HTG4			P0A7Z0			Q55766	Q7RTV0		3
	A0A1D6HWI7							Q99436		1
	A0A1D6HYR6	W5BP86				Q8H5N9				2
	A0A1D6HYS5	W5F6B3								1
	A0A1D6HZI0							P11940	P29341	2
	A0A1D6I0G9	W5F377						Q13310	P29341	3
	A0A1D6I369							Q69YN2		1
	A0A1D6I3L6	W5FZ18								1
	A0A1D6I3W6	W5I6K9				Q67VZ1		P09525	P97429	4
	A0A1D6I5B4	W5C066								1
	A0A1D6I5L0	W5EU71				Q67UE5		P11586	Q922D8	4
	A0A1D6I845							P20618	O09061	2
	A0A1D6IAR9	W5FK58								1
	A0A1D6IAS8	W5FGH0				Q93X08		Q16851	Q91ZJ5	4
	A0A1D6IGS3							P41091	Q9Z0N1	2
	A0A1D6IGY6	W5ER88								1
	A0A1D6IH65	W5C4S4				Q7XIH2		P14735	Q9JHR7	4
	A0A1D6IHW2		154686522							1
	A0A1D6IL23	W5H3N4				P52428		P25788	O70435	4
	A0A1D6IM28			P09831						1
	A0A1D6INZ6	P04464				Q6F332		P24844	Q3UKW2	4
	A0A1D6IPZ1	W5EMA7				Q6YT00		O14818	Q9Z2U0	4
	A0A1D6ISX4		154686709	P0A6N8			Q55119			3
	A0A1D6IU03	W5EW84						O95573	Q9CZW4	3
	A0A1D6IUC6	W5GST4			A4FLD5	Q2QWU7		P10515		4
	A0A1D6IUK0					Q94ED6		Q93009	E9PXY8	3
	A0A1D6IVA8		154686881	P00957				P49588	Q8BGQ7	4
	A0A1D6IXG8					Q2QVC1	P77973		P16460	3
	A0A1D6IZK4								G3UY93	1
	A0A1D6IZQ8	W5I7H7								1
	A0A1D6J0P9							P54577	A2A7S7	2
	A0A1D6J0S0	W5H836								1
	A0A1D6J4R4	W5C6I8				Q10QZ6		P15170	Q8R050	4
	A0A1D6J5X9	W5GST4	154686344	P0AFG6	A4FA82	Q6YPG2		P36957	Q9D2G2	7
	A0A1D6J617		154684604	P63284				Q9H078	E9PY58	4
	A0A1D6JGC6	P83970		Q59385						2
	A0A1D6JIH8	W5BGZ1	154686990			Q7XPV4		Q96CM8	Q8VCW8	5
	A0A1D6JJP0			P28304	A4FBP5				P47199	3
	A0A1D6JMZ9	W5GJ91	154686213	P25516	A4FGA7			P48200	P28271	6
	A0A1D6JNB6	W5A0B2		P00962		Q8H8J4		P07814	Q8CGC7	5
	A0A1D6JNX3	A0A0C4BK41	154684588			Q5SNC0	Q55700	P55072	Q01853	6
	A0A1D6JR67	A9U8G4	154685120					P11766	P28474	4
	A0A1D6JSF3			P0A7R5			P74226			2
	A0A1D6JT96							Q12904	E9QB02	2
	A0A1D6JW41	U5HTD8				P35686		P60866	P60867	4
	A0A1D6JWH4			P22259						1
	A0A1D6JWL2		154686519	P12008	A4FBE6		P23353			4
	A0A1D6JXJ7			P0A993					Q9QXD6	2
	A0A1D6JXW0					Q84Q83				1
	A0A1D6JZD8			P22106						1
	A0A1D6JZE7							P49792	Q9ERU9	2
	A0A1D6K1B9	W5EI90				Q10M12				2
	A0A1D6K1X1							P61221	P61222	2
	A0A1D6K504					Q6Z8Y5				1
	A0A1D6K836			P0AB80				O15382		2
	A0A1D6K8P1								Q9D6Y7	1
	A0A1D6KB96	Q93W25				Q5Z9H9		P62937	P17742	4
	A0A1D6KDX1			P0A6K1						1
	A0A1D6KFX3		154685905	P24182				Q96RQ3	Q99MR8	4
	A0A1D6KGM2	A0A096USZ7				Q2QLY4				2
	A0A1D6KGY2	W5FCR7	154687392		A4FMY4	Q6K3Z3	P73825	P24752	Q8QZT1	7
	A0A1D6KIF8							P31689	Q9QYJ0	2
	A0A1D6KIH4						P74281			1
	A0A1D6KJP4	Q43207						Q02790	P30416	3
	A0A1D6KL30			P0A9S3		Q6ZBH2			Q64442	3
	A0A1D6KM09			P04825						1
	A0A1D6KWH1					Q0DKF0		P27635		2
	A0A1D6KWK0							P83731	Q8BP67	2
	A0A1D6L0I4		154688140	P0A7D4					J3QN31	3
	A0A1D6L2U8							P07437	P68368	2
	A0A1D6L3U6					Q2QXS4				1
	A0A1D6L6A9			P61889		Q6F361		P40926	P08249	4
	A0A1D6L6R8						P73058			1
	A0A1D6L6U6	W5AFF5								1
	A0A1D6L6V9							Q13620	A2A432	2
	A0A1D6L9A0							P62854		1
	A0A1D6LAC2		154684650				P73305			2
	A0A1D6LBH9	W5FI90								1
	A0A1D6LBR4		154684630	P0A6M8	A4FPM8		P74228	Q96RP9	Q8C0D5	6
	A0A1D6LC84		154687646				P74518			2
	A0A1D6LCE1							O14980	Q6P5F9	2
	A0A1D6LIK1	Q93W25			A4F5R3	Q5Z9H9		P23284	Q99KR7	5
	A0A1D6LIV3							Q9NSD9	Q9WUA2	2
	A0A1D6LKE3	F6LAX4								1
	A0A1D6LSF7							Q9UKV8		1
	A0A1D6LSN2	W5AFF5								1
	A0A1D6LSP3	W5H8Z0				Q5Z627		P26641	Q9D8N0	4
	A0A1D6LW53	W5GA68				Q654U8				2
	A0A1D6LXJ6	W5HG40								1
	A0A1D6LYF6					P0C512	P54205			2
	A0A1D6LZQ6							P19367	P52792	2
	A0A1D6LZY4	W5A8B5	154686807	P0A6Y8		Q9AQZ5	Q55154	Q92598	P48722	7
	A0A1D6M063					Q5W6J3		P53041	Q60676	3
	A0A1D6M0R0			P0AG18						1
	A0A1D6M2N5							P49792	Q9ERU9	2
	A0A1D6M323		154684621	P0A7L0			P36236			3
	A0A1D6M411					Q6AVA8				1
	A0A1D6M4K9							P99999	P62897	2
	A0A1D6M5W1			P21888				Q9HA77		2
	A0A1D6M728					Q6F331		P62888	P62889	3
	A0A1D6M7C2	W5H4V7	154687530	P0A799	A4FBM5	Q655T1	P74421	P00558	P09411	8
	A0A1D6M7I1							K7EM18		1
	A0A1D6MBJ9	W5ADV2								1
	A0A1D6MDL2	W5FEZ3				Q8H2J8			P63323	3
	A0A1D6MID1					Q65WY6		P47897	Q8BML9	3
	A0A1D6MK12	W5DK89						Q9UHQ9		2
	A0A1D6MPD4	W5F6E9	154684592	P0ABK5					Q91WT9	4
	A0A1D6MPH1	W5HB60						P78371	P80314	3
	A0A1D6MPP0							O60684		1
	A0A1D6MRM3	W5DFE7		P0AGE9		Q93VT8		P53396	Q91V92	5
	A0A1D6MS22	W5GST4	154685877			Q6YPG2		P11182	P53395	5
	A0A1D6MSA6							Q9NWZ3		1
	A0A1D6MUF1	W5H454	154686807	P0A6Y8		Q2QV45	P22358	P38646	P38647	7
	A0A1D6MV37	P83970		Q59385						2
	A0A1D6MY43	Q1XIR9	154685651							2
	A0A1D6MY60							B0YIW6	Q5XJY5	2
	A0A1D6N0J3		154686984				P52231			2
	A0A1D6N1Z8		154686648	P00350		Q2R480	P52208	P52209	Q9DCD0	6
	A0A1D6N430	W5CEG1				P17784		P04075	Q91Y97	4
	A0A1D6N4X3							P46777	P47962	2
	A0A1D6N617			P0AG16				Q06203	Q8CIH9	3
	A0A1D6N6G5			P0A993		Q7XRT0			Q9QXD6	3
	A0A1D6N713			P0A993		Q7XRT0			Q9QXD6	3
	A0A1D6N717			P00490		Q9AUV8		P11216	Q8CI94	4
	A0A1D6N8I8	W5D322	154687528							2
	A0A1D6N8X8	W5DK89						Q9UHQ9	Q9DB73	3
	A0A1D6NCX6							P31937		1
	A0A1D6NFC1		154687796	P0ABB4	A4FN27	Q0JKB4	P26527	P06576	P56480	7
	A0A1D6NG32	W5FM79						P61088	P61089	3
	A0A1D6NJK9	W5ENP2				Q9AUQ4		P36871	Q9D0F9	4
	A0A1D6NJW7	W5DZG1						P0C0S8	P27661	3
	A0A1D6NQQ1					Q0IQK9				1
	A0A1D6NT50	W5HDD8				P30298				2
	A0A1D6NVZ7		154686202	P33570	A4FBP1	Q5VNW1				4
	A0A1D6P3C9	W5D5L4				Q5N725		P04075	A6ZI44	4
	A0A1D6P5R0		154684588				Q55700	Q9Y4W6		3
	A0A1D6P848	W5HDD8				Q43009				2
	A0A1D6P8F7							P39019	Q9CZX8	2
	A0A1D6P9J3					Q0JB49	P73824		Q76LV0	3
	A0A1D6PBP6	A0A096ULV5	154686647	P0AC53			P73411	P11413		5
	A0A1D6PD72							Q0IIM8		1
	A0A1D6PH56		154687797	P0ABA6				P36542	Q91VR2	4
	A0A1D6PHI2							O75439	Q9CZ13	2
	A0A1D6PT20							Q9UHY7		1
	A0A1D6PUK0	W5GZB8				Q948T6				2
	A0A1D6PUL3	W5GJ91	154686213	P25516	A4FGA7			P48200	P28271	6
	A0A1D6PX25		154686069	P0A805			P74456			3
	A0A1D6Q2Q6	A0A0C4BK41	154684588			Q5SNC0	Q55700	P43686	P54775	6
	A0A1D6Q2W3		154687796	P0ABB4	A4FN27	Q0JKB4	P26527	P06576	P56480	7
	A0A1D6Q5M1	W5DE07				Q6YT00		P25787	P49722	4
	A0A1D6Q759					P0C512	P54205			2
	A0A1D6QC30	P83970		Q59385					O55143	3
	A0A1D6QCG6	W5HH73						P17987	P11983	3
	A0A1D6QDP6	W5DK89						P00387	Q8R086	3
	A0A1D6QHF4			P09151						1
	A0A1D6QNT1	W5CMA3	154686988	P21177				Q08426	Q9DBM2	5
	A0A1D6QQ10					Q7XMJ1			Q6ZWV7	2
	A0A1D6QQ17	W5HB60						P49368	P80318	3
	A0A1D6QQ56							Q96AE4	Q3U0V1	2
	A0A1D6QQM9							P35606	O55029	2
	A0A1D6QRH7							O75390	Q9CZU6	2
	A0A1D6QRJ0							O75390	Q9CZU6	2
	A0A1D6QRX2							P54727	P54728	2
	A0A1D6QSF0							Q86VP6	Q6ZQ38	2
	A0A1D6QTB3	W5AMU3	154686695	P24186	A4FP42	Q5WN02		P11586	Q922D8	7
	A0A1D6QTB5			P04805	A4FMP6		Q55778			3
	A0A1D6QTI4	W5IA32	154686553	P37666	A4FMQ3	Q9SXP2	P73821	O43175	Q91Z53	8
	A0A1D6QU23	W5H462								1
	A0A1D6QUJ0	W5B8Y5							Q3UEB4	2
	A0A1D6QVH1							P50502	Q99L47	2
	A0A1X7YHG9	Q332R4	154687798	P0ABB0	A4FN29	P0C522	P27179	P25705	Q03265	8
	A0A1X7YIM9	W5H501	154685103	P0A6F5	A4F749	Q9LWT6	Q05972	P10809	P63038	8
	A0A1X8DQ99							O75083	O88342	2
	A5GZ73					Q7G065	P52415			2
	B4F7V1			P0A715						1
	B4F7Y1							P62424		1
	B4F848		154685102		A4FPA6		Q05971			3
	B4F8K1								P14148	1
	B4F8K5					Q5JQX5				1
	B4F8L7	C7C4X1	154687531	P0A9B2		Q7X8A1	P80505	P04406	P16858	7
	B4F938							P36551	P36552	2
	B4F989					Q10DV7		P68032	P61161	3
	B4F9A4	W5AZC4	154687458					Q04828	Q9JII6	4
	B4F9G8	W5G100	154687051	P0AD61				P14618	G3X925	5
	B4FAD1		154687185		A4FGJ6			P31153	Q91X83	4
	B4FAL9	W5D5L4				P17784		P04075	A6ZI44	4
	B4FAW3					Q84PB4	P19569			2
	B4FB54					Q0IQK9				1
	B4FB66	W5CKV1							Q91V55	2
	B4FBF6							B4DLN1		1
	B4FBH0	W5HYY0								1
	B4FC97							P61088	P62838	2
	B4FCK9					Q762A6		P35268	P67984	3
	B4FDG2					Q6ZJI9				1
	B4FDY6	W5H3N4				Q6YT00		P25789	Q9R1P0	4
	B4FEE3							P61353	P61358	2
	B4FEF4	Q5I7K2						P62081		2
	B4FFA7		154685607	P0AEK4		Q6Z0I4	P73016			4
	B4FFH8								P55264	1
	B4FGJ4		154685284					P08559	P35486	3
	B4FH10			P0AC69				O76003		2
	B4FHX3							P62829	P62830	2
	B4FID1					Q7XEQ3				1
	B4FK49	W4ZM65	154686521			Q7XC37		Q32Q12	E9PZF0	5
	B4FKM1							P63244	P68040	2
	B4FL55					P12330				1
	B4FL64							P84098	P84099	2
	B4FLJ3				A4FP27	Q7F280		P48735	P54071	4
	B4FLN7	W5CME6								1
	B4FM07		154688095	P0AE08	A4F9Y1	P0C5C9		P32119	P35700	6
	B4FNC9	W5D967				P55857			G3UZA7	3
	B4FNF8							P07814	Q8CGC7	2
	B4FNM4							P05388		1
	B4FNM9							Q16629	Q8BL97	2
	B4FNT1	W5BMW7				Q40680		P24534	O70251	4
	B4FQ59						P37101			1
	B4FQ75	W5BUJ0								1
	B4FQ80					P12330				1
	B4FR32				A4F9Q3				Q9CZS1	2
	B4FR40			P0A7X3			P73293			2
	B4FR47	W5D0E3				Q5N725		P04075	A6ZI44	4
	B4FR86			P09158				P19623		2
	B4FRH8					Q10DV7		P68032	P61161	3
	B4FRR1							Q9H2U2	Q9D819	2
	B4FRZ2		154684529							1
	B4FS55		154685335	P0AE52	A4F917					3
	B4FS65	W5C066								1
	B4FSA7	W5GYF2				Q0DJC0		P12235	P51881	4
	B4FSB6	W5BUJ0								1
	B4FT16							O75436	P40336	2
	B4FT31	W5AC28				Q65XA0				2
	B4FTF8	W5ANU0								1
	B4FTI5	W5D0E3				Q5N725		P04075	A6ZI44	4
	B4FTJ0	W5CMD2	154687529	P0A858	A4FBM6	P48494		P60174	P17751	7
	B4FTJ3						P73309			1
	B4FTL0	W5GCJ5				Q5VS79				2
	B4FUK2	Q43207						Q02790	P30416	3
	B4FUK7	W5B4W2				Q6Z4N6				2
	B4FUM2	W5FDK4					Q55318			2
	B4FUZ5		154686535	P0AG67	A4FKU1	Q0DSD6	P74142			5
	B4FUZ9			P02413						1
	B4FWK0							O15371	O70194	2
	B4FWP0	W5D5L4				P17784		P04075	A6ZI44	4
	B4FZB4			P0AG44	A4FPJ1		P73296			3
	B4FZV7		154686020							1
	B4G010	W5DX10								1
	B4G033	Q43207						Q02790	P30416	3
	B4G039	W5ES41								1
	B4G066	W5BF08	154688077		A4F9Q3	Q6Z4E4		Q02252	Q9EQ20	6
	B4G0K4	W5H4V7	154687530	P0A799	A4FBM5	Q6H6C7	P74421	P00558	P09411	8
	B4G0R1	W4ZM65	154686521			Q07661		Q32Q12	P15532	5
	B4G0Z5					Q84MQ4		P46776	P14115	3
	B4G1J8		154684634	P60438						2
	B4G1P4	W5ADG5				Q7GD79		B5MDF5	P62827	4
	B4G1V7	A0A096UP27								1
	B4G1Y5					Q5JQX5				1
	B5AK47	Q1XIR9	154685651							2
	B6SHW5	W5AJ14				Q0D840		P10599	P10639	4
	B6SHY8	W5FEZ3				Q8H2J8			P63323	3
	B6SHZ1	W5CKV1							Q91V55	2
	B6SI29	W5DZG1						P0C0S8	P27661	3
	B6SI39							P32969	P51410	2
	B6SIF5	Q8LRM8						Q5W0H4	P63028	3
	B6SIF9	P05621				Q943L2		Q5QNW6	Q64524	4
	B6SII7							K7ELC2	P62843	2
	B6SJB0							P62899	P62900	2
	B6SJC8	W5A8E0								1
	B6SJU3	W5DZG1						P0C0S8	P27661	3
	B6SJZ5	P05621				Q943L2		Q5QNW6	Q64524	4
	B6SK03							G3V2F7	Q9CZY3	2
	B6SKT6							Q9BQ69	Q922B1	2
	B6SQE2							Q8N5K1	Q9CQB5	2
	B6SRG5	W5I7H7						P07108	Q4VWZ5	3
	B6SRG7	W5I3J1						P68431	P68433	3
	B6SRI3						P29256			1
	B6SRX9			P0A993					Q9QXD6	2
	B6SSN3					P12330				1
	B6SST7		154684646	P62399			P73308			3
	B6SZ69	W5DZG0	154686807	P0A6Y8		Q53NM9	P22358	P11142	P63017	7
	B6SZE0							P61088	P62838	2
	B6SZG7	Q43207						Q00688	Q62446	3
	B6SZK3	W5AZC4	154687458					Q04828	Q9JII6	4
	B6SZP7						P37101			1
	B6SZT9					Q10HD0				1
	B6T1G5	P05621				Q943L2		Q5QNW6	Q64525	4
	B6T2T0	Q2L9B8						P36543		2
	B6T3B2					Q943W1	P10549			2
	B6T522			P0A7R9				P62263	P62264	3
	B6T6G1							P30050	P35979	2
	B6T6V5	W5CFF0						P54578	Q9JMA1	3
	B6T7G7	W5H8Z0				Q5Z627		P26641	Q9D8N0	4
	B6T7H0	W5ANU0								1
	B6T8Q5							P40227		1
	B6T8U7		154685102		A4FPA6		Q05971			3
	B6T9A0	W5GGF1				Q943L2		Q5QNW6	Q64525	4
	B6T9P0					Q9AUV6		O60701	O70475	3
	B6TAJ3	W5H3N4				P52428		P25786	Q9Z2U1	4
	B6TDR4						Q59987			1
	B6TFS9	L0GED8				Q6ZKC0		P62258	P62259	4
	B6TG61					Q0IQF7		P62249	P14131	3
	B6TH57	W5DFE7	154686026	P0AGE9	A4FP59	Q93VT8		P53597	Q9WUM5	7
	B6THR9			P30125			P73960	P50213	Q9D6R2	4
	B6TL20	W5AFF5								1
	B6TN48					Q69UF2		Q6NVY1	Q8QZS1	3
	B6TNM0		154686006	P0AAI9				Q8IVS2		3
	B6TPG0		154684631	P0CE47	A4FPM7		P74227	P49411		5
	B6TQC0	A0A077RX76								1
	B6TXM6	A0A077RX76								1
	B6TY10					Q5JQX5				1
	B6U0S1	W5I281		P0A6M8	A4FPM8	Q6H4L2		P13639	P58252	6
	B6U1J2		154684620	P0A7J7				Q9Y3B7		3
	B6U284	W5D4G1				Q6ZKC0		P62258	P62259	4
	B6U5I1						Q55118			1
	B6U7Y1							O95433	Q8BK64	2
	B6U892			P0A7E1						1
	B6U9S6	W5EJK0				Q10N21				2
	B6UCF0		154684649	P0AG55			P73306			3
	B6UG10							P61247	P97351	2
	B6UG51								Q9CQX2	1
	B6UHI4	W5HK74			A4FN29			P21281	P62814	4
	B6UIC1					C7IWI9	P23349			2
	B6UIJ6					Q7XJB4				1
	B7ZYW4		154686948				Q55665	P04181		3
	B7ZZ42	W5DZG0	154686807	P0A6Y8		Q53NM9	P22358	P11142	P63017	7
	B7ZZT9					Q6K4Q0				1
	C0HFM4							M0QYS1		1
	C0HGT5							P50991	P80315	2
	C0HGV5	W5FPI0	154687527	P0A6P9	A4F804	Q42971	P77972	P06733	P17182	8
	C0HJ53		154687756	P0A6Q6						2
	C0P3Z8							G3V2F7	Q9CZY3	2
	C0P429	W5FGH0				Q93X08		Q16851	Q91ZJ5	4
	C0P4G2	W5DX10								1
	C0P4T5	W5FYH5	154686483					P14868	Q922B2	4
	C0P530	W5H501	154685103	P0A6F5	A4F749	Q9LWT6	Q05972	P10809	P63038	8
	C0P656						P72851			1
	C0P6X3		154686806	P08622			Q55505	Q96EY1	Q99M87	5
	C0P790							P55884	Q8JZQ9	2
	C0P9N3	A0A0C4BK41	154684588			Q5SNC0	Q55700	P17980	B7ZCF1	6
	C0P9R5					Q75IQ4				1
	C0PBY7	W4ZM65	154686521			Q5TKF4		Q32Q12	P15532	5
	C0PD27				A4FP27	Q7F280		P48735	P54071	4
	C0PEC4		154684651	P0A7W1	A4FPK8					3
	C0PFK3	W5EMA7				Q6YT00		G3V5Z7	Q9QUM9	4
	C0PFW3	W5AIB2				Q7XDC8		P40925	P14152	4
	C0PGQ1					Q7XLG5		P41250	Q9CZD3	3
	C0PHC0						P26527	P38606		2
	C0PHE3	W5I0B0	154684961	P0A8J8				Q14240	P10630	5
	C0PHH5	W4ZZ26	154685878	P0A9P0	A4FLD8	Q9ASP4	P72740	P09622	O08749	8
	C0PHR4	W5B7Z6				Q0ISV7		O43865	P50247	4
	C0PLI2			P0A972		Q6YUR8				2
	C4IYM7	W5EJD1				Q84P97				2
	C4J2K0		154688079			Q40648				2
	C4J4E4	W5H836								1
	C4J4W3							P31948	Q60864	2
	C4J9M7		154688095	P0AE08	A4F9Y1	P0C5C9		P32119	P35700	6
	K7TFA7			P77256						1
	K7TGE1	Q1XIR9	154685651							2
	K7TL05	W5D4G1				Q6ZKC0		P62258	P62259	4
	K7TM64	W5G100	154687051	P0AD61	A4FLI0			P14618	G3X925	6
	K7TMH9					Q6ER78	P54123			2
	K7TSD2		154687805	P0A825	A4FLG2	Q0INQ6		P34897	Q9CZN7	6
	K7TT73							P23396	P62908	2
	K7TXI5					P12330				1
	K7TXW7		154686984	P0AA25			P52231			3
	K7UCH1							P50990	P42932	2
	K7UCZ5	W5H454	154686807	P0A6Y8		Q2QV45	P22358	P38646	P38647	7
	K7UGI3							P10599		1
	K7UGM3			P21179				P04040	P24270	3
	K7UQT7	W5H8Z0				Q5Z627		P26641	Q9D8N0	4
	K7US39	W5AM85	154685878	P0A9P0	A4FLD8	Q9ASP4	P72740	P09622	O08749	8
	K7UUB7	Q03033			A4FPM7	Q10QZ6		P68104	P10126	5
	K7UXK5			P76113				Q14914	Q8BGC4	3
	K7V0H7	W5ALB9	154686483	P0A8M0		Q93WM3	P52276	Q96I59	Q8BP47	7
	K7V9I5						P73424			1
	K7V9P7	W5BGQ4	154685568	P0AAI5			P73283	Q9NWU1		5
	K7VEA3					A3AHG5				1
	K7VFF7					Q69TY4	P73728	P30044	P99029	4
	K7VGZ6							P08865	P14206	2
	K7VH58	C6ETA5								1
	K7VQ65	W5I281		P0A6M8	A4FPM8	Q6H4L2		P13639	P58252	6
	K7VU19	Q03033			A4FPM7	Q10QZ6		P68104	P10126	5
	O22424							P62701	P62702	2
	O23813						P72854			1
	O24561					P12330				1
	O24574					Q2QTJ7	P54206			2
	O48555							P61088	P62838	2
	O64411	W5HZB1								1
	O80413							Q00325	G5E902	2
	O81482							P06730	P63073	2
	P00827		154687796	P0ABB4	A4FN27	Q0JKB4	P26527	P06576	P56480	7
	P00874					P0C512	P54205			2
	P02355		154687087	P0A7V8	A4FPJ3					3
	P04709	W5GYF2				Q0DY33		P12235	P48962	4
	P04966						P29254			1
	P04967						P29255			1
	P05348					Q2QTJ7	P54206			2
	P05641						P05429			1
	P06586		154684640	P0A7V3						2
	P06670						P19050			1
	P08527						P48944			1
	P08528			P0ADY7						1
	P08529			P0ADY3						1
	P08735	C7C4X1	154687531	P0A9B2		Q0J8A4	P49433	P04406	P16858	7
	P09315	C7C4X1	154687531	P0A9B2		Q7X8A1	P80505	P04406	P16858	7
	P0C1M0		154687797	P0ABA6	A4FN28					3
	P11601						P32422			1
	P12329					P12330				1
	P12340			P0A7S3			P74230			2
	P12653	Q9SP56								1
	P12857	W5GYF2				Q0DY33		P12235	P48962	4
	P12863	W5CMD2	154687529	P0A858	A4FBM6	P48494		P60174	P17751	7
	P16037		154686066	P0A7V0			P74071			3
	P16243					Q6T5D1		P23368	P06801	3
	P17788		154684637	P60422			P73317		P62918	4
	P19656					Q0IQK9				1
	P21569	Q93W25			A4F5R3	Q5Z9H9		P62937	P17742	5
	P25460								P62281	1
	P25462	A0A0C4BJG7							P15105	2
	P25709			P33599						1
	P26301	W5FPI0	154687527	P0A6P9	A4F804	Q42971	P77972	P06733	P17182	8
	P26566		154687019							1
	P27497					P12330				1
	P27723						P74410			1
	P27923	P69326				P0C030		P62979	P62983	4
	P29185	W5H501	154685103	P0A6F5	A4F749	Q9LWT6	Q05972	P10809	P63038	8
	P30755	P05621				Q943L2		Q5QNW6	P10853	4
	P43188		154684655	P69441				P54819	Q9WTP6	4
	P48187					P0C367	P09193			2
	P49235	Q1XIR9	154685651							2
	P54348	P05621				Q943L2		Q5QNW6	P10853	4
	P69246	W5I3J1						P68431	P68433	3
	P80608	W5F6E9	154684592	P0ABK5					Q91WT9	4
	P80639					Q2QQ48		I3L504	P63242	3
	P93629	A9U8G4		P0A9S3				P11766	P28474	4
	Q05761							P62277	P62301	2
	Q06XS3	W5FF28								1
	Q08062	W5AIB2				Q7XDC8		P40925	P14152	4
	Q08069							P62241	P62242	2
	Q09054	C7C4X1	154687531	P0A9B2		Q0J8A4	P49433	P04406	P16858	7
	Q29SB6					Q10MP7				1
	Q41745							Q9NRZ7	Q9D517	2
	Q41764	W5FZE9						Q9Y281	F8WGL3	3
	Q41811	A0A096UJU8						P62805	P62806	3
	Q41864		154686984	P0AA25			P52231			3
	Q43247	W5GYX5	154687531	P0A9B2		Q7FAH2	P49433	P04406	P16858	7
	Q43267			P00864						1
	Q5IBC6					Q75IQ4				1
	Q5XLE1							P62942	P30416	2
	Q6JAH6					Q0JB49	P73824		Q76LV0	3
	Q6R987	Q332R4	154687798	P0ABB0	A4FN29	P0C522	P27179	P25705	Q03265	8
	Q6R9D1		154684629	P02359						2
	Q6TM44					Q6YZA9				1
	Q6XZ78	W5HXV0								1
	Q7DLR7	P04464				Q6F332		P24844	Q3UKW2	4
	Q84TC2	W5GGS1								1
	Q9ATM6	W5BP86				Q8H5N9				2
	Q9FQC5	W5ANU0								1
	Q9FQC7	W5ANU0								1
	Q9FYS0							P62753	P62754	2
	Q9SLP5	W5FDK4					Q55318			2
	Q9SLP6	W5FDK4					Q55318			2
	Q9SPD7	W5CRU6				Q84P97				2
	Q9XHR2	W5DKY3						Q14152	P23116	3
